# Supplementary material for: Predicting the Fission Yeast Protein Interaction Network
Source: G3 (Bethesda). 2012 Apr 1;2(4):453–67. doi: 10.1534/g3.111.001560 (PMC3337474; doi:10.1534/g3.111.001560)
Supplement: Supporting Information [file supp_2.4.453_FileS1.xls]

## Sheet: Sheet1
File S1: Description of abbreviations of features and data sources.
Type of feature	Abbreviation	Description	Source
Gene Ontology	TF	Transcription factor: union of GO:003704 and GO:0003700	geneDB
Gene Ontology Superlsim	GO RNA metabolism	GO:0016070 RNA metabolism	geneDB
Gene Ontology Superlsim	GO biosynthesis	GO:0006412 Protein biosynthesis	geneDB
Gene Ontology Superlsim	GO transcription	GO:0006350 Transcription	geneDB
Gene Ontology Superlsim	GO transport	GO:0006810 Transport	geneDB
Gene Ontology Superlsim	GO DNA metabolism	GO:0006259 DNA metabolism	geneDB
Gene Ontology Superlsim	GO Mitochon.	GO:0007005 Mitochondrion organization & biogenesis	geneDB
Gene Ontology Superlsim	GO cell cycle	GO:0007049 Cell cycle	geneDB
Gene Ontology Superlsim	GO signalling	GO:0007165 Signal transduction	geneDB
Gene Ontology Superlsim	GO bioprocess	GO:0008150 Biological process	geneDB
Gene Ontology Superlsim	GO metabolism	GO:0044238 Primary metabolism	geneDB
Gene Ontology - modified categories	un=unknown, none= no annotation, signal, metab, transport, transcription, rna, translation, mito=mitochondrion	Reduntant to GO Super Slim, based on terms in GO description	personal annotation
Genome position	chromosome	Chromosome on which the gene is encoded	geneDB
Genome position	genomic strand	Strand where the gene is encoded	geneDB
Genome position	chromo. Start coord.	Start coordinate	geneDB
Genome position	chromo stop coord	Stop coordinate	geneDB
Genome position	Absolute distance from centromere	Calculated from GeneDB	geneDB
Genome position	Relative distance from centromere	Calculated from GeneDB	geneDB
Genome position	Absolute distance from telomere	Calculated from GeneDB	geneDB
Genome position	Relative distance from telomere	Calculated from GeneDB	geneDB
Introns	no. introns	Number of introns in the transcript
Introns	First intron GC	First intron GC content	Calculated
Introns	First intron length	First intron length	Calculated
Length	Kda	Protein mass in Daltons	geneDB
Length	length	Length of the protein	geneDB
Protein physical properties	A,Y,L, etc...	Relative amount of each amino acid in the protein	Calculated
Protein physical properties	nitrogen content	Nitrogen content of protein	Calculated
Protein physical properties	sulphur content	Sulphur content of the protein	Calculated
Protein physical properties	isoelectri point (IP)	Isoelectric point of the protein	geneDB
Translation	ribosome density	Ribosome density	Lackner DH, Beilharz TH, Marguerat S, Mata J, Watt S, Schubert F, Preiss T, Bähler J: A Network of Multiple Regulatory Layers Shapes Gene Expression in Fission Yeast. Molecular Cell 2007, 26:145-155.
Translation	mRNA level	Expression level	Lackner DH, Beilharz TH, Marguerat S, Mata J, Watt S, Schubert F, Preiss T, Bähler J: A Network of Multiple Regulatory Layers Shapes Gene Expression in Fission Yeast. Molecular Cell 2007, 26:145-155.
Translation	Relative Pol II occupancy	Relative Pol II occupancy	Lackner DH, Beilharz TH, Marguerat S, Mata J, Watt S, Schubert F, Preiss T, Bähler J: A Network of Multiple Regulatory Layers Shapes Gene Expression in Fission Yeast. Molecular Cell 2007, 26:145-155.
Translation	PolyA	Poly A tail rank	Lackner DH, Beilharz TH, Marguerat S, Mata J, Watt S, Schubert F, Preiss T, Bähler J: A Network of Multiple Regulatory Layers Shapes Gene Expression in Fission Yeast. Molecular Cell 2007, 26:145-155.
Translation	mRNA halflife	Class of mRNA hallife	Lackner DH, Beilharz TH, Marguerat S, Mata J, Watt S, Schubert F, Preiss T, Bähler J: A Network of Multiple Regulatory Layers Shapes Gene Expression in Fission Yeast. Molecular Cell 2007, 26:145-155.
Translation	CAI	Codon Adaptation Index	Lackner DH, Beilharz TH, Marguerat S, Mata J, Watt S, Schubert F, Preiss T, Bähler J: A Network of Multiple Regulatory Layers Shapes Gene Expression in Fission Yeast. Molecular Cell 2007, 26:145-155.
Pair feature	chromosome (same chromosome)		calculated
Pair feature	strand (same strand)		calculated
Pair feature	distance (along chromosome)		calculated
Pair feature	colocalization 1		Matsuyama A, Arai R, Yashiroda Y, Shirai A, Kamata A, Sekido S, Kobayashi Y, Hashimoto A, Hamamoto M, Hiraoka Y, et al: ORFeome cloning and global analysis of protein localization in the fission yeast Schizosaccharomyces pombe. Nat Biotech 2006, 24:841-847.
Pair feature	colocalization 2		Hayashi A, Da-Qiao D, Tsutsumi C, Chikashige Y, Masuda H, Haraguchi T, Hiraoka Y: Localization of gene products using a chromosomally tagged GFP-fusion library in the fission yeast Schizosaccharomyces pombe. Genes to Cells 2009, 14:217-225.
Pair feature	Expcor	Expression correlation	Pancaldi V, Schubert F, Bahler J: Meta-analysis of genome regulation and expression variability across hundreds of environmental and genetic perturbations in fission yeast. Molecular BioSystems 2010, 6:543-552.
Pair feature	Gen	Genetic interactions	www.thebioGRID.org
* suffix 1 or 2 stands for protein 1 or 2
