# Supplementary material for: Predicting the Fission Yeast Protein Interaction Network
Source: G3 (Bethesda). 2012 Apr 1;2(4):453–67. doi: 10.1534/g3.111.001560 (PMC3337474; doi:10.1534/g3.111.001560)
Supplement: Supporting Information [file supp_2.4.453_FileS2.xls]

## Sheet: multiCVresults
Results of 2-fold cross validation performed 10 times with RF and SVM
Total positive	549	Total negative	549								precision=tp/tp+fp	recall tp/tp+fn	f=2*prec.rec/prec+rec	FPR = FP / N = FP / (FP + TN)	FDR = FP / (FP + TP)
RF	TP	TN	FP	FN	SPEC	SENS	ACC	MCC	AUC	AUC05	PREC	REC	F measure	FPR	FDR
1	396	405	144	153	0.737705	0.721311	0.729508	0.459078	0.78667	0.277452	0.733333	0.721311	0.727273	0.262295	0.266667
2	388	410	139	161	0.746812	0.70674	0.726776	0.453917	0.785464	0.307432	0.736243	0.70674	0.72119	0.253188	0.263757
3	397	411	138	152	0.748634	0.723133	0.735883	0.47192	0.788557	0.284818	0.742056	0.723133	0.732472	0.251366	0.257944
4	399	401	148	150	0.730419	0.726776	0.728597	0.457198	0.789087	0.304948	0.729433	0.726776	0.728102	0.269581	0.270567
5	394	411	138	155	0.748634	0.717668	0.733151	0.466526	0.787059	0.307544	0.740602	0.717668	0.728955	0.251366	0.259398
6	390	405	144	159	0.737705	0.710383	0.724044	0.448255	0.782975	0.310133	0.730337	0.710383	0.720222	0.262295	0.269663
7	395	405	144	154	0.737705	0.71949	0.728597	0.457271	0.78547	0.285515	0.732839	0.71949	0.726103	0.262295	0.267161
8	388	407	142	161	0.741348	0.70674	0.724044	0.448356	0.786698	0.290842	0.732075	0.70674	0.719184	0.258652	0.267925
9	384	404	145	165	0.735883	0.699454	0.717668	0.435626	0.787278	0.290052	0.725898	0.699454	0.71243	0.264117	0.274102
10	388	404	145	161	0.735883	0.70674	0.721311	0.442811	0.783511	0.294471	0.727955	0.70674	0.71719	0.264117	0.272045
av	391.9	406.3	142.7	157.1	0.740073	0.713843	0.726958	0.454096	0.786277	0.295321	0.733071	0.713843	0.72333	0.259927	0.266929
min	384	401	138	150	0.730419	0.699454	0.717668	0.435626	0.782975	0.277452	0.735632	0.719101	0.727273	0.25603	0.264368
max	399	411	148	165	0.748634	0.726776	0.735883	0.47192	0.789087	0.310133	0.729433	0.707447	0.718272	0.264758	0.270567
SVM	TP	TN	FP	FN	SPEC	SENS	ACC	MCC	AUC	AUC05	PREC	REC	F measure	FPR	FDR
1	395	441	108	154	0.803279	0.71949	0.761384	0.524613	0.808841	0.271451	0.785288	0.71949	0.750951	0.196721	0.214712
2	396	432	117	153	0.786885	0.721311	0.754098	0.509293	0.808697	0.289802	0.77193	0.721311	0.745763	0.213115	0.22807
3	386	447	102	163	0.814208	0.703097	0.758652	0.520527	0.802205	0.266155	0.790984	0.703097	0.744455	0.185792	0.209016
4	395	428	121	154	0.779599	0.71949	0.749545	0.499993	0.810731	0.298175	0.765504	0.71949	0.741784	0.220401	0.234496
5	393	444	105	156	0.808743	0.715847	0.762295	0.526868	0.809599	0.289636	0.789157	0.715847	0.750716	0.191257	0.210843
6	395	433	116	154	0.788707	0.71949	0.754098	0.509418	0.808959	0.2929	0.772994	0.71949	0.745283	0.211293	0.227006
7	389	447	102	160	0.814208	0.708561	0.761384	0.525711	0.80447	0.266935	0.792261	0.708561	0.748077	0.185792	0.207739
8	388	445	104	161	0.810565	0.70674	0.758652	0.520115	0.804858	0.289672	0.788618	0.70674	0.745437	0.189435	0.211382
9	388	445	104	161	0.810565	0.70674	0.758652	0.520115	0.802801	0.270533	0.788618	0.70674	0.745437	0.189435	0.211382
10	395	438	111	154	0.797814	0.71949	0.758652	0.518898	0.809327	0.282092	0.780632	0.71949	0.748815	0.202186	0.219368
Average	392	440	109	157	0.801457	0.714026	0.757741	0.517555	0.807049	0.281735	0.782435	0.714026	0.746667	0.198543	0.217565
min	386	428	102	153	0.779599	0.703097	0.749545	0.499993	0.802205	0.266155	0.790984	0.716141	0.751704	0.192453	0.209016
max	396	447	121	163	0.814208	0.721311	0.762295	0.526868	0.810731	0.298175	0.765957	0.708408	0.736059	0.213028	0.234043

## Sheet: useen_data_test
File S2: Results of tests on unseen data
						TN/(TN+FP)	TP/(TP+FN)	(TP+TN)/(TP+TN+FP+FN)		precision=tp/tp+fp	recall tp/tp+fn	f=2*prec.rec/prec+rec	FPR = FP / N = FP / (FP + TN)	FDR = FP / (FP + TP)
		TP	TN	FP	FN	SPEC	SENS/REC	ACC	AUC/AUC50	PREC	REC	F measure	FPR	FDR
posneg small test no genetic	RF	130	149	55	74	0.73	0.63	0.68	0.744/0.286	0.702703	0.637255	0.66838	0.269608	0.297297
	SVM	152	136	68	52	0.666667	0.745098	0.705882	0.753/0.291	0.690909	0.745098	0.716981	0.333333	0.309091
posneg small test with genetic	RF	135	145	59	69	0.71	0.66	0.68	0.738	0.695876	0.661765	0.678392	0.289216	0.304124
	SVM	151	135	69	53	0.66	0.74	0.7	0.77	0.686364	0.740196	0.712264	0.338235	0.313636
posneg large test with genetic	RF	135	26432	6050	69	0.81	0.66	0.81	0.799	0.021827	0.661765	0.0422601	0.186257	0.978173
	SVM	150	24414	8068	54	0.75	0.73	0.75	0.81	0.0182526	0.735294	0.035621	0.248384	0.981747
posneg large test no genetic	RF	127	26333	6149	77	0.81	0.62	0.809521	0.799/0.327	0.0202358	0.622549	0.0391975	0.189305	0.979764
	SVM	150	24909	7573	54	0.77	0.73	0.766659	0.779/0.32	0.0194225	0.735294	0.0378453	0.233145	0.980577
	adjusted for 200 P in neg test	350	24909	7373	54	0.771606	0.866337	0.772777		0.0453192	0.866337	0.0861326	0.228394	0.954681
	RF07	67	24547	7935	137	0.755711	0.328431	0.753044		0.00837291	0.328431	0.0163295	0.244289	0.991627
	RF09	64	23264	9218	140	0.716212	0.313725	0.7137		0.00689507	0.313725	0.0134936	0.283788	0.993105
	SVM07	113	29999	2483	91	0.923558	0.553922	0.921251		0.0435285	0.553922	0.0807143	0.0764423	0.956471
	SVM09	63	31691	791	141	0.975648	0.308824	0.971486		0.0737705	0.308824	0.119093	0.0243519	0.92623
	SVM09corrected for 300 pos in neg set*	363	31691	491	141	0.984743	0.720238	0.980665		0.425059	0.720238	0.53461	0.015257	0.574941
	SVM09corrected for 200 pos in neg set*	263	31691	591	141	0.981693	0.65099	0.977605		0.307963	0.65099	0.418124	0.0183074	0.692037
	Rfsvm05 compared to list from Schevchenko ints and non ints	319	6697	1188	1469	0.849334	0.178412	0.725318		0.211679	0.178412	0.193627	0.150666	0.788321
	rfsvm09 compared to complexes co and noco	760	1368659	6220	28011	0.995476	0.0264155	0.975613		0.108883	0.0264155	0.0425163	0.00452403	0.891117
	rfsvm05 compared to complexes co and noco	14720	1191506	183373	14051	0.866626	0.511626	0.85935		0.0743085	0.511626	0.129769	0.133374	0.925691
*we expect
196.116
interactions to be within our large negative training set, which has a ratio of positive to total interactions (204 vs 32482) similar to what we expect in reality (0.006)
