# Supplementary material for: Predicting the Fission Yeast Protein Interaction Network
Source: G3 (Bethesda). 2012 Apr 1;2(4):453–67. doi: 10.1534/g3.111.001560 (PMC3337474; doi:10.1534/g3.111.001560)
Supplement: Supporting Information [file supp_2.4.453_FileS3.xls]

## Sheet: Sheet1
File S3: Importance of features calculated with three methods.
Method1: varimp on the cforest object for 10 realizations (package "party", see main text)
Average	Feature	1	2	3	4	5	6	7	8	9	10	Average
0.00433995	Expcor	0.004134	0.00545409	0.00432258	0.00479901	0.00418859	0.0045062	0.00399007	0.00503722	0.00290819	0.00405955	0.00433995
0.00433449	GO_0016070_RNA_METABOLISM1	0.00479901	0.00356824	0.00418859	0.00500744	0.00331017	0.00384119	0.00453102	0.00554839	0.00431762	0.00423325	0.00433449
0.00371861	GO_0006810_TRANSPORT1	0.0050273	0.00293797	0.00266005	0.00305707	0.00527543	0.00439702	0.00322581	0.00387593	0.00366749	0.00306203	0.00371861
0.00345558	GO_0044238_PRIMARY_METABOLISM2	0.00383623	0.00359305	0.00414392	0.00327543	0.00343424	0.00486849	0.00329529	0.00430273	0.00223325	0.0015732	0.00345558
0.00275732	GO_0006810_TRANSPORT2	0.0031861	0.00275931	0.00362779	0.00266998	0.00250124	0.00240199	0.00230769	0.00284367	0.00215881	0.00311663	0.00275732
0.00269578	GO_0044238_PRIMARY_METABOLISM1	0.00333995	0.00308685	0.00191563	0.00208933	0.00171712	0.00236725	0.00176675	0.0036129	0.00477419	0.00228784	0.00269578
0.00236973	GO_0016070_RNA_METABOLISM2	0.00238213	0.00179653	0.00245161	0.00291315	0.00126551	0.0013201	0.00395533	0.00304715	0.00218859	0.00237717	0.00236973
0.00236576	GO_0006350_TRANSCRIPTION1	0.00236228	0.00286352	0.00158313	0.00186104	0.00231762	0.00206452	0.00261538	0.00223325	0.00181638	0.00394045	0.00236576
0.0019335	GO_0006259_DNA_METABOLISM1	0.00110174	0.00222829	0.00150868	0.00248635	0.00211911	0.00103722	0.00243672	0.00200993	0.00186104	0.00254591	0.0019335
0.00185608	GO_0007049_CELL_CYCLE1	0.00176675	0.00278412	0.000833747	0.00223821	0.00184615	0.00190074	0.00107196	0.00195037	0.00239206	0.00177667	0.00185608
0.0015464	colhaya	0.000977667	0.00146402	0.00255087	0.00127543	0.00155335	0.00142432	0.00162283	0.00183127	0.00134491	0.00141935	0.0015464
0.00108387	GO_0006259_DNA_METABOLISM2	0.00146898	0.000665012	0.00254591	0.00112655	0.00105211	0.00159305	0.000739454	0.00053598	0.000501241	0.000610422	0.00108387
0.000999504	coloc	0.0013598	0.00127543	0.000655087	0.000397022	0.00142928	0.0010273	0.000496278	0.00134988	0.00108189	0.000923077	0.000999504
0.000984615	GO_0007049_CELL_CYCLE2	0.00163772	0.000421836	0.00141935	0.000808933	0.000263027	0.00160298	0.000913151	0.00112655	0.00114144	0.000511166	0.000984615
0.000901241	mRNA.level1	0.00080397	0.000823821	0.000828784	0.00119107	0.000734491	0.00164764	0.000411911	0.000600496	0.0014938	0.000476427	0.000901241
0.000874938	Ribosome.density..rb.kb.1	0.000555831	0.0011067	0.000362283	0.000754342	0.00103722	0.00113151	0.0013598	0.000992556	0.000511166	0.000937965	0.000874938
0.000804963	GO_0006350_TRANSCRIPTION2	0.000635236	0.000545906	0.00124566	0.00053598	0.0013598	0.000114144	0.000243176	0.000833747	0.000709677	0.0018263	0.000804963
0.000718114	kDa2	0.000263027	0.000540943	0.00109677	0.00141439	0.000317618	0.000828784	0.000719603	0.000719603	0.000665012	0.000615385	0.000718114
0.000709126	ORF.length..nt.2	0.000848635	0.000406948	0.00128536	0.000684864	0.000297767	0.000555831	0.00107692	0.000441687	-3.97022e-05	0.000784119	0.000709126
0.000663027	mRNA.level2	0.00066005	0.00101241	0.000297767	0.000957816	0.000764268	0.000888337	0.000600496	0.00039206	0.000377171	0.000679901	0.000663027
0.000657923	ORF.length..nt.1	0.000575682	0.000555831	-0.000223325	7.44417e-05	5.95533e-05	0.000496278	0.00098263	-8.43672e-05	0.00121092	0.00100744	0.000657923
0.000647146	protlength2	0.000615385	0.00066005	0.00115633	0.000635236	0.000526055	0.000828784	0.000665012	0.000243176	0.000575682	0.000565757	0.000647146
0.000549007	protlength1	0.000923077	0.000724566	-0.000253102	0.000406948	0.000312655	-8.933e-05	0.000406948	-8.43672e-05	0.00113648	0.000734491	0.000549007
0.00047196	Ribosome.density..rb.kb.2	0.000347395	0.000516129	0.000109181	-0.0002134	0.000828784	0.00066005	-0.000203474	0.000560794	0.00141935	0.000694789	0.00047196
0.00044665	kDa1	0.000813896	0.000253102	2.48139e-05	7.94045e-05	0.00053598	0.000595533	0.0002134	0.000292804	0.000382134	0.000486352	0.00044665
0.000391351	Q1	0.000138958	0.00117122	0.000104218	6.45161e-05	-7.94045e-05	4.4665e-05	0.000784119	0.000387097	0.000258065	-0.000104218	0.000391351
0.000379032	G2	0.000560794	0.00039206	0.000243176	0.000337469	0.000287841	0.000540943	0.000228288	0.000441687	-9.42928e-05	3.97022e-05	0.000379032
0.000360629	I1	-5.95533e-05	-9.42928e-05	0.000426799	-8.933e-05	0.000282878	0.000208437	0.000133995	0.000531017	0.000580645	3.47395e-05	0.000360629
0.000335263	Y1	0.00083871	0.000153846	0.000297767	5.95533e-05	0.000709677	0.000312655	0.000734491	0.000119107	0.000218362	-0.000367246	0.000335263
0.000333215	Relative.Pol.II.oCCupanCy2	-3.47395e-05	-2.48139e-05	0.000153846	0.000158809	0.000193548	-1.98511e-05	0.00048139	0.000456576	0.000416873	0.000471464	0.000333215
0.000302021	R2	0.00057072	-4.96278e-06	9.92556e-06	0.000630273	4.4665e-05	0.000372208	-0.000138958	0.000277916	0.000188586	0.0002134	0.000302021
0.000287841	GO_0006412_PROTEIN_BIOSYNTHESIS1	5.95533e-05	0.000476427	4.4665e-05	0.000491315	0.00017866	0.000143921	9.92556e-05	0.00026799	8.43672e-05	0.000168734	0.000287841
0.000265509	GO_0007165_SIGNAL_TRANSDUCTION2	0.000272953	-7.44417e-05	0.000466501	1.98511e-05	-0.000173697	0.000545906	0.000248139	0.000198511	0.000337469	0.000228288	0.000265509
0.000263648	R1	0.000287841	0.00017866	0.000228288	0.000203474	0.000516129	5.95533e-05	-0.000129032	0.000496278	-9.92556e-06	0.000327543	0.000263648
0.000261373	M1	0.000545906	0.000243176	0.000387097	0.000173697	0.000307692	-0.000109181	0.00035732	6.94789e-05	0.000282878	0.000163772	0.000261373
0.000256203	A1	-0.000109181	0.000183623	-4.96278e-05	0.000208437	0.000486352	0.00030273	0.000173697	0.000153846	0.000650124	-8.43672e-05	0.000256203
0.000253102	A2	0.000307692	-0.000183623	0.00039206	0.00053598	0.000312655	0.000540943	0.000248139	-0.000223325	0.000476427	0.000124069	0.000253102
0.000252275	K1	-8.933e-05	0.000193548	-3.97022e-05	0.000456576	7.94045e-05	0.000411911	-0.00039206	0.000342432	-2.48139e-05	0.000501241	0.000252275
0.00024268	F1	0.000193548	-0.000223325	0.000198511	-0.000198511	0.000466501	0.000292804	0.000411911	0.000183623	0.000416873	0.000684864	0.00024268
0.00023396	GO_0007165_SIGNAL_TRANSDUCTION1	0.000104218	0.000143921	0.000124069	3.97022e-05	4.96278e-06	0.000297767	0.000421836	0.000387097	0.000158809	5.95533e-05	0.00023396
0.000229529	strand	0.000615385	0.000243176	4.96278e-05	-7.94045e-05	2.97767e-05	-4.4665e-05	3.97022e-05	0.000203474	1.48883e-05	-0.000143921	0.000229529
0.000218362	none1	0.000406948	-6.94789e-05	0.00017866	-0.000208437	0.000521092	9.92556e-06	6.94789e-05	4.96278e-06	0.00017866	0.000233251	0.000218362
0.000216708	P2	0.000312655	-9.92556e-06	0.000292804	-1.98511e-05	-5.95533e-05	-9.42928e-05	0.000193548	0.000238213	-0.000114144	0.000377171	0.000216708
0.000167317	none2	0.000109181	8.933e-05	0.000248139	0.000223325	7.44417e-05	0.000143921	0.000188586	3.97022e-05	0.000138958	0.000119107	0.000167317
0.000147229	S2	0.000372208	-0.000114144	0.000238213	0.000138958	-0.000104218	0.000521092	0.000198511	0.000297767	-0.000223325	-9.99201e-19	0.000147229
0.000146402	V2	0.000104218	0.000253102	0.000292804	0.00026799	-0.000451613	-0.000109181	0.000784119	0.000272953	-0.000114144	0.000163772	0.000146402
0.000144541	V1	6.45161e-05	9.92556e-06	0.000153846	0.000193548	0.000203474	0.000133995	0.000277916	0.000322581	0.000138958	-0.00026799	0.000144541
0.000141935	Number.of.introns1	0.000158809	0.000292804	0.000138958	-0.000228288	-0.000109181	-0.000292804	0.000580645	0.000193548	0.00057072	0.000114144	0.000141935
0.000141935	nCont1	0.000203474	0.000337469	-0.00026799	0.000114144	0.000595533	0.000143921	0.000168734	0.000203474	-0.00026799	0.000188586	0.000141935
0.000140819	W1	-0.000114144	0.000153846	-4.96278e-05	0.000372208	6.45161e-05	0.000277916	-0.000114144	-0.000223325	0.000416873	0.00035732	0.000140819
0.000138958	start2	0.000104218	-0.00026799	0.000461538	-7.94045e-05	0.000272953	4.96278e-06	0.000322581	-0.000183623	0.000263027	9.42928e-05	0.000138958
0.000132341	nCont2	0.000258065	0.000133995	-0.000238213	0.000193548	0.000188586	0.000362283	4.96278e-05	0.000307692	-0.000312655	0.000297767	0.000132341
0.000121092	GO_0006412_PROTEIN_BIOSYNTHESIS2	0.000322581	-0.000317618	-2.97767e-05	-5.45906e-05	-2.48139e-05	0.000138958	1.48883e-05	0.000104218	3.47395e-05	0.00035732	0.000121092
0.000115798	sCont2	4.96278e-06	-8.933e-05	-0.000173697	0.000431762	-0.000168734	9.92556e-06	0.000183623	0.000198511	-2.48139e-05	0.000223325	0.000115798
0.000110174	Q2	7.44417e-05	-0.000158809	0.000282878	0.000124069	-4.96278e-06	-1.98511e-05	-4.4665e-05	0.000466501	6.45161e-05	-0.000163772	0.000110174
0.000102564	E2	0.000382134	-0.000114144	-0.000233251	0.000143921	-0.000124069	0.000372208	0.000406948	1.98511e-05	0.000193548	-0.000104218	0.000102564
0.000102564	mRNA.half.life.long1	-0.000292804	-1.98511e-05	0.000148883	5.95533e-05	0.000506203	-0.000114144	-9.42928e-05	9.92556e-05	0.000228288	0.000138958	0.000102564
0.000100083	F2	6.94789e-05	4.96278e-06	-4.96278e-06	0.000258065	-0.000124069	-0.000372208	0.00030273	0.000327543	0.000208437	-5.45906e-05	0.000100083
9.85466e-05	Poly.A..tail.rank1	0.000277916	-0.000322581	-0.000138958	0.000461538	-0.000124069	-7.44417e-05	0.000431762	-2.97767e-05	8.933e-05	0.000104218	9.85466e-05
9.84285e-05	I2	-0.000109181	1.98511e-05	0.000253102	0.000183623	-2.48139e-05	-0.00017866	0.000119107	9.92556e-06	8.43672e-05	0.000322581	9.84285e-05
8.18859e-05	C2	-1.98511e-05	0.0002134	-8.933e-05	-4.4665e-05	0.000253102	0.000297767	-0.000436725	-3.47395e-05	5.95533e-05	-9.92556e-05	8.18859e-05
7.3201e-05	P1	6.94789e-05	4.96278e-06	7.94045e-05	0.000277916	7.94045e-05	8.43672e-05	0.00044665	-0.000272953	-0.000158809	4.96278e-05	7.3201e-05
6.69975e-05	S1	1.48883e-05	-0.000203474	-8.933e-05	-9.92556e-06	0.000138958	0.000327543	0.000406948	-3.97022e-05	-0.000163772	-0.000104218	6.69975e-05
6.50675e-05	C1	-0.000124069	0.000436725	-0.000471464	0.000104218	-0.00017866	0.00117122	-0.000277916	-0.000198511	0.000124069	-6.45161e-05	6.50675e-05
6.45161e-05	pH1	2.97767e-05	0.000129032	-0.000362283	0.000337469	7.94045e-05	6.45161e-05	0.000238213	-0.000282878	6.45161e-05	0.000327543	6.45161e-05
6.38072e-05	Relative.Pol.II.oCCupanCy1	1.98511e-05	0.000605459	0.000248139	-9.42928e-05	-0.000253102	0.000292804	-9.92556e-05	-0.000416873	-0.000466501	0.000436725	6.38072e-05
5.33499e-05	GO_0008150_BIOLOGICAL_PROCESS1	-1.98511e-05	1.98511e-05	0.000238213	5.45906e-05	9.92556e-06	-0.000387097	-9.92556e-05	0.000104218	0.000258065	-2.48139e-05	5.33499e-05
5.12821e-05	distance	0.000382134	9.92556e-06	-0.000238213	-4.96278e-06	-0.000248139	0.000153846	4.96278e-05	-4.96278e-06	0.000109181	0.000148883	5.12821e-05
4.96278e-05	L2	0.000104218	-0.000153846	9.92556e-06	0.000322581	0.000228288	-0.000133995	-2.48139e-05	9.92556e-05	-0.000223325	0.000203474	4.96278e-05
4.82099e-05	K2	7.44417e-05	-9.92556e-06	0.000193548	0.000114144	-0.000158809	0.000104218	0.000401985	6.45161e-05	-0.000188586	-0.000129032	4.82099e-05
4.25381e-05	Y2	3.97022e-05	-5.95533e-05	-0.000218362	0.000287841	-0.000555831	-0.000129032	0.000238213	-9.92556e-06	0.000550868	0.000124069	4.25381e-05
4.25381e-05	pH2	0.000133995	0.000491315	-3.47395e-05	-0.00030273	-0.000183623	-0.000332506	-2.97767e-05	0.000263027	0.000228288	-2.97767e-05	4.25381e-05
4.04112e-05	Poly.A..tail.rank2	-1.48883e-05	0.000287841	0.000253102	-8.43672e-05	-0.000183623	0.000282878	0.000238213	-0.000312655	2.97767e-05	-0.000282878	4.04112e-05
3.27543e-05	D2	4.96278e-06	-0.00039206	0.000347395	0.000193548	7.94045e-05	-1.98511e-05	-0.000193548	2.22045e-19	8.933e-05	0.000208437	3.27543e-05
2.87841e-05	reltelo2	-1.98511e-05	0.000486352	-3.47395e-05	-5.95533e-05	0.000104218	-0.000233251	4.96278e-05	8.933e-05	-0.000337469	0.000124069	2.87841e-05
2.72953e-05	Chromosome1	-0.000104218	0.000124069	5.45906e-05	0.000114144	9.92556e-06	0.000163772	-7.44417e-05	-9.42928e-05	0.000124069	-0.000258065	2.72953e-05
2.72953e-05	M2	-0.0002134	0.000287841	6.45161e-05	-6.94789e-05	7.94045e-05	0.000208437	1.98511e-05	3.47395e-05	2.97767e-05	-0.000173697	2.72953e-05
1.27614e-05	First.intron.GC2	-5.45906e-05	0.000387097	0.000153846	1.48883e-05	-2.48139e-05	0.000272953	-0.000317618	-0.000158809	-0.000119107	-0.000129032	1.27614e-05
9.21659e-06	Number.of.introns2	-4.96278e-05	-2.97767e-05	-9.42928e-05	-0.000347395	0.000600496	-0.000183623	-0.00030273	0.000183623	-0.000451613	0.000565757	9.21659e-06
4.96278e-06	AugCAI2	5.45906e-05	-0.000104218	8.933e-05	0.00044665	4.96278e-05	-0.000114144	0.000193548	-9.42928e-05	-0.000218362	-0.000173697	4.96278e-06
0	tfCode1	0	0	0	0	0	0	NA	0	0	0	0
0	T2	0.000133995	3.47395e-05	0.000133995	9.92556e-06	-3.47395e-05	3.97022e-05	0.000109181	-5.95533e-05	-0.000173697	-0.000203474	0
0	signal1	0	0	0	0	0	0	0	0	0	0	0
#DIV/0!	CyCle2	1.48883e-05	5.95533e-05	5.95533e-05	-7.94045e-05	9.92556e-06	-1.48883e-05	-9.92556e-06	6.45161e-05	5.45906e-05	-3.97022e-05	#DIV/0!
0	mito2	0	0	0	0	0	0	0	0	0	0	0
0	metab2	0	0	0	0	0	0	0	0	0	0	0
0	dna2	0	0	0	0	0	0	0	0	0	0	0
0	rna2	0	0	0	0	0	0	0	0	0	0	0
0	un1	0	0	0	0	0	0	0	0	0	NA	0
0	GO_0007005_MITOCHONDRION_ORGANIZATION_AND_BIOGENESIS1	0	0	0	NA	0	0	0	0	0	0	0
0	GO_0007005_MITOCHONDRION_ORGANIZATION_AND_BIOGENESIS2	0	0	0	9.92556e-06	-1.48883e-05	1.98511e-05	0	4.96278e-06	9.92556e-06	-2.48139e-05	0
0	GO_0008150_BIOLOGICAL_PROCESS2	0	0	0	0	0	0	0	0	0	0	0
-4.96278e-06	mRNA.half.life.short1	-0.00035732	7.94045e-05	0.00039206	-7.44417e-05	6.94789e-05	0.000218362	0.000203474	-4.4665e-05	-0.00048139	1.11022e-19	-4.96278e-06
-8.2713e-06	tfCode2	4.96278e-05	6.94789e-05	0.000248139	-7.94045e-05	-0.000148883	1.48883e-05	-0.000124069	-4.96278e-06	2.97767e-05	-4.96278e-05	-8.2713e-06
-1.29032e-05	abstelo1	-0.000342432	0.000238213	0.000352357	-0.000119107	-0.000153846	0.000109181	0.000223325	-0.000332506	-0.000307692	0.000203474	-1.29032e-05
-2.48139e-05	absCentro1	0.000109181	-0.000218362	0.00057072	-0.000248139	-4.96278e-06	-0.000312655	-0.000630273	1.98511e-05	0.000238213	0.000292804	-2.48139e-05
-3.63937e-05	un2	-0.000109181	-8.43672e-05	-2.97767e-05	3.97022e-05	-9.92556e-05	-0.000133995	0.000133995	-4.96278e-06	-4.96278e-05	-4.96278e-06	-3.63937e-05
-3.87097e-05	start1	-0.000198511	-8.933e-05	0.000188586	-8.933e-05	-2.97767e-05	-0.000129032	-9.92556e-05	-3.97022e-05	-0.000168734	0.000114144	-3.87097e-05
-3.89933e-05	chromosome	-4.4665e-05	0.000957816	-5.45906e-05	-0.000531017	-0.000550868	-0.000347395	0.0002134	-0.000208437	0.000193548	-2.48139e-05	-3.89933e-05
-4.4665e-05	mRNA.half.life.long2	-1.48883e-05	7.94045e-05	-3.47395e-05	-0.000119107	3.97022e-05	3.97022e-05	0.000124069	-4.96278e-06	-7.44417e-05	-0.000138958	-4.4665e-05
-5.60085e-05	D1	-5.95533e-05	-0.000372208	0.000193548	-0.000193548	-0.000163772	-0.000456576	0.000198511	3.97022e-05	9.92556e-05	0.000401985	-5.60085e-05
-6.28619e-05	strand2	-0.000148883	0.000143921	0.000322581	1.48883e-05	-0.000168734	4.96278e-06	-0.000198511	2.97767e-05	-9.42928e-05	-0.000327543	-6.28619e-05
-6.82382e-05	absCentro2	5.95533e-05	-1.98511e-05	4.96278e-06	-0.000158809	-1.98511e-05	-0.000133995	-9.92556e-05	-7.44417e-05	-0.000223325	0.000243176	-6.82382e-05
-6.94789e-05	signal2	9.92556e-05	-4.96278e-06	-0.000183623	5.45906e-05	2.97767e-05	9.92556e-06	7.94045e-05	-0.000138958	0.000114144	-1.98511e-05	-6.94789e-05
-7.60959e-05	T1	-0.000223325	0.000129032	0.000143921	-0.000282878	0.00044665	0.000168734	-0.000143921	-0.000496278	-0.000426799	4.4665e-05	-7.60959e-05
-7.69231e-05	stop1	1.48883e-05	-0.000238213	-9.92556e-06	-0.000451613	0.000188586	-4.96278e-06	0.000138958	0.000228288	-0.000327543	8.43672e-05	-7.69231e-05
-7.94045e-05	AugCAI1	0.000124069	-0.000124069	9.92556e-05	-7.94045e-05	-0.000168734	-9.92556e-06	-0.000163772	-0.000272953	-0.000129032	0.00017866	-7.94045e-05
-8.36583e-05	stop2	-0.000243176	3.97022e-05	0.000669975	-0.000416873	0.000129032	-0.000272953	-2.97767e-05	-0.000277916	-0.000173697	-2.48139e-05	-8.36583e-05
-8.37469e-05	E1	-0.000188586	-1.98511e-05	0.000461538	0.000282878	-0.000317618	-0.000287841	-0.000138958	-0.0002134	-0.00026799	9.92556e-06	-8.37469e-05
-9.42928e-05	Chromosome2	-2.48139e-05	-0.000198511	-9.92556e-05	-6.45161e-05	-0.000208437	-0.000258065	-0.000133995	0.000282878	-0.000426799	0.000282878	-9.42928e-05
-9.62779e-05	strand1	0.000198511	-8.933e-05	-0.000387097	9.92556e-05	-5.45906e-05	-0.00017866	-0.000223325	1.48883e-05	6.45161e-05	0.000109181	-9.62779e-05
-9.71287e-05	relCentro1	-0.000243176	-0.00017866	-0.000223325	0.000133995	-4.96278e-06	0.000114144	0.000104218	-0.000387097	-7.94045e-05	-6.45161e-05	-9.71287e-05
-0.000109181	translation2	-7.44417e-05	3.97022e-05	-6.94789e-05	5.95533e-05	5.45906e-05	-5.95533e-05	-2.97767e-05	-0.000109181	9.92556e-06	-1.98511e-05	-0.000109181
-0.000110835	First.intron.length2	0.000322581	-4.96278e-06	-5.95533e-05	-0.000277916	-0.000352357	-4.96278e-06	9.92556e-05	-0.000248139	0.000148883	-0.000258065	-0.000110835
-0.000114144	mRNA.half.life.short2	3.97022e-05	5.95533e-05	1.48883e-05	-4.4665e-05	2.97767e-05	-3.47395e-05	6.45161e-05	9.42928e-05	-0.000114144	3.97022e-05	-0.000114144
-0.000117246	N2	-0.000327543	-0.00044665	0.000163772	0.000253102	-0.000292804	-0.000258065	-6.94789e-05	0.000238213	3.47395e-05	-0.00026799	-0.000117246
-0.000121588	sCont1	-2.97767e-05	-0.000208437	-0.000109181	7.44417e-05	-3.97022e-05	4.96278e-05	3.97022e-05	1.48883e-05	-0.000421836	0.000253102	-0.000121588
-0.000134615	L1	-0.000406948	0.000258065	-0.000322581	-8.933e-05	-0.000124069	-0.000327543	0.000163772	-0.000635236	0.000317618	-5.95533e-05	-0.000134615
-0.000145575	First.intron.GC1	0.000129032	6.45161e-05	6.94789e-05	0.00017866	-0.000317618	-4.4665e-05	-0.000223325	7.44417e-05	-0.000297767	-0.000342432	-0.000145575
-0.000148056	H1	-9.42928e-05	-0.000129032	0.000272953	7.44417e-05	-0.000352357	-0.000272953	3.47395e-05	-0.000253102	8.933e-05	-0.000153846	-0.000148056
-0.000156948	G1	-0.000317618	3.97022e-05	-0.000163772	-0.000168734	-0.00062531	0.000506203	-0.000218362	-0.000431762	0.000163772	-9.92556e-06	-0.000156948
-0.000171216	First.intron.length1	-0.00030273	-0.000109181	-0.000124069	0.000565757	-0.000124069	-2.48139e-05	-0.00017866	-6.94789e-05	-0.000729529	-0.000367246	-0.000171216
-0.00019213	W2	-0.000114144	-0.000461538	-8.43672e-05	7.94045e-05	-0.000347395	-0.000352357	0.00039206	1.98511e-05	-0.000119107	-0.000342432	-0.00019213
-0.00019665	abstelo2	-0.000277916	0.0002134	8.933e-05	-0.000724566	-0.00053598	-3.97022e-05	-0.000312655	-0.000109181	-0.000263027	0.000436725	-0.00019665
-0.000197093	relCentro2	-0.000560794	-9.92556e-06	-0.000352357	-0.000312655	-0.000327543	0.000124069	2.97767e-05	-9.42928e-05	-0.000104218	0.000153846	-0.000197093
-0.000208437	H2	6.45161e-05	-8.933e-05	0.000114144	-6.45161e-05	-3.47395e-05	0.000243176	9.92556e-05	-0.000416873	-2.48139e-05	-0.000774194	-0.000208437
-0.000246898	reltelo1	-6.45161e-05	-4.96278e-05	-0.000461538	-0.000272953	-0.000506203	-6.45161e-05	-7.94045e-05	0.000253102	7.44417e-05	1.98511e-05	-0.000246898
-0.000300248	N1	-4.96278e-05	-0.00035732	7.44417e-05	-0.000436725	-2.97767e-05	-0.000218362	-0.000228288	5.95533e-05	-0.000312655	-0.000248139	-0.000300248
Method 2: Importance of features (Mean decrease in accuracy) for 10 realizations
Average	Feature	1	2	3	4	5	6	7	8	9	10	Average
0.0138784	Expcor	0.0139431	0.0139568	0.0141039	0.0127235	0.0141997	0.0135471	0.0155448	0.0144182	0.0127763	0.0135702	0.0139
0.0119093	GO_0006810_TRANSPORT1	0.0122204	0.0124134	0.0120857	0.0116712	0.0121586	0.0114794	0.011729	0.0117792	0.0128698	0.010686	0.0119
0.0100143	GO_0044238_PRIMARY_METABOLISM2	0.00946298	0.0104289	0.00935756	0.010382	0.00926779	0.00983007	0.00997361	0.010168	0.0106068	0.0106655	0.01
0.0092268	GO_0016070_RNA_METABOLISM1	0.00906379	0.00916686	0.00878527	0.00892731	0.00926711	0.00896982	0.00888531	0.00987973	0.00977883	0.009544	0.00923
0.00803753	GO_0006350_TRANSCRIPTION1	0.00768814	0.00853781	0.00808696	0.00757844	0.00788947	0.00748721	0.00722599	0.00893738	0.00832467	0.0086192	0.00804
0.0070857	GO_0006810_TRANSPORT2	0.00775339	0.00698543	0.00619991	0.00701314	0.00728667	0.00654344	0.00730723	0.00707538	0.00761869	0.00707375	0.00709
0.00609743	GO_0016070_RNA_METABOLISM2	0.00717209	0.00538851	0.00533962	0.00512797	0.0061227	0.00579904	0.00588397	0.0066566	0.00674905	0.00673478	0.0061
0.00371187	GO_0006259_DNA_METABOLISM1	0.00412627	0.00427167	0.00312511	0.0039065	0.00400861	0.00351675	0.00392123	0.00308942	0.00347607	0.00367706	0.00371
0.00286918	GO_0007049_CELL_CYCLE1	0.00236108	0.00261653	0.00309212	0.00275884	0.00293194	0.00304788	0.00281503	0.00341407	0.00247699	0.00317731	0.00287
0.00284253	GO_0044238_PRIMARY_METABOLISM1	0.00270065	0.0030336	0.0039704	0.00189405	0.00388381	0.00241239	0.00252441	0.00324305	0.00250241	0.00226056	0.00284
0.00243389	GO_0006259_DNA_METABOLISM2	0.0023536	0.0024031	0.00206581	0.00268694	0.0034998	0.00211272	0.00166521	0.00279695	0.00197223	0.00278253	0.00243
0.00219178	kDa2	0.00200857	0.00204427	0.00221722	0.00232747	0.00323962	0.00188442	0.00189695	0.00211525	0.0020947	0.00208937	0.00219
0.00211029	ORF.length..nt.2	0.00208108	0.00177662	0.00237375	0.00285682	0.00228175	0.0017801	0.00179087	0.0016936	0.0022833	0.00218505	0.00211
0.00204083	Ribosome.density..rb.kb.1	0.00239393	0.00193717	0.000721489	0.00285452	0.00239269	0.00176324	0.00232492	0.00194998	0.00229568	0.00177462	0.00204
0.0020115	protlength2	0.0021733	0.00193405	0.00160128	0.00258243	0.00176379	0.0020375	0.00174212	0.00220248	0.00179276	0.00228533	0.00201
0.00146231	Ribosome.density..rb.kb.2	0.00208793	0.000926006	0.000737002	0.000903556	0.00255946	0.00173056	0.00158179	0.000939274	0.00200516	0.00115233	0.00146
0.00145148	mRNA.level1	0.00126841	0.00154057	0.0018718	0.00122148	0.00126769	0.00101075	0.00178312	0.00206567	0.00129346	0.00119191	0.00145
0.00141507	mRNA.level2	0.00124174	0.00139126	0.0011135	0.00168586	0.00158004	0.00126562	0.00179191	0.00202381	0.00104295	0.00101398	0.00142
0.00139224	colhaya	0.00146754	0.00146663	0.00145693	0.00180836	0.00101876	0.00124278	0.0015258	0.00147555	0.00132817	0.00113186	0.00139
0.0013771	kDa1	0.00107229	0.00120245	0.00123063	0.00141693	0.00192487	0.00106791	0.00104766	0.00156191	0.00158412	0.00166227	0.00138
0.00136641	protlength1	0.00139351	0.00180925	0.00203601	0.000829346	0.00154549	0.000913959	0.00116146	0.00120141	0.00191657	0.000857099	0.00137
0.00133733	ORF.length..nt.1	0.000908368	0.00156035	0.00161539	0.0016538	0.000677549	0.00103634	0.000888174	0.0017565	0.00163866	0.00163821	0.00134
0.001097	GO_0006350_TRANSCRIPTION2	0.000848753	0.00122482	0.00111664	0.00144431	0.00159474	0.000785197	0.00086623	0.0014003	0.000535652	0.00115339	0.0011
0.000992296	GO_0007049_CELL_CYCLE2	0.000802161	0.000631663	0.000902941	0.00130235	0.00120339	0.0011029	0.000577452	0.00145699	0.00114871	0.000794409	0.000992
0.00062449	none2	0.000601106	0.00066071	0.000721439	0.000815977	0.000644572	0.0004946	0.000474579	0.000602441	0.000640582	0.000588893	0.000624
0.000357593	nCont1	0.000264979	-1.04e-05	0.000371085	0.0005775	0.000622717	0.000153379	0.000444694	0.000301193	0.000420934	0.000429812	0.000358
0.000329435	R2	0.000103314	0.000327948	0.000375653	0.000516138	4.52e-05	0.000583011	0.000273938	0.000531078	0.000399179	0.000138936	0.000329
0.000303967	M1	0.000588588	0.000577128	8.43e-05	0.000196147	0.000266068	0.000265619	0.000265447	0.000381724	9.21e-05	0.000322554	0.000304
0.00029701	GO_0006412_PROTEIN_BIOSYNTHESIS2	0.000381744	0.000231551	0.000427334	0.000405111	0.000244553	9.57e-05	0.000282442	0.000163362	0.000320615	0.000417727	0.000297
0.00029084	A1	-2.7e-05	0.000426487	0.00036343	0.000274078	0.000562887	-4.61e-05	0.000376539	0.000307026	0.000314638	0.000356464	0.000291
0.000271059	S2	0.000108037	0.000638901	5.09e-05	0.000405213	0.000792105	-4.47e-05	0.000454543	-3.07e-05	5.75e-05	0.000278835	0.000271
0.000256628	V2	-0.000183331	8.53e-06	0.000105177	0.00030158	0.000424124	0.000372627	0.000568537	0.000383465	0.000370394	0.000215173	0.000257
0.000254556	Q1	0.000236646	0.000309265	0.000138712	0.000257313	2.65e-05	-1.42e-05	0.000302911	0.000530123	0.000410483	0.000347799	0.000255
0.000252883	E1	0.000322406	8.1e-05	0.000320114	0.000556393	0.000546154	0.000121066	5.82e-05	0.000330166	5.04e-05	0.000142945	0.000253
0.000244175	none1	0.000279149	0.000299945	0.00020856	-1.11e-05	0.00037651	0.000367647	9.53e-05	0.000229488	0.000177155	0.000419146	0.000244
0.00020537	F1	0.00028344	-0.0002386	0.000292702	9.99e-05	0.000183018	0.000287714	0.000312932	0.000492158	-1.01e-06	0.000341491	0.000205
0.000197811	nCont2	0.000358891	0.000348152	-8.82e-05	0.000369693	0.000719117	-6.58e-05	0.00023134	0.000176307	-0.000163017	9.16e-05	0.000198
0.000178026	G2	5.42e-05	0.000132847	0.000380329	8.58e-05	0.000245735	4.31e-05	1.52e-05	0.000319548	0.000533978	-3.04e-05	0.000178
0.000173991	First.intron.GC2	3.4e-05	3e-05	0.000445423	0.000240205	5.93e-05	0.000277932	0.000529553	0.000230269	-0.000259861	0.000153105	0.000174
0.000170232	GO_0006412_PROTEIN_BIOSYNTHESIS1	0.00024608	0.000177868	0.000147438	9.14e-05	0.000199394	0.000177523	0.000243733	0.000144933	8.26e-05	0.00019133	0.00017
0.000169233	G1	0.000439403	7.87e-05	0.000109974	0.000218469	-0.000385065	0.000311336	0.000411915	0.00039301	0.000131036	-1.64e-05	0.000169
0.000168271	coloc	0.000258752	0.000286574	0.000162061	-7.72e-05	0.000571297	0.000115806	0.000667967	2.32e-05	-0.000315374	-1.03e-05	0.000168
0.000164708	K1	0.000380203	0.000107037	0.000198266	-0.000201349	0.000214105	5.58e-05	0.000338688	0.000457054	0.00011857	-2.13e-05	0.000165
0.000131407	GO_0007165_SIGNAL_TRANSDUCTION1	0.000101949	9.8e-05	0.000218074	0.000154493	0.000144038	0.000174785	6.5e-05	0.000163429	0.000124382	6.99e-05	0.000131
0.000128651	relCentro1	0.000191072	7.94e-05	-0.000382621	0.000195065	7.57e-05	0.000292967	0.000113091	0.000461299	-0.000181654	0.000442167	0.000129
0.000124065	T2	0.000491356	0.000217241	-1.99e-05	-1.08e-05	0.000570145	0.000131832	3.48e-05	0.000142088	-0.000303132	-1.3e-05	0.000124
0.000116884	distance	0.000353183	-0.000320499	0.000265833	-0.000191013	0.00033464	0.000364453	0.00011709	3.89e-05	2.23e-05	0.000183954	0.000117
0.000112989	sCont2	0.000104115	-0.000134712	1.06e-05	0.000189806	-0.000395988	0.000164562	0.00037989	0.000229732	0.000102557	0.000479282	0.000113
0.000109479	First.intron.length2	3.56e-05	0.000224651	0.00025311	0.000101155	-0.000398045	-0.0001422	9.74e-05	0.000435644	7.24e-05	0.000415008	0.000109
0.000106803	reltelo2	0.000194435	-0.000169209	-0.000138203	0.000287258	0.000134235	0.000371927	-8.24e-05	-3.91e-05	0.000101261	0.000407838	0.000107
9.19e-05	H1	0.000309913	-0.000207461	-1.35e-05	5.11e-05	0.000277391	0.000122568	7.09e-05	0.000140998	0.000244448	-7.74e-05	9.19e-05
8.91e-05	pH1	0.000279238	0.000114495	-2.25e-06	0.000196328	-0.000222356	9.18e-05	0.000163413	0.000482289	4.74e-05	-0.000259157	8.91e-05
8.9e-05	GO_0007165_SIGNAL_TRANSDUCTION2	-6.77e-05	7.89e-05	5.62e-05	0.0003136	0.000232917	2.3e-05	9.72e-05	2.01e-05	0.000156932	-2.06e-05	8.9e-05
8.87e-05	C1	0.000193765	5.05e-05	0.00028807	4.18e-05	-0.000172235	-7.63e-06	0.000206963	0.000147583	-1.99e-05	0.000157625	8.87e-05
8.45e-05	W1	0.000110172	0.000113282	0.000126776	0.000159646	-1.1e-05	-2.26e-05	0.000175728	0.000215636	-1.49e-05	-7.74e-06	8.45e-05
8.39e-05	Y2	0.000239361	8.52e-05	0.000306822	-1.48e-05	-0.000120221	-5.75e-05	9.93e-05	0.000321487	5.21e-05	-7.31e-05	8.39e-05
8.34e-05	I1	0.000160636	0.000634844	4.19e-05	-3.89e-05	-6.99e-06	-0.000244856	0.000207186	0.000296046	7.81e-05	-0.000294376	8.34e-05
8.19e-05	un2	0.000134765	-2.09e-05	1.03e-05	0.000214024	3.01e-06	6.24e-05	7.38e-05	0.000163379	0.000121236	5.74e-05	8.19e-05
6.01e-05	abstelo1	0.000314592	-8.26e-05	-8.58e-05	0.000402373	-9.94e-05	0.000261597	-0.000289782	-0.000194731	0.000279993	9.51e-05	6.01e-05
5.93e-05	C2	0.000333038	-9.69e-06	0.000151481	0.000112928	-0.00032939	0.000117699	0.000181431	-1.03e-05	8.85e-05	-4.23e-05	5.93e-05
5.87e-05	signal1	3.98e-05	7.47e-05	2.97e-05	8.98e-05	8.46e-05	4.99e-05	5.56e-05	2.5e-05	5.46e-05	8.35e-05	5.87e-05
5.58e-05	mRNA.half.life.short2	4.57e-05	4.78e-05	5.04e-05	0.000179286	5.06e-05	5.06e-05	5.96e-06	4.42e-05	0.000162625	-7.91e-05	5.58e-05
5.5e-05	mRNA.half.life.short1	-4.39e-05	0.000123786	0.000248628	3.01e-05	0.000187084	-0.000184892	1.33e-05	0.000238675	-0.000252882	0.000189805	5.5e-05
4.76e-05	genint	0.000121979	5.03e-05	6.05e-05	-1.12e-05	1.91e-05	6.51e-05	-1.91e-05	3.98e-05	0.00010986	4.02e-05	4.76e-05
4.51e-05	chromosome	-0.000113337	6.78e-06	1.3e-05	0.000230556	9.14e-05	0.000222039	5.51e-05	0.000108229	-0.00022885	6.62e-05	4.51e-05
3.82e-05	GO_0008150_BIOLOGICAL_PROCESS1	-3.15e-06	-2.07e-07	7.44e-05	-3.74e-05	9.44e-05	5.21e-05	-9.72e-05	0.000184003	5.62e-05	5.91e-05	3.82e-05
3.39e-05	stop1	5.81e-05	0.000419542	-0.00012969	0.000113156	-3.28e-05	-2.54e-05	0.000152168	0.000353383	1.92e-06	-0.000570821	3.39e-05
2.25e-05	strand	-2.83e-05	0.000127732	-3.63e-05	-6.54e-05	1.57e-05	3.34e-08	0.000121702	-6.41e-05	7.44e-05	7.94e-05	2.25e-05
2.17e-05	L1	5.46e-05	5.43e-05	0.000125944	-0.000143815	0.000126233	-0.000355037	2.33e-05	0.000135395	0.00041678	-0.000220433	2.17e-05
1.82e-05	Chromosome1	-0.000131521	-6.87e-05	0.000181649	0.000104524	7.12e-05	-0.000178005	5.26e-06	0.000179021	0.000102532	-8.38e-05	1.82e-05
1.18e-05	GO_0008150_BIOLOGICAL_PROCESS2	0	2.52e-05	1.96e-05	9.59e-06	9.75e-06	2.41e-05	4.88e-06	4.84e-06	0	2e-05	1.18e-05
1.1e-05	mRNA.half.life.long1	-6.31e-05	0.000161306	-6.96e-07	3.88e-06	5.21e-05	-5.93e-05	-0.000134681	8.07e-05	4.12e-05	2.85e-05	1.1e-05
8.48e-06	L2	-0.000162702	0.000454105	-0.000238693	0.00013367	-7.95e-05	-1.65e-05	0.000449717	-0.000158408	-0.000187598	-0.00010925	8.48e-06
6.78e-06	reltelo1	-0.00029928	-0.00031173	0.0003529	-0.000254443	0.000151697	-0.000101099	0.000122765	0.000335543	0.000352846	-0.000281367	6.78e-06
5.38e-06	P2	5.68e-05	-1.96e-05	0.000130275	1.03e-05	8.5e-05	8.92e-05	0.000110871	0.000369561	-0.000600615	-0.000177978	5.38e-06
4.39e-06	Y1	3.78e-05	-7.85e-05	9.71e-05	4.8e-05	0.000110759	-0.000106453	-0.000126272	-3.5e-05	0.000137455	-4.09e-05	4.39e-06
4.02e-06	signal2	5.85e-05	9.81e-05	-5.62e-05	0.000120687	4.75e-05	-6.59e-05	1.13e-05	4.84e-06	-9.37e-05	-8.5e-05	4.02e-06
3.38e-06	Number.of.introns1	-5.28e-05	9.22e-05	-2.33e-05	-0.000299994	0.000117433	-4.19e-05	-5.88e-05	0.000259907	-6.04e-06	4.69e-05	3.38e-06
3.22e-06	translation2	4.82e-06	9.81e-06	-9.58e-06	-1.95e-05	-9.13e-06	9.88e-06	5.49e-05	-1.49e-05	5.02e-06	8.47e-07	3.22e-06
2e-06	GO_0007005_MITOCHONDRION_ORGANIZATION_AND_BIOGENESIS1	4.83e-06	5.05e-06	0	5.14e-06	0	0	0	4.94e-06	0	0	2e-06
1.98e-06	un1	0	0	0	0	0	9.97e-06	4.93e-06	0	4.87e-06	0	1.98e-06
9.91e-07	CyCle1	0	0	0	0	4.83e-06	0	0	0	0	5.08e-06	9.91e-07
6.45e-07	tfCode2	-4.86e-05	-3.89e-05	9.18e-05	-5.81e-05	2.92e-05	3.99e-06	3.61e-05	-8.73e-05	8.62e-06	6.97e-05	6.45e-07
0	transport2	0	0	0	0	0	0	0	0	0	0	0
-1.03e-09	Number.of.introns2	-0.000202516	-0.000319721	1.96e-05	0.0002943	0.000250909	-0.000167823	0.00013028	4.14e-05	-0.000102054	5.56e-05	-1.03e-09
-9.7e-07	rna2	0	0	0	-4.64e-06	0	0	-5.06e-06	0	0	0	-9.7e-07
-9.97e-07	mito2	-5.14e-06	0	-5.06e-06	4.64e-06	0	0	5.26e-06	0	-4.74e-06	-4.93e-06	-9.97e-07
-3.46e-06	CyCle2	-5e-05	-2.46e-05	-8.86e-06	5.44e-06	8.89e-06	-9.51e-06	2.4e-05	-8.51e-08	9.7e-06	1.04e-05	-3.46e-06
-3.94e-06	dna2	4.93e-06	-4.99e-06	-4.93e-06	0	-4.81e-06	-9.89e-06	0	0	-1.01e-05	-9.62e-06	-3.94e-06
-4.51e-06	AugCAI2	-6.59e-05	-0.000286797	0.000131545	9.43e-05	0.00025967	-0.0003468	-0.000145519	0.000552862	0.000184622	-0.000423123	-4.51e-06
-7.98e-06	metab2	-1.53e-05	-4.87e-06	-9.62e-06	-9.77e-06	-2.45e-08	-9.93e-06	-5.03e-06	-4.9e-06	-2.03e-05	0	-7.98e-06
-1.01e-05	start1	9.96e-05	2.59e-06	-2.64e-05	-7.9e-05	0.000182119	-0.00041926	1.16e-05	0.000646357	-0.000199932	-0.000318188	-1.01e-05
-1.07e-05	mRNA.half.life.long2	6.02e-05	-7.91e-05	4.04e-05	4.39e-06	-0.000106866	2.35e-05	7.84e-05	-1.55e-05	-3.28e-05	-7.97e-05	-1.07e-05
-1.43e-05	V1	-2.61e-05	-0.000266514	-9.22e-06	-6.22e-05	0.000203496	-6.07e-05	-9.26e-05	-0.0001056	4.66e-05	0.000230287	-1.43e-05
-1.43e-05	GO_0007005_MITOCHONDRION_ORGANIZATION_AND_BIOGENESIS2	-3.07e-05	1.91e-05	-3.49e-05	-5.52e-06	1.02e-05	-4.36e-05	1.07e-05	-1.45e-05	-1.87e-05	-3.5e-05	-1.43e-05
-1.62e-05	H2	-0.0004737	-9.78e-05	2.29e-05	-4.15e-05	0.000105293	-0.000242233	0.000344023	-3.68e-05	0.000377985	-0.00011973	-1.62e-05
-1.72e-05	Q2	-0.000308877	2.14e-05	7.2e-06	-6.23e-05	-0.000229262	-0.000211035	0.000325295	8.26e-05	-3.11e-05	0.000234362	-1.72e-05
-1.98e-05	W2	3.82e-06	2.83e-05	-8.29e-05	0.000158296	-1.52e-05	-0.000268988	-7.5e-06	0.00014425	8.36e-05	-0.000241323	-1.98e-05
-2.96e-05	E2	9.44e-06	-5.02e-05	0.000184773	-5.82e-05	-8.44e-06	-0.000163833	-0.000218699	0.000156552	-6.61e-05	-8.1e-05	-2.96e-05
-3.34e-05	strand2	-4.05e-05	-0.000220174	8.47e-05	6.43e-05	-9.92e-05	-9.92e-05	-7.76e-05	0.000105025	-0.000196661	0.000145268	-3.34e-05
-3.65e-05	P1	-8.27e-05	0.000138289	4e-06	-2.93e-05	-0.000202738	-2.69e-06	-5.28e-05	-7.71e-05	-0.000128106	6.78e-05	-3.65e-05
-3.74e-05	D2	-3.1e-05	-0.00028053	3.88e-05	0.000154077	-4.22e-05	-0.000130533	-0.000330443	-7.51e-05	-2.91e-05	0.000352456	-3.74e-05
-4.82e-05	F2	-8.73e-05	-1.32e-05	-1.23e-05	-0.000127443	8.39e-08	9.72e-05	8.1e-05	7.71e-05	-0.000129207	-0.000368075	-4.82e-05
-4.84e-05	N2	-0.000199717	9.13e-05	-0.000132381	-0.000139555	0.000332278	1.3e-05	-0.000463685	0.000190407	-0.000269489	9.41e-05	-4.84e-05
-4.86e-05	R1	-7.31e-05	-0.000327422	-0.000281031	2.58e-08	0.000170382	-0.000245992	2.85e-05	0.000282254	0.000398978	-0.000438222	-4.86e-05
-7.08e-05	start2	0.000948411	8.97e-05	0.000321647	-0.000221492	-0.000384798	0.000217915	-0.00066281	-0.000129792	-0.000363904	-0.0005225	-7.08e-05
-7.32e-05	A2	0.000176631	-0.000102481	5.31e-05	-0.000296302	-0.00016974	8.57e-05	-2.76e-05	-0.000318189	2.05e-05	-0.000153441	-7.32e-05
-7.83e-05	S1	-9.85e-05	1.4e-05	0.000124213	-0.000356205	4.94e-06	0.00016698	-2.58e-05	-0.000386115	-0.000133763	-9.25e-05	-7.83e-05
-7.85e-05	abstelo2	-0.000165633	-0.000105104	0.000231868	1.1e-06	0.000384795	-0.000165099	-0.000480832	1.42e-05	-0.000357189	-0.000143098	-7.85e-05
-8.36e-05	First.intron.length1	0.000215785	2.92e-05	0.000124071	-6.84e-05	-0.000564347	-0.000108233	-0.000103316	-7.52e-05	-0.00020029	-8.56e-05	-8.36e-05
-9.01e-05	Chromosome2	0.000241173	-0.000131674	-0.000168808	-3.11e-05	-0.000230833	-0.000242876	-0.000131893	7.45e-05	-0.000219957	-5.99e-05	-9.01e-05
-9.48e-05	I2	0.000142307	-0.000382288	-0.000163466	0.000543565	-0.000251079	-0.000318874	-8.23e-05	-0.00016037	-0.000241281	-3.43e-05	-9.48e-05
-0.000101066	M2	3.98e-05	-9.22e-05	-4.69e-05	-0.000289458	-0.000235909	0.000125281	-0.000288868	-2.08e-05	-0.000110932	-9.06e-05	-0.000101
-0.000104206	K2	-0.000463775	-6.72e-05	3.61e-05	0.00014599	0.000204042	-0.000323633	-8.29e-05	-0.000140128	-0.000447628	9.71e-05	-0.000104
-0.000105115	D1	-1.45e-05	-2.36e-05	-0.000172982	-0.000248245	8.44e-07	-0.00015503	-0.000267898	-0.000307759	4.6e-07	0.000137503	-0.000105
-0.000105536	absCentro1	0.000547752	-0.000278247	-0.000633247	0.000130419	-0.000280025	3.77e-05	-0.000423281	0.000122966	-0.000413369	0.000133986	-0.000106
-0.000107763	pH2	-0.000376439	-1.4e-05	-2.15e-05	-3.47e-05	1.5e-05	0.000276475	-0.000176008	-4.68e-05	-0.000426906	-0.000272739	-0.000108
-0.000111555	sCont1	0.000128655	-0.000200288	-0.000348985	-0.000257158	-5.2e-05	-0.000228871	-2.46e-05	5.3e-05	-0.000209418	2.41e-05	-0.000112
-0.000117811	strand1	-0.000205925	7.97e-05	-0.000261199	-0.000163249	0.000149293	-0.000309902	-0.000147354	-0.000133057	-2.5e-05	-0.000161415	-0.000118
-0.000119642	N1	-0.000161672	0.000252694	-0.000272896	-0.000602993	-8.13e-05	-7.8e-05	-0.000267554	-2.63e-06	-0.000101671	0.000119569	-0.00012
-0.000126111	Relative.Pol.II.oCCupanCy1	-8.67e-05	1.22e-05	-0.000568736	-0.000377367	-0.000127504	8.13e-05	2.82e-05	-0.000541057	0.000172163	0.000146338	-0.000126
-0.00013304	stop2	0.000109967	-0.000183631	-0.000496021	-8.62e-05	-0.000252103	-0.000407401	-0.000122025	0.000262122	9.43e-05	-0.000249364	-0.000133
-0.000157789	Poly.A..tail.rank1	-0.000284779	0.000230983	0.000340748	-0.000420448	2.07e-05	-0.000709864	-0.000376306	-0.000521358	-0.000356154	0.000498605	-0.000158
-0.00016151	T1	-0.000294531	-0.000107463	-7.82e-05	-8.9e-05	-7.85e-05	-9.79e-05	-0.000306384	-0.000110383	-0.000228092	-0.000224698	-0.000162
-0.000163593	relCentro2	-0.000451546	-0.000107236	-0.000282206	-2.49e-06	-0.000102921	-0.000105102	-0.000100137	9.34e-05	-0.000181511	-0.000396219	-0.000164
-0.000187499	First.intron.GC1	-0.000645303	-7.32e-05	-0.00014444	-0.000260533	-0.000246174	3.27e-05	-1.91e-05	-9.15e-05	-0.000130423	-0.000297003	-0.000187
-0.000206366	absCentro2	-0.000670517	0.000256129	-0.000463837	-7.74e-05	3.89e-05	-0.000523765	-0.000677918	-0.00019692	-0.000125841	0.000377517	-0.000206
-0.000217914	Relative.Pol.II.oCCupanCy2	-0.00063575	-0.000103834	-0.000321962	-0.000318967	-0.000195875	0.000289131	-0.000166156	-0.000352423	8.03e-05	-0.000453596	-0.000218
-0.000271928	Poly.A..tail.rank2	-4.86e-05	1.2e-05	-0.000376402	0.000252636	-0.000983153	8.75e-05	-8.18e-05	-0.000312832	-0.000727631	-0.000540985	-0.000272
-0.000500692	AugCAI1	-0.000383842	-0.000766864	-0.000490804	-0.000662073	-0.000305628	-0.000834156	-3.28e-05	-0.000373838	-0.000618041	-0.000538928	-0.000501
Method 3: Alternative evaluation by looking at significance of differences between positive and negative sets
#feature	p-value(t.test or fisher's if categorical value)
GO_0008150_BIOLOGICAL_PROCESS2	6.18715e-184
none2	7.41528e-159
GO_0008150_BIOLOGICAL_PROCESS1	7.05682e-119
none1	9.18618e-98
strand2	6.03772e-76
coloc	7.48208e-68
GO_0044238_PRIMARY_METABOLISM1	3.54326e-64
Chromosome1	7.38338e-61
GO_0044238_PRIMARY_METABOLISM2	7.2521e-45
GO_0016070_RNA_METABOLISM1	1.18517e-44
GO_0006810_TRANSPORT1	7.53719e-44
GO_0006350_TRANSCRIPTION1	1.73424e-27
Expcor	1.79253e-27
GO_0007049_CELL_CYCLE1	4.42616e-27
colhaya	4.83511e-27
GO_0006259_DNA_METABOLISM1	5.94981e-27
chromosome	3.02819e-18
strand1	2.31071e-13
strand	8.27405e-09
GO_0006412_PROTEIN_BIOSYNTHESIS1	8.88951e-09
Chromosome2	4.57026e-08
GO_0007165_SIGNAL_TRANSDUCTION1	1.26043e-06
GO_0007049_CELL_CYCLE2	4.19847e-06
GO_0006810_TRANSPORT2	1.3845e-05
mRNA.level1	1.65988e-05
Ribosome.density..rb.kb.1	2.17833e-05
signal1	0.000113105
GO_0007165_SIGNAL_TRANSDUCTION2	0.000152674
protlength1	0.00339509
kDa1	0.00400475
GO_0006350_TRANSCRIPTION2	0.00436665
ORF.length..nt.1	0.00480975
un2	0.00534745
GO_0006259_DNA_METABOLISM2	0.00738345
signal2	0.0114954
A1	0.0129183
Ribosome.density..rb.kb.2	0.0138093
GO_0016070_RNA_METABOLISM2	0.0171023
CyCle1	0.0177222
mRNA.level2	0.0195557
R1	0.0299323
tfCode2	0.0346274
Relative.Pol.II.oCCupanCy1	0.036077
tfCode1	0.0486144
un1	0.0486144
Q1	0.050685
A2	0.0553088
Number.of.introns1	0.062955
GO_0006412_PROTEIN_BIOSYNTHESIS2	0.0668024
nCont1	0.0803774
E1	0.0832802
P1	0.0833617
K1	0.0881482
V1	0.0953046
I1	0.100492
F1	0.100579
GO_0007005_MITOCHONDRION_ORGANIZATION_AND_BIOGENESIS1	0.133279
I2	0.1343
G1	0.135796
Poly.A..tail.rank2	0.136275
translation2	0.138779
Y1	0.140378
R2	0.146901
V2	0.161588
S1	0.166041
E2	0.166545
protlength2	0.167827
W1	0.172043
kDa2	0.176386
Q2	0.180267
Poly.A..tail.rank1	0.182076
ORF.length..nt.2	0.184863
F2	0.186316
nCont2	0.186978
K2	0.193983
Y2	0.20439
C1	0.214056
abstelo1	0.259994
S2	0.262993
D1	0.268514
P2	0.277148
N1	0.284975
sCont1	0.295146
Number.of.introns2	0.310674
CyCle2	0.310976
mRNA.half.life.short2	0.337951
W2	0.339809
D2	0.343342
G2	0.344708
M1	0.383768
N2	0.39629
pH1	0.421469
C2	0.430549
abstelo2	0.448086
sCont2	0.460694
mRNA.half.life.long2	0.472366
metab2	0.473938
GO_0007005_MITOCHONDRION_ORGANIZATION_AND_BIOGENESIS2	0.486673
L2	0.507627
First.intron.length1	0.516932
L1	0.534904
H1	0.54958
pH2	0.571584
Relative.Pol.II.oCCupanCy2	0.588669
M2	0.601008
H2	0.617209
AugCAI1	0.62139
transport2	0.626145
mito2	0.626145
dna2	0.626145
rna2	0.626145
First.intron.GC1	0.653826
AugCAI2	0.661877
absCentro1	0.663601
T1	0.668208
First.intron.GC2	0.683231
mRNA.half.life.short1	0.713358
start1	0.719459
stop1	0.719974
start2	0.745734
stop2	0.746208
T2	0.759329
absCentro2	0.764839
mRNA.half.life.long1	0.784515
distance	0.795838
First.intron.length2	0.804229
reltelo2	0.905291
reltelo1	0.90654
relCentro1	0.919943
relCentro2	0.920991
transport1	1
mito1	1
metab1	1
dna1	1
rna1	1
translation1	1
transCription1	1
transCription2	1
