# Supplementary material for: Predicting the Fission Yeast Protein Interaction Network
Source: G3 (Bethesda). 2012 Apr 1;2(4):453–67. doi: 10.1534/g3.111.001560 (PMC3337474; doi:10.1534/g3.111.001560)
Supplement: Supporting Information [file supp_2.4.453_FileS4.xls]

## Sheet: sagatest_onlytest_rfandsvm05gen
FileS4: SAGA and Cbf11 predictions and statistics (See different tab names)
SVM score	Protein1	Protein2	Common name 1	Common name2
0.986469	SPBP23A10.02	SPCC1919.04	SPBP23A10.02	SPCC1919.04
0.986151	SPCC1919.04	SPAC1565.01	SPCC1919.04	SPAC1565.01
0.984491	SPBP23A10.02	SPAC1565.01	SPBP23A10.02	SPAC1565.01
0.980331	SPAC521.03	SPCC1919.04	SPAC521.03	SPCC1919.04
0.972928	SPAC521.03	SPBP23A10.02	SPAC521.03	SPBP23A10.02
0.97007	SPAC521.03	SPAC1565.01	SPAC521.03	SPAC1565.01
0.886888	SPAC4D7.10C	SPCC4G3.07C	spt20	phf1
0.885029	SPBC543.03C	SPCC5E4.06	pku80	smC6
0.882104	SPAC20G8.01	SPBC543.03C	CdC17	pku80
0.879826	SPAC20G8.01	SPCC5E4.06	CdC17	smC6
0.87806	SPCC18B5.04	SPAC1565.01	rsm18	SPAC1565.01
0.872217	SPAPB8E5.03	SPAC1565.01	mae1	SPAC1565.01
0.868181	SPCC126.04C	SPCC4G3.07C	sgf73	phf1
0.867148	SPBC28F2.10C	SPCC4G3.07C	ngg1	phf1
0.863478	SPAC521.03	SPAPB8E5.03	SPAC521.03	mae1
0.861514	SPCC24B10.08C	SPCC4G3.07C	ada2	phf1
0.856989	SPCC5E4.03C	SPCC4G3.07C	taf5	phf1
0.856868	SPAP27G11.10C	SPAPB8E5.03	nup184	mae1
0.856146	SPCC16C4.18C	SPCC4G3.07C	taf6	phf1
0.848235	SPAC1952.05	SPBC543.03C	gCn5	pku80
0.848013	SPAC1952.05	SPAC20G8.01	gCn5	CdC17
0.845768	SPAC13A11.04C	SPBC543.03C	ubp8	pku80
0.833146	SPAC19B12.09	SPAP27G11.10C	srp14	nup184
0.823453	SPBC887.18C	SPAC3A12.07	hfi1	rpb11
0.813222	SPBP23A10.02	SPCC18B5.04	SPBP23A10.02	rsm18
0.811721	SPBC25H2.11C	SPAC3A12.07	spt7	rpb11
0.805834	SPAC13A11.04C	SPAC20G8.01	ubp8	CdC17
0.799749	SPAC12G12.05C	SPCC4G3.07C	taf9	phf1
0.799416	SPBP16F5.03C	SPCC4G3.07C	tra1	phf1
0.797754	SPCC18B5.04	SPCC1919.04	rsm18	SPCC1919.04
0.793118	SPBC21H7.02	SPAC3A12.07	taf10	rpb11
0.790044	SPBC25H2.11C	SPAC20G8.01	spt7	CdC17
0.781121	SPAC12G12.05C	SPAC3A12.07	taf9	rpb11
0.776943	SPAC19B12.09	SPAPB8E5.03	srp14	mae1
0.776668	SPBC1921.07C	SPCC4G3.07C	sgf29	phf1
0.770044	SPBC28F2.10C	SPAC3A12.07	ngg1	rpb11
0.767847	SPBC14C8.17C	SPAC3A12.07	spt8	rpb11
0.750923	SPBC25H2.11C	SPBC543.03C	spt7	pku80
0.748676	SPCC364.07	SPAPB8E5.03	SPCC364.07	mae1
0.742246	SPAC57A10.14	SPAC3A12.07	sgf11	rpb11
0.741666	SPBC1921.07C	SPAC3A12.07	sgf29	rpb11
0.737541	SPAC1952.05	SPCC5E4.06	gCn5	smC6
0.733009	SPAC1952.05	SPCC4G3.07C	gCn5	phf1
0.730814	SPAC13A11.04C	SPCC5E4.06	ubp8	smC6
0.722614	SPBC25H2.11C	SPCC5E4.06	spt7	smC6
0.718369	SPAC521.03	SPCC18B5.04	SPAC521.03	rsm18
0.717774	SPCC61.02	SPCC4G3.07C	spt3	phf1
0.717714	SPCC126.04C	SPAC3A12.07	sgf73	rpb11
0.716713	SPBC21H7.02	SPCC4G3.07C	taf10	phf1
0.715402	SPBC887.18C	SPBC543.03C	hfi1	pku80
0.709696	SPCC5E4.03C	SPAC20G8.01	taf5	CdC17
0.70704	SPAC15A10.02	SPCC4G3.07C	taf12	phf1
0.706898	SPBP16F5.03C	SPAC3A12.07	tra1	rpb11
0.706791	SPAC4D7.10C	SPAC20G8.01	spt20	CdC17
0.7046	SPCC24B10.08C	SPAC3A12.07	ada2	rpb11
0.69742	SPCC61.02	SPAC20G8.01	spt3	CdC17
0.694826	SPAC1952.05	SPAC3A12.07	gCn5	rpb11
0.693202	SPAC3A12.07	SPCC4G3.07C	rpb11	phf1
0.681935	SPCC16C4.18C	SPAC3A12.07	taf6	rpb11
0.681674	SPCC5E4.03C	SPAC3A12.07	taf5	rpb11
0.670286	SPBC25H2.11C	SPCC4G3.07C	spt7	phf1
0.667685	SPCC24B10.08C	SPBC543.03C	ada2	pku80
0.66643	SPCC61.02	SPCC5E4.06	spt3	smC6
0.663649	SPCC24B10.08C	SPCC5E4.06	ada2	smC6
0.660619	SPBC887.18C	SPCC4G3.07C	hfi1	phf1
0.65841	SPAC57A10.14	SPCC4G3.07C	sgf11	phf1
0.655761	SPCC24B10.08C	SPAC20G8.01	ada2	CdC17
0.653237	SPBC1921.07C	SPCC5E4.06	sgf29	smC6
0.649887	SPBC14C8.17C	SPBC543.03C	spt8	pku80
0.649813	SPBC14C8.17C	SPAC20G8.01	spt8	CdC17
0.648555	SPAC15A10.02	SPAC3A12.07	taf12	rpb11
0.641397	SPBC1921.07C	SPBC543.03C	sgf29	pku80
0.636079	SPCC126.04C	SPBC543.03C	sgf73	pku80
0.635252	SPBC14C8.17C	SPCC4G3.07C	spt8	phf1
0.634301	SPBC17D11.07C	SPBC3E7.12C	rpn2	Chr1
0.626463	SPBC887.18C	SPCC5E4.06	hfi1	smC6
0.62282	SPCC126.04C	SPAC20G8.01	sgf73	CdC17
0.621983	SPBC21H7.02	SPBC543.03C	taf10	pku80
0.616536	SPAC12G12.05C	SPBC543.03C	taf9	pku80
0.616212	SPAC1399.04C	SPAC16.03C	SPAC1399.04C	ura2
0.61491	SPAC4D7.10C	SPBC543.03C	spt20	pku80
0.613163	SPCC5E4.03C	SPCC5E4.06	taf5	smC6
0.611719	SPBC1921.07C	SPAC20G8.01	sgf29	CdC17
0.6114	SPAC12G12.05C	SPCC5E4.06	taf9	smC6
0.606307	SPCC126.04C	SPCC5E4.06	sgf73	smC6
0.602827	SPBC6B1.12C	SPAC3A12.07	sus1	rpb11
0.588491	SPCC5E4.03C	SPBC543.03C	taf5	pku80
0.581562	SPAC4D7.10C	SPAC3A12.07	spt20	rpb11
0.573397	SPBC887.18C	SPAC20G8.01	hfi1	CdC17
0.572053	SPCC16C4.18C	SPBC543.03C	taf6	pku80
0.569325	SPBC21H7.02	SPCC5E4.06	taf10	smC6
0.565374	SPAC12G12.05C	SPAC20G8.01	taf9	CdC17
0.561677	SPAC15A10.02	SPAC20G8.01	taf12	CdC17
0.555719	SPAC521.03	SPAC1399.04C	SPAC521.03	SPAC1399.04C
0.5549	SPBC14C8.17C	SPCC5E4.06	spt8	smC6
0.554251	SPAC4D7.10C	SPCC5E4.06	spt20	smC6
0.546187	SPAC13A11.04C	SPCC4G3.07C	ubp8	phf1
0.543122	SPCC61.02	SPAC3A12.07	spt3	rpb11
0.537759	SPBC17D11.07C	SPCC364.07	rpn2	SPCC364.07
0.536638	SPAC12G12.05C	SPAC1250.03	taf9	ubC14
0.526961	SPAC57A10.14	SPBP23A10.02	sgf11	SPBP23A10.02
0.517046	SPAC15A10.02	SPCC5E4.06	taf12	smC6
0.516881	SPAC3A12.07	SPAC1250.03	rpb11	ubC14
0.51629	SPBP23A10.02	SPAC1250.03	SPBP23A10.02	ubC14
0.510804	SPCC1919.04	SPAC1250.03	SPCC1919.04	ubC14

## Sheet: sagatest_RFandSVMscores
FileS4: SAGA and Cbf11 predictions and statistics (See different tab names)
protein1	protein2	RF	SVM
SPAC12G12.05C	SPAC13A11.04C	0.639	0.726883
SPAC12G12.05C	SPAC15A10.02	0.641	0.925011
SPAC12G12.05C	SPAC1952.05	0.788	0.952663
SPAC12G12.05C	SPAC4D7.10C	0.755	0.966697
SPAC12G12.05C	SPAC57A10.14	0.677	0.903235
SPAC12G12.05C	SPBC14C8.17C	0.621	0.827385
SPAC12G12.05C	SPBC1921.07C	0.696	0.941722
SPAC12G12.05C	SPBC21H7.02	0.726	0.949616
SPAC12G12.05C	SPBC25H2.11C	0.642	0.892668
SPAC12G12.05C	SPBC28F2.10C	0.702	0.734674
SPAC12G12.05C	SPBC6B1.12C	0.67	0.854631
SPAC12G12.05C	SPBC887.18C	0.714	0.882917
SPAC12G12.05C	SPBP16F5.03C	0.634	0.594629
SPAC12G12.05C	SPCC126.04C	0.702	0.96081
SPAC12G12.05C	SPCC16C4.18C	0.737	0.954072
SPAC12G12.05C	SPCC24B10.08C	0.71	0.934387
SPAC12G12.05C	SPCC5E4.03C	0.73	0.951017
SPAC12G12.05C	SPCC61.02	0.658	0.839433
SPAC12G12.05C	SPAC3A12.07	0.661	0.781121
SPAC12G12.05C	SPAC637.09	0.305	0.166232
SPAC12G12.05C	SPAC521.03	0.392	0.229994
SPAC12G12.05C	SPBP23A10.02	0.486	0.145805
SPAC12G12.05C	SPBC17D11.07C	0.32	0.22056
SPAC12G12.05C	SPCC18B5.04	0.459	0.306382
SPAC12G12.05C	SPAC20G8.01	0.556	0.565374
SPAC12G12.05C	SPAC19B12.09	0.438	0.157021
SPAC12G12.05C	SPBC543.03C	0.591	0.616536
SPAC12G12.05C	SPAC1399.04C	0.48	0.316681
SPAC12G12.05C	SPCC5E4.06	0.504	0.6114
SPAC12G12.05C	SPBC3E7.12C	0.406	0.28312
SPAC12G12.05C	SPCC364.07	0.343	0.218795
SPAC12G12.05C	SPCC4G3.07C	0.696	0.799749
SPAC12G12.05C	SPCC1919.04	0.382	0.186847
SPAC12G12.05C	SPAP27G11.10C	0.27	0.0749775
SPAC12G12.05C	SPAC16.03C	0.427	0.437433
SPAC12G12.05C	SPAPB8E5.03	0.307	0.358088
SPAC12G12.05C	SPAC1565.01	0.403	0.19585
SPAC12G12.05C	SPAC56E4.06C	0.237	0.109755
SPAC12G12.05C	SPAC1250.03	0.514	0.536638
SPAC13A11.04C	SPAC15A10.02	0.57	0.490361
SPAC13A11.04C	SPAC1952.05	0.776	0.95901
SPAC13A11.04C	SPAC4D7.10C	0.692	0.808673
SPAC13A11.04C	SPAC57A10.14	0.549	0.819413
SPAC13A11.04C	SPBC14C8.17C	0.597	0.703203
SPAC13A11.04C	SPBC1921.07C	0.697	0.945531
SPAC13A11.04C	SPBC21H7.02	0.562	0.650953
SPAC13A11.04C	SPBC25H2.11C	0.626	0.710349
SPAC13A11.04C	SPBC28F2.10C	0.689	0.900628
SPAC13A11.04C	SPBC6B1.12C	0.473	0.554213
SPAC13A11.04C	SPBC887.18C	0.606	0.704722
SPAC13A11.04C	SPBP16F5.03C	0.451	0.377936
SPAC13A11.04C	SPCC126.04C	0.579	0.733931
SPAC13A11.04C	SPCC16C4.18C	0.587	0.737852
SPAC13A11.04C	SPCC24B10.08C	0.625	0.774975
SPAC13A11.04C	SPCC5E4.03C	0.63	0.833857
SPAC13A11.04C	SPCC61.02	0.572	0.621242
SPAC13A11.04C	SPAC3A12.07	0.327	0.199364
SPAC13A11.04C	SPAC637.09	0.4	0.299345
SPAC13A11.04C	SPAC521.03	0.303	0.137738
SPAC13A11.04C	SPBP23A10.02	0.378	0.253992
SPAC13A11.04C	SPBC17D11.07C	0.373	0.313274
SPAC13A11.04C	SPCC18B5.04	0.369	0.289375
SPAC13A11.04C	SPAC20G8.01	0.668	0.805834
SPAC13A11.04C	SPAC19B12.09	0.315	0.204684
SPAC13A11.04C	SPBC543.03C	0.676	0.845768
SPAC13A11.04C	SPAC1399.04C	0.408	0.538469
SPAC13A11.04C	SPCC5E4.06	0.662	0.730814
SPAC13A11.04C	SPBC3E7.12C	0.372	0.282066
SPAC13A11.04C	SPCC364.07	0.392	0.297999
SPAC13A11.04C	SPCC4G3.07C	0.518	0.546187
SPAC13A11.04C	SPCC1919.04	0.371	0.257876
SPAC13A11.04C	SPAP27G11.10C	0.304	0.200344
SPAC13A11.04C	SPAC16.03C	0.42	0.392724
SPAC13A11.04C	SPAPB8E5.03	0.387	0.547888
SPAC13A11.04C	SPAC1565.01	0.336	0.219233
SPAC13A11.04C	SPAC56E4.06C	0.379	0.302083
SPAC13A11.04C	SPAC1250.03	0.408	0.510104
SPAC15A10.02	SPAC1952.05	0.656	0.814008
SPAC15A10.02	SPAC4D7.10C	0.631	0.939015
SPAC15A10.02	SPAC57A10.14	0.62	0.801641
SPAC15A10.02	SPBC14C8.17C	0.611	0.855191
SPAC15A10.02	SPBC1921.07C	0.649	0.909407
SPAC15A10.02	SPBC21H7.02	0.629	0.936062
SPAC15A10.02	SPBC25H2.11C	0.676	0.948473
SPAC15A10.02	SPBC28F2.10C	0.597	0.56925
SPAC15A10.02	SPBC6B1.12C	0.608	0.725143
SPAC15A10.02	SPBC887.18C	0.65	0.868456
SPAC15A10.02	SPBP16F5.03C	0.563	0.633735
SPAC15A10.02	SPCC126.04C	0.668	0.942797
SPAC15A10.02	SPCC16C4.18C	0.686	0.901192
SPAC15A10.02	SPCC24B10.08C	0.646	0.902975
SPAC15A10.02	SPCC5E4.03C	0.734	0.916218
SPAC15A10.02	SPCC61.02	0.66	0.925605
SPAC15A10.02	SPAC3A12.07	0.639	0.648555
SPAC15A10.02	SPAC637.09	0.482	0.265234
SPAC15A10.02	SPAC521.03	0.29	0.100437
SPAC15A10.02	SPBP23A10.02	0.398	0.092042
SPAC15A10.02	SPBC17D11.07C	0.302	0.199943
SPAC15A10.02	SPCC18B5.04	0.379	0.251135
SPAC15A10.02	SPAC20G8.01	0.567	0.561677
SPAC15A10.02	SPAC19B12.09	0.312	0.136752
SPAC15A10.02	SPBC543.03C	0.539	0.397078
SPAC15A10.02	SPAC1399.04C	0.33	0.245221
SPAC15A10.02	SPCC5E4.06	0.596	0.517046
SPAC15A10.02	SPBC3E7.12C	0.399	0.310953
SPAC15A10.02	SPCC364.07	0.387	0.160822
SPAC15A10.02	SPCC4G3.07C	0.597	0.70704
SPAC15A10.02	SPCC1919.04	0.388	0.101298
SPAC15A10.02	SPAP27G11.10C	0.306	0.0778372
SPAC15A10.02	SPAC16.03C	0.436	0.285972
SPAC15A10.02	SPAPB8E5.03	0.377	0.259629
SPAC15A10.02	SPAC1565.01	0.419	0.286795
SPAC15A10.02	SPAC56E4.06C	0.385	0.162493
SPAC15A10.02	SPAC1250.03	0.308	0.136131
SPAC1952.05	SPAC4D7.10C	0.769	0.903227
SPAC1952.05	SPAC57A10.14	0.683	0.823806
SPAC1952.05	SPBC14C8.17C	0.691	0.856506
SPAC1952.05	SPBC1921.07C	0.795	0.985305
SPAC1952.05	SPBC21H7.02	0.724	0.914707
SPAC1952.05	SPBC25H2.11C	0.719	0.917972
SPAC1952.05	SPBC28F2.10C	0.783	0.963374
SPAC1952.05	SPBC6B1.12C	0.6	0.726707
SPAC1952.05	SPBC887.18C	0.709	0.8733
SPAC1952.05	SPBP16F5.03C	0.626	0.624381
SPAC1952.05	SPCC126.04C	0.718	0.905845
SPAC1952.05	SPCC16C4.18C	0.748	0.936435
SPAC1952.05	SPCC24B10.08C	0.774	0.91065
SPAC1952.05	SPCC5E4.03C	0.782	0.946915
SPAC1952.05	SPCC61.02	0.679	0.820619
SPAC1952.05	SPAC3A12.07	0.593	0.694826
SPAC1952.05	SPAC637.09	0.291	0.149758
SPAC1952.05	SPAC521.03	0.236	0.0971501
SPAC1952.05	SPBP23A10.02	0.247	0.0841325
SPAC1952.05	SPBC17D11.07C	0.414	0.431311
SPAC1952.05	SPCC18B5.04	0.31	0.17411
SPAC1952.05	SPAC20G8.01	0.669	0.848013
SPAC1952.05	SPAC19B12.09	0.259	0.0700442
SPAC1952.05	SPBC543.03C	0.693	0.848235
SPAC1952.05	SPAC1399.04C	0.313	0.253336
SPAC1952.05	SPCC5E4.06	0.749	0.737541
SPAC1952.05	SPBC3E7.12C	0.369	0.15875
SPAC1952.05	SPCC364.07	0.314	0.112808
SPAC1952.05	SPCC4G3.07C	0.678	0.733009
SPAC1952.05	SPCC1919.04	0.293	0.144482
SPAC1952.05	SPAP27G11.10C	0.262	0.0991817
SPAC1952.05	SPAC16.03C	0.349	0.233754
SPAC1952.05	SPAPB8E5.03	0.359	0.294974
SPAC1952.05	SPAC1565.01	0.246	0.127409
SPAC1952.05	SPAC56E4.06C	0.283	0.114178
SPAC1952.05	SPAC1250.03	0.29	0.21104
SPAC4D7.10C	SPAC57A10.14	0.714	0.891469
SPAC4D7.10C	SPBC14C8.17C	0.681	0.873594
SPAC4D7.10C	SPBC1921.07C	0.732	0.914066
SPAC4D7.10C	SPBC21H7.02	0.717	0.943085
SPAC4D7.10C	SPBC25H2.11C	0.701	0.91743
SPAC4D7.10C	SPBC28F2.10C	0.708	0.828644
SPAC4D7.10C	SPBC6B1.12C	0.646	0.757551
SPAC4D7.10C	SPBC887.18C	0.733	0.903996
SPAC4D7.10C	SPBP16F5.03C	0.621	0.686215
SPAC4D7.10C	SPCC126.04C	0.707	0.955426
SPAC4D7.10C	SPCC16C4.18C	0.73	0.907194
SPAC4D7.10C	SPCC24B10.08C	0.753	0.954627
SPAC4D7.10C	SPCC5E4.03C	0.767	0.944499
SPAC4D7.10C	SPCC61.02	0.664	0.848952
SPAC4D7.10C	SPAC3A12.07	0.617	0.581562
SPAC4D7.10C	SPAC637.09	0.331	0.151929
SPAC4D7.10C	SPAC521.03	0.294	0.141616
SPAC4D7.10C	SPBP23A10.02	0.364	0.094144
SPAC4D7.10C	SPBC17D11.07C	0.301	0.176255
SPAC4D7.10C	SPCC18B5.04	0.351	0.198607
SPAC4D7.10C	SPAC20G8.01	0.656	0.706791
SPAC4D7.10C	SPAC19B12.09	0.306	0.0773969
SPAC4D7.10C	SPBC543.03C	0.613	0.61491
SPAC4D7.10C	SPAC1399.04C	0.358	0.220757
SPAC4D7.10C	SPCC5E4.06	0.663	0.554251
SPAC4D7.10C	SPBC3E7.12C	0.324	0.324927
SPAC4D7.10C	SPCC364.07	0.282	0.138835
SPAC4D7.10C	SPCC4G3.07C	0.725	0.886888
SPAC4D7.10C	SPCC1919.04	0.396	0.208198
SPAC4D7.10C	SPAP27G11.10C	0.315	0.0974455
SPAC4D7.10C	SPAC16.03C	0.387	0.21214
SPAC4D7.10C	SPAPB8E5.03	0.349	0.249349
SPAC4D7.10C	SPAC1565.01	0.344	0.20297
SPAC4D7.10C	SPAC56E4.06C	0.329	0.165379
SPAC4D7.10C	SPAC1250.03	0.401	0.350273
SPAC57A10.14	SPBC14C8.17C	0.623	0.873399
SPAC57A10.14	SPBC1921.07C	0.68	0.885058
SPAC57A10.14	SPBC21H7.02	0.707	0.950108
SPAC57A10.14	SPBC25H2.11C	0.644	0.876178
SPAC57A10.14	SPBC28F2.10C	0.623	0.696751
SPAC57A10.14	SPBC6B1.12C	0.647	0.932918
SPAC57A10.14	SPBC887.18C	0.707	0.923807
SPAC57A10.14	SPBP16F5.03C	0.646	0.640191
SPAC57A10.14	SPCC126.04C	0.679	0.906918
SPAC57A10.14	SPCC16C4.18C	0.651	0.864037
SPAC57A10.14	SPCC24B10.08C	0.712	0.954526
SPAC57A10.14	SPCC5E4.03C	0.662	0.833213
SPAC57A10.14	SPCC61.02	0.639	0.807308
SPAC57A10.14	SPAC3A12.07	0.659	0.742246
SPAC57A10.14	SPAC637.09	0.273	0.0586101
SPAC57A10.14	SPAC521.03	0.467	0.160977
SPAC57A10.14	SPBP23A10.02	0.57	0.526961
SPAC57A10.14	SPBC17D11.07C	0.378	0.13595
SPAC57A10.14	SPCC18B5.04	0.461	0.191978
SPAC57A10.14	SPAC20G8.01	0.499	0.421562
SPAC57A10.14	SPAC19B12.09	0.459	0.140195
SPAC57A10.14	SPBC543.03C	0.55	0.453119
SPAC57A10.14	SPAC1399.04C	0.387	0.240256
SPAC57A10.14	SPCC5E4.06	0.503	0.355098
SPAC57A10.14	SPBC3E7.12C	0.402	0.245543
SPAC57A10.14	SPCC364.07	0.428	0.154258
SPAC57A10.14	SPCC4G3.07C	0.625	0.65841
SPAC57A10.14	SPCC1919.04	0.349	0.116463
SPAC57A10.14	SPAP27G11.10C	0.293	0.0936784
SPAC57A10.14	SPAC16.03C	0.402	0.334466
SPAC57A10.14	SPAPB8E5.03	0.424	0.449963
SPAC57A10.14	SPAC1565.01	0.442	0.0999334
SPAC57A10.14	SPAC56E4.06C	0.318	0.0747067
SPAC57A10.14	SPAC1250.03	0.573	0.401465
SPBC14C8.17C	SPBC1921.07C	0.684	0.939774
SPBC14C8.17C	SPBC21H7.02	0.637	0.923135
SPBC14C8.17C	SPBC25H2.11C	0.719	0.969216
SPBC14C8.17C	SPBC28F2.10C	0.621	0.741672
SPBC14C8.17C	SPBC6B1.12C	0.602	0.871863
SPBC14C8.17C	SPBC887.18C	0.701	0.938764
SPBC14C8.17C	SPBP16F5.03C	0.6	0.725522
SPBC14C8.17C	SPCC126.04C	0.697	0.946002
SPBC14C8.17C	SPCC16C4.18C	0.658	0.914158
SPBC14C8.17C	SPCC24B10.08C	0.687	0.931381
SPBC14C8.17C	SPCC5E4.03C	0.659	0.940297
SPBC14C8.17C	SPCC61.02	0.67	0.913945
SPBC14C8.17C	SPAC3A12.07	0.661	0.767847
SPBC14C8.17C	SPAC637.09	0.41	0.23962
SPBC14C8.17C	SPAC521.03	0.237	0.0902685
SPBC14C8.17C	SPBP23A10.02	0.352	0.108512
SPBC14C8.17C	SPBC17D11.07C	0.306	0.214684
SPBC14C8.17C	SPCC18B5.04	0.35	0.230064
SPBC14C8.17C	SPAC20G8.01	0.603	0.649813
SPBC14C8.17C	SPAC19B12.09	0.235	0.0804521
SPBC14C8.17C	SPBC543.03C	0.613	0.649887
SPBC14C8.17C	SPAC1399.04C	0.368	0.278727
SPBC14C8.17C	SPCC5E4.06	0.634	0.5549
SPBC14C8.17C	SPBC3E7.12C	0.394	0.285738
SPBC14C8.17C	SPCC364.07	0.308	0.152082
SPBC14C8.17C	SPCC4G3.07C	0.603	0.635252
SPBC14C8.17C	SPCC1919.04	0.42	0.20834
SPBC14C8.17C	SPAP27G11.10C	0.351	0.106758
SPBC14C8.17C	SPAC16.03C	0.428	0.35288
SPBC14C8.17C	SPAPB8E5.03	0.397	0.378808
SPBC14C8.17C	SPAC1565.01	0.277	0.186831
SPBC14C8.17C	SPAC56E4.06C	0.356	0.184108
SPBC14C8.17C	SPAC1250.03	0.277	0.172473
SPBC1921.07C	SPBC21H7.02	0.732	0.946853
SPBC1921.07C	SPBC25H2.11C	0.674	0.932455
SPBC1921.07C	SPBC28F2.10C	0.609	0.79681
SPBC1921.07C	SPBC6B1.12C	0.645	0.90392
SPBC1921.07C	SPBC887.18C	0.764	0.938524
SPBC1921.07C	SPBP16F5.03C	0.61	0.713755
SPBC1921.07C	SPCC126.04C	0.706	0.951707
SPBC1921.07C	SPCC16C4.18C	0.712	0.912518
SPBC1921.07C	SPCC24B10.08C	0.747	0.940203
SPBC1921.07C	SPCC5E4.03C	0.737	0.935694
SPBC1921.07C	SPCC61.02	0.745	0.931033
SPBC1921.07C	SPAC3A12.07	0.674	0.741666
SPBC1921.07C	SPAC637.09	0.242	0.124915
SPBC1921.07C	SPAC521.03	0.312	0.151236
SPBC1921.07C	SPBP23A10.02	0.411	0.221782
SPBC1921.07C	SPBC17D11.07C	0.211	0.138177
SPBC1921.07C	SPCC18B5.04	0.406	0.244001
SPBC1921.07C	SPAC20G8.01	0.51	0.611719
SPBC1921.07C	SPAC19B12.09	0.267	0.131172
SPBC1921.07C	SPBC543.03C	0.586	0.641397
SPBC1921.07C	SPAC1399.04C	0.431	0.27185
SPBC1921.07C	SPCC5E4.06	0.576	0.653237
SPBC1921.07C	SPBC3E7.12C	0.249	0.199178
SPBC1921.07C	SPCC364.07	0.221	0.169699
SPBC1921.07C	SPCC4G3.07C	0.638	0.776668
SPBC1921.07C	SPCC1919.04	0.427	0.236343
SPBC1921.07C	SPAP27G11.10C	0.197	0.0827401
SPBC1921.07C	SPAC16.03C	0.402	0.320993
SPBC1921.07C	SPAPB8E5.03	0.207	0.264323
SPBC1921.07C	SPAC1565.01	0.318	0.158857
SPBC1921.07C	SPAC56E4.06C	0.254	0.138385
SPBC1921.07C	SPAC1250.03	0.4	0.300999
SPBC21H7.02	SPBC25H2.11C	0.634	0.939095
SPBC21H7.02	SPBC28F2.10C	0.641	0.729251
SPBC21H7.02	SPBC6B1.12C	0.665	0.886492
SPBC21H7.02	SPBC887.18C	0.771	0.939246
SPBC21H7.02	SPBP16F5.03C	0.593	0.652456
SPBC21H7.02	SPCC126.04C	0.723	0.959318
SPBC21H7.02	SPCC16C4.18C	0.666	0.934815
SPBC21H7.02	SPCC24B10.08C	0.808	0.9648
SPBC21H7.02	SPCC5E4.03C	0.683	0.929994
SPBC21H7.02	SPCC61.02	0.703	0.907859
SPBC21H7.02	SPAC3A12.07	0.717	0.793118
SPBC21H7.02	SPAC637.09	0.216	0.170871
SPBC21H7.02	SPAC521.03	0.364	0.214903
SPBC21H7.02	SPBP23A10.02	0.492	0.251602
SPBC21H7.02	SPBC17D11.07C	0.254	0.187154
SPBC21H7.02	SPCC18B5.04	0.513	0.365894
SPBC21H7.02	SPAC20G8.01	0.452	0.600187
SPBC21H7.02	SPAC19B12.09	0.284	0.16757
SPBC21H7.02	SPBC543.03C	0.584	0.621983
SPBC21H7.02	SPAC1399.04C	0.436	0.370195
SPBC21H7.02	SPCC5E4.06	0.561	0.569325
SPBC21H7.02	SPBC3E7.12C	0.347	0.326703
SPBC21H7.02	SPCC364.07	0.298	0.157882
SPBC21H7.02	SPCC4G3.07C	0.616	0.716713
SPBC21H7.02	SPCC1919.04	0.379	0.201742
SPBC21H7.02	SPAP27G11.10C	0.183	0.0730477
SPBC21H7.02	SPAC16.03C	0.319	0.345333
SPBC21H7.02	SPAPB8E5.03	0.248	0.27348
SPBC21H7.02	SPAC1565.01	0.394	0.277742
SPBC21H7.02	SPAC56E4.06C	0.182	0.133229
SPBC21H7.02	SPAC1250.03	0.566	0.381579
SPBC25H2.11C	SPBC28F2.10C	0.592	0.766569
SPBC25H2.11C	SPBC6B1.12C	0.593	0.887211
SPBC25H2.11C	SPBC887.18C	0.749	0.959778
SPBC25H2.11C	SPBP16F5.03C	0.616	0.773411
SPBC25H2.11C	SPCC126.04C	0.698	0.931524
SPBC25H2.11C	SPCC16C4.18C	0.628	0.900131
SPBC25H2.11C	SPCC24B10.08C	0.723	0.949044
SPBC25H2.11C	SPCC5E4.03C	0.726	0.943949
SPBC25H2.11C	SPCC61.02	0.696	0.938659
SPBC25H2.11C	SPAC3A12.07	0.675	0.811721
SPBC25H2.11C	SPAC637.09	0.351	0.268803
SPBC25H2.11C	SPAC521.03	0.22	0.0520313
SPBC25H2.11C	SPBP23A10.02	0.339	0.110372
SPBC25H2.11C	SPBC17D11.07C	0.325	0.270998
SPBC25H2.11C	SPCC18B5.04	0.259	0.20251
SPBC25H2.11C	SPAC20G8.01	0.679	0.790044
SPBC25H2.11C	SPAC19B12.09	0.259	0.112979
SPBC25H2.11C	SPBC543.03C	0.672	0.750923
SPBC25H2.11C	SPAC1399.04C	0.317	0.276915
SPBC25H2.11C	SPCC5E4.06	0.704	0.722614
SPBC25H2.11C	SPBC3E7.12C	0.316	0.264011
SPBC25H2.11C	SPCC364.07	0.291	0.178915
SPBC25H2.11C	SPCC4G3.07C	0.576	0.670286
SPBC25H2.11C	SPCC1919.04	0.388	0.152417
SPBC25H2.11C	SPAP27G11.10C	0.39	0.193998
SPBC25H2.11C	SPAC16.03C	0.301	0.213576
SPBC25H2.11C	SPAPB8E5.03	0.297	0.308211
SPBC25H2.11C	SPAC1565.01	0.27	0.178785
SPBC25H2.11C	SPAC56E4.06C	0.33	0.174975
SPBC25H2.11C	SPAC1250.03	0.303	0.236592
SPBC28F2.10C	SPBC6B1.12C	0.557	0.619791
SPBC28F2.10C	SPBC887.18C	0.593	0.655937
SPBC28F2.10C	SPBP16F5.03C	0.65	0.832295
SPBC28F2.10C	SPCC126.04C	0.657	0.774391
SPBC28F2.10C	SPCC16C4.18C	0.678	0.787222
SPBC28F2.10C	SPCC24B10.08C	0.665	0.830897
SPBC28F2.10C	SPCC5E4.03C	0.662	0.84829
SPBC28F2.10C	SPCC61.02	0.612	0.70748
SPBC28F2.10C	SPAC3A12.07	0.675	0.770044
SPBC28F2.10C	SPAC637.09	0.367	0.309502
SPBC28F2.10C	SPAC521.03	0.336	0.0889675
SPBC28F2.10C	SPBP23A10.02	0.431	0.195547
SPBC28F2.10C	SPBC17D11.07C	0.33	0.2835
SPBC28F2.10C	SPCC18B5.04	0.419	0.307976
SPBC28F2.10C	SPAC20G8.01	0.366	0.303191
SPBC28F2.10C	SPAC19B12.09	0.268	0.115166
SPBC28F2.10C	SPBC543.03C	0.407	0.284125
SPBC28F2.10C	SPAC1399.04C	0.348	0.303733
SPBC28F2.10C	SPCC5E4.06	0.388	0.309551
SPBC28F2.10C	SPBC3E7.12C	0.389	0.297694
SPBC28F2.10C	SPCC364.07	0.327	0.212087
SPBC28F2.10C	SPCC4G3.07C	0.732	0.867148
SPBC28F2.10C	SPCC1919.04	0.38	0.168496
SPBC28F2.10C	SPAP27G11.10C	0.341	0.145945
SPBC28F2.10C	SPAC16.03C	0.332	0.272861
SPBC28F2.10C	SPAPB8E5.03	0.367	0.310849
SPBC28F2.10C	SPAC1565.01	0.349	0.17082
SPBC28F2.10C	SPAC56E4.06C	0.387	0.215974
SPBC28F2.10C	SPAC1250.03	0.401	0.334686
SPBC6B1.12C	SPBC887.18C	0.618	0.875098
SPBC6B1.12C	SPBP16F5.03C	0.514	0.533864
SPBC6B1.12C	SPCC126.04C	0.617	0.811971
SPBC6B1.12C	SPCC16C4.18C	0.625	0.829091
SPBC6B1.12C	SPCC24B10.08C	0.637	0.895328
SPBC6B1.12C	SPCC5E4.03C	0.624	0.790939
SPBC6B1.12C	SPCC61.02	0.609	0.83434
SPBC6B1.12C	SPAC3A12.07	0.653	0.602827
SPBC6B1.12C	SPAC637.09	0.22	0.0405345
SPBC6B1.12C	SPAC521.03	0.329	0.0554519
SPBC6B1.12C	SPBP23A10.02	0.525	0.288435
SPBC6B1.12C	SPBC17D11.07C	0.262	0.0677002
SPBC6B1.12C	SPCC18B5.04	0.421	0.156861
SPBC6B1.12C	SPAC20G8.01	0.44	0.379249
SPBC6B1.12C	SPAC19B12.09	0.503	0.412136
SPBC6B1.12C	SPBC543.03C	0.496	0.412323
SPBC6B1.12C	SPAC1399.04C	0.336	0.155707
SPBC6B1.12C	SPCC5E4.06	0.475	0.353822
SPBC6B1.12C	SPBC3E7.12C	0.246	0.098988
SPBC6B1.12C	SPCC364.07	0.216	0.0663881
SPBC6B1.12C	SPCC4G3.07C	0.515	0.470244
SPBC6B1.12C	SPCC1919.04	0.357	0.0720875
SPBC6B1.12C	SPAP27G11.10C	0.354	0.316029
SPBC6B1.12C	SPAC16.03C	0.298	0.144298
SPBC6B1.12C	SPAPB8E5.03	0.299	0.467998
SPBC6B1.12C	SPAC1565.01	0.354	0.0538757
SPBC6B1.12C	SPAC56E4.06C	0.229	0.0594114
SPBC6B1.12C	SPAC1250.03	0.514	0.177079
SPBC887.18C	SPBP16F5.03C	0.61	0.707461
SPBC887.18C	SPCC126.04C	0.725	0.926618
SPBC887.18C	SPCC16C4.18C	0.665	0.875652
SPBC887.18C	SPCC24B10.08C	0.776	0.966311
SPBC887.18C	SPCC5E4.03C	0.706	0.88695
SPBC887.18C	SPCC61.02	0.671	0.823787
SPBC887.18C	SPAC3A12.07	0.686	0.823453
SPBC887.18C	SPAC637.09	0.253	0.0944614
SPBC887.18C	SPAC521.03	0.321	0.112518
SPBC887.18C	SPBP23A10.02	0.361	0.164808
SPBC887.18C	SPBC17D11.07C	0.272	0.201374
SPBC887.18C	SPCC18B5.04	0.274	0.19286
SPBC887.18C	SPAC20G8.01	0.515	0.573397
SPBC887.18C	SPAC19B12.09	0.257	0.0523513
SPBC887.18C	SPBC543.03C	0.654	0.715402
SPBC887.18C	SPAC1399.04C	0.309	0.302642
SPBC887.18C	SPCC5E4.06	0.659	0.626463
SPBC887.18C	SPBC3E7.12C	0.269	0.181952
SPBC887.18C	SPCC364.07	0.31	0.140094
SPBC887.18C	SPCC4G3.07C	0.612	0.660619
SPBC887.18C	SPCC1919.04	0.399	0.22551
SPBC887.18C	SPAP27G11.10C	0.264	0.10149
SPBC887.18C	SPAC16.03C	0.337	0.18002
SPBC887.18C	SPAPB8E5.03	0.299	0.31585
SPBC887.18C	SPAC1565.01	0.285	0.147756
SPBC887.18C	SPAC56E4.06C	0.246	0.0969138
SPBC887.18C	SPAC1250.03	0.465	0.359088
SPBP16F5.03C	SPCC126.04C	0.604	0.723276
SPBP16F5.03C	SPCC16C4.18C	0.653	0.693513
SPBP16F5.03C	SPCC24B10.08C	0.619	0.728474
SPBP16F5.03C	SPCC5E4.03C	0.662	0.795653
SPBP16F5.03C	SPCC61.02	0.626	0.723432
SPBP16F5.03C	SPAC3A12.07	0.65	0.706898
SPBP16F5.03C	SPAC637.09	0.404	0.253615
SPBP16F5.03C	SPAC521.03	0.314	0.159725
SPBP16F5.03C	SPBP23A10.02	0.411	0.238122
SPBP16F5.03C	SPBC17D11.07C	0.434	0.356966
SPBP16F5.03C	SPCC18B5.04	0.369	0.327238
SPBP16F5.03C	SPAC20G8.01	0.375	0.250772
SPBP16F5.03C	SPAC19B12.09	0.284	0.196201
SPBP16F5.03C	SPBC543.03C	0.439	0.247934
SPBP16F5.03C	SPAC1399.04C	0.346	0.341999
SPBP16F5.03C	SPCC5E4.06	0.386	0.21925
SPBP16F5.03C	SPBC3E7.12C	0.413	0.36269
SPBP16F5.03C	SPCC364.07	0.483	0.348309
SPBP16F5.03C	SPCC4G3.07C	0.709	0.799416
SPBP16F5.03C	SPCC1919.04	0.383	0.2736
SPBP16F5.03C	SPAP27G11.10C	0.491	0.335623
SPBP16F5.03C	SPAC16.03C	0.351	0.307405
SPBP16F5.03C	SPAPB8E5.03	0.479	0.578328
SPBP16F5.03C	SPAC1565.01	0.418	0.300604
SPBP16F5.03C	SPAC56E4.06C	0.444	0.287296
SPBP16F5.03C	SPAC1250.03	0.347	0.296342
SPCC126.04C	SPCC16C4.18C	0.677	0.931356
SPCC126.04C	SPCC24B10.08C	0.717	0.94313
SPCC126.04C	SPCC5E4.03C	0.71	0.953223
SPCC126.04C	SPCC61.02	0.708	0.91953
SPCC126.04C	SPAC3A12.07	0.66	0.717714
SPCC126.04C	SPAC637.09	0.321	0.174792
SPCC126.04C	SPAC521.03	0.26	0.11655
SPCC126.04C	SPBP23A10.02	0.341	0.187043
SPCC126.04C	SPBC17D11.07C	0.239	0.174958
SPCC126.04C	SPCC18B5.04	0.366	0.261993
SPCC126.04C	SPAC20G8.01	0.528	0.62282
SPCC126.04C	SPAC19B12.09	0.282	0.180694
SPCC126.04C	SPBC543.03C	0.609	0.636079
SPCC126.04C	SPAC1399.04C	0.342	0.29912
SPCC126.04C	SPCC5E4.06	0.594	0.606307
SPCC126.04C	SPBC3E7.12C	0.298	0.263939
SPCC126.04C	SPCC364.07	0.31	0.190118
SPCC126.04C	SPCC4G3.07C	0.661	0.868181
SPCC126.04C	SPCC1919.04	0.355	0.157684
SPCC126.04C	SPAP27G11.10C	0.239	0.0943735
SPCC126.04C	SPAC16.03C	0.402	0.291548
SPCC126.04C	SPAPB8E5.03	0.307	0.27699
SPCC126.04C	SPAC1565.01	0.331	0.201097
SPCC126.04C	SPAC56E4.06C	0.246	0.139932
SPCC126.04C	SPAC1250.03	0.339	0.293217
SPCC16C4.18C	SPCC24B10.08C	0.711	0.924243
SPCC16C4.18C	SPCC5E4.03C	0.72	0.976057
SPCC16C4.18C	SPCC61.02	0.692	0.895242
SPCC16C4.18C	SPAC3A12.07	0.634	0.681935
SPCC16C4.18C	SPAC637.09	0.213	0.12825
SPCC16C4.18C	SPAC521.03	0.324	0.179234
SPCC16C4.18C	SPBP23A10.02	0.369	0.137336
SPCC16C4.18C	SPBC17D11.07C	0.43	0.318671
SPCC16C4.18C	SPCC18B5.04	0.388	0.258186
SPCC16C4.18C	SPAC20G8.01	0.473	0.570448
SPCC16C4.18C	SPAC19B12.09	0.229	0.0873197
SPCC16C4.18C	SPBC543.03C	0.559	0.572053
SPCC16C4.18C	SPAC1399.04C	0.248	0.238709
SPCC16C4.18C	SPCC5E4.06	0.545	0.5
SPCC16C4.18C	SPBC3E7.12C	0.463	0.444336
SPCC16C4.18C	SPCC364.07	0.422	0.287425
SPCC16C4.18C	SPCC4G3.07C	0.712	0.856146
SPCC16C4.18C	SPCC1919.04	0.322	0.248175
SPCC16C4.18C	SPAP27G11.10C	0.288	0.0964875
SPCC16C4.18C	SPAC16.03C	0.415	0.353892
SPCC16C4.18C	SPAPB8E5.03	0.327	0.307723
SPCC16C4.18C	SPAC1565.01	0.313	0.192726
SPCC16C4.18C	SPAC56E4.06C	0.273	0.143562
SPCC16C4.18C	SPAC1250.03	0.265	0.164636
SPCC24B10.08C	SPCC5E4.03C	0.722	0.930606
SPCC24B10.08C	SPCC61.02	0.72	0.904234
SPCC24B10.08C	SPAC3A12.07	0.612	0.7046
SPCC24B10.08C	SPAC637.09	0.325	0.116711
SPCC24B10.08C	SPAC521.03	0.269	0.0892476
SPCC24B10.08C	SPBP23A10.02	0.402	0.299682
SPCC24B10.08C	SPBC17D11.07C	0.247	0.184627
SPCC24B10.08C	SPCC18B5.04	0.363	0.264958
SPCC24B10.08C	SPAC20G8.01	0.595	0.655761
SPCC24B10.08C	SPAC19B12.09	0.192	0.0748162
SPCC24B10.08C	SPBC543.03C	0.683	0.667685
SPCC24B10.08C	SPAC1399.04C	0.346	0.260345
SPCC24B10.08C	SPCC5E4.06	0.694	0.663649
SPCC24B10.08C	SPBC3E7.12C	0.318	0.260056
SPCC24B10.08C	SPCC364.07	0.303	0.165704
SPCC24B10.08C	SPCC4G3.07C	0.673	0.861514
SPCC24B10.08C	SPCC1919.04	0.435	0.236268
SPCC24B10.08C	SPAP27G11.10C	0.264	0.105062
SPCC24B10.08C	SPAC16.03C	0.36	0.186892
SPCC24B10.08C	SPAPB8E5.03	0.351	0.321562
SPCC24B10.08C	SPAC1565.01	0.314	0.176199
SPCC24B10.08C	SPAC56E4.06C	0.373	0.15845
SPCC24B10.08C	SPAC1250.03	0.469	0.441527
SPCC5E4.03C	SPCC61.02	0.723	0.944398
SPCC5E4.03C	SPAC3A12.07	0.607	0.681674
SPCC5E4.03C	SPAC637.09	0.453	0.351
SPCC5E4.03C	SPAC521.03	0.299	0.143063
SPCC5E4.03C	SPBP23A10.02	0.367	0.117959
SPCC5E4.03C	SPBC17D11.07C	0.421	0.358058
SPCC5E4.03C	SPCC18B5.04	0.397	0.332453
SPCC5E4.03C	SPAC20G8.01	0.573	0.709696
SPCC5E4.03C	SPAC19B12.09	0.336	0.155177
SPCC5E4.03C	SPBC543.03C	0.549	0.588491
SPCC5E4.03C	SPAC1399.04C	0.265	0.309073
SPCC5E4.03C	SPCC5E4.06	0.6	0.613163
SPCC5E4.03C	SPBC3E7.12C	0.431	0.39212
SPCC5E4.03C	SPCC364.07	0.431	0.339565
SPCC5E4.03C	SPCC4G3.07C	0.674	0.856989
SPCC5E4.03C	SPCC1919.04	0.335	0.247121
SPCC5E4.03C	SPAP27G11.10C	0.327	0.152283
SPCC5E4.03C	SPAC16.03C	0.354	0.359594
SPCC5E4.03C	SPAPB8E5.03	0.395	0.468527
SPCC5E4.03C	SPAC1565.01	0.301	0.235137
SPCC5E4.03C	SPAC56E4.06C	0.327	0.287579
SPCC5E4.03C	SPAC1250.03	0.312	0.195945
SPCC61.02	SPAC3A12.07	0.616	0.543122
SPCC61.02	SPAC637.09	0.406	0.230335
SPCC61.02	SPAC521.03	0.257	0.0914986
SPCC61.02	SPBP23A10.02	0.44	0.241457
SPCC61.02	SPBC17D11.07C	0.199	0.135768
SPCC61.02	SPCC18B5.04	0.37	0.303919
SPCC61.02	SPAC20G8.01	0.621	0.69742
SPCC61.02	SPAC19B12.09	0.223	0.117283
SPCC61.02	SPBC543.03C	0.593	0.483197
SPCC61.02	SPAC1399.04C	0.334	0.199006
SPCC61.02	SPCC5E4.06	0.646	0.66643
SPCC61.02	SPBC3E7.12C	0.298	0.263883
SPCC61.02	SPCC364.07	0.339	0.199028
SPCC61.02	SPCC4G3.07C	0.613	0.717774
SPCC61.02	SPCC1919.04	0.424	0.174989
SPCC61.02	SPAP27G11.10C	0.33	0.112551
SPCC61.02	SPAC16.03C	0.425	0.23185
SPCC61.02	SPAPB8E5.03	0.259	0.27309
SPCC61.02	SPAC1565.01	0.305	0.203452
SPCC61.02	SPAC56E4.06C	0.405	0.187504
SPCC61.02	SPAC1250.03	0.295	0.0988126
SPAC3A12.07	SPAC637.09	0.218	0.177284
SPAC3A12.07	SPAC521.03	0.496	0.297777
SPAC3A12.07	SPBP23A10.02	0.599	0.396298
SPAC3A12.07	SPBC17D11.07C	0.34	0.265491
SPAC3A12.07	SPCC18B5.04	0.478	0.355169
SPAC3A12.07	SPAC20G8.01	0.287	0.194113
SPAC3A12.07	SPAC19B12.09	0.513	0.183351
SPAC3A12.07	SPBC543.03C	0.399	0.230526
SPAC3A12.07	SPAC1399.04C	0.503	0.437554
SPAC3A12.07	SPCC5E4.06	0.347	0.199098
SPAC3A12.07	SPBC3E7.12C	0.336	0.384625
SPAC3A12.07	SPCC364.07	0.323	0.253395
SPAC3A12.07	SPCC4G3.07C	0.649	0.693202
SPAC3A12.07	SPCC1919.04	0.461	0.403323
SPAC3A12.07	SPAP27G11.10C	0.263	0.142939
SPAC3A12.07	SPAC16.03C	0.432	0.448253
SPAC3A12.07	SPAPB8E5.03	0.323	0.356936
SPAC3A12.07	SPAC1565.01	0.41	0.213555
SPAC3A12.07	SPAC56E4.06C	0.257	0.110708
SPAC3A12.07	SPAC1250.03	0.628	0.516881
SPAC637.09	SPAC521.03	0.238	0.116134
SPAC637.09	SPBP23A10.02	0.307	0.160686
SPAC637.09	SPBC17D11.07C	0.24	0.318663
SPAC637.09	SPCC18B5.04	0.329	0.363112
SPAC637.09	SPAC20G8.01	0.297	0.299501
SPAC637.09	SPAC19B12.09	0.334	0.222001
SPAC637.09	SPBC543.03C	0.319	0.175677
SPAC637.09	SPAC1399.04C	0.328	0.348498
SPAC637.09	SPCC5E4.06	0.309	0.168371
SPAC637.09	SPBC3E7.12C	0.293	0.316409
SPAC637.09	SPCC364.07	0.553	0.327228
SPAC637.09	SPCC4G3.07C	0.331	0.252635
SPAC637.09	SPCC1919.04	0.366	0.205241
SPAC637.09	SPAP27G11.10C	0.309	0.179293
SPAC637.09	SPAC16.03C	0.363	0.356944
SPAC637.09	SPAPB8E5.03	0.445	0.434732
SPAC637.09	SPAC1565.01	0.355	0.346956
SPAC637.09	SPAC56E4.06C	0.39	0.30809
SPAC637.09	SPAC1250.03	0.221	0.215981
SPAC521.03	SPBP23A10.02	0.55	0.972928
SPAC521.03	SPBC17D11.07C	0.441	0.38955
SPAC521.03	SPCC18B5.04	0.511	0.718369
SPAC521.03	SPAC20G8.01	0.279	0.111487
SPAC521.03	SPAC19B12.09	0.459	0.459771
SPAC521.03	SPBC543.03C	0.272	0.139385
SPAC521.03	SPAC1399.04C	0.563	0.555719
SPAC521.03	SPCC5E4.06	0.24	0.0763015
SPAC521.03	SPBC3E7.12C	0.506	0.439845
SPAC521.03	SPCC364.07	0.442	0.531805
SPAC521.03	SPCC4G3.07C	0.291	0.147523
SPAC521.03	SPCC1919.04	0.603	0.980331
SPAC521.03	SPAP27G11.10C	0.455	0.227033
SPAC521.03	SPAC16.03C	0.36	0.346473
SPAC521.03	SPAPB8E5.03	0.512	0.863478
SPAC521.03	SPAC1565.01	0.54	0.97007
SPAC521.03	SPAC56E4.06C	0.438	0.390653
SPAC521.03	SPAC1250.03	0.454	0.369725
SPBP23A10.02	SPBC17D11.07C	0.352	0.196379
SPBP23A10.02	SPCC18B5.04	0.523	0.813222
SPBP23A10.02	SPAC20G8.01	0.307	0.177588
SPBP23A10.02	SPAC19B12.09	0.53	0.408145
SPBP23A10.02	SPBC543.03C	0.353	0.185811
SPBP23A10.02	SPAC1399.04C	0.389	0.432946
SPBP23A10.02	SPCC5E4.06	0.359	0.151146
SPBP23A10.02	SPBC3E7.12C	0.381	0.324636
SPBP23A10.02	SPCC364.07	0.374	0.22025
SPBP23A10.02	SPCC4G3.07C	0.346	0.195216
SPBP23A10.02	SPCC1919.04	0.523	0.986469
SPBP23A10.02	SPAP27G11.10C	0.406	0.387898
SPBP23A10.02	SPAC16.03C	0.409	0.59276
SPBP23A10.02	SPAPB8E5.03	0.473	0.8678
SPBP23A10.02	SPAC1565.01	0.55	0.984491
SPBP23A10.02	SPAC56E4.06C	0.344	0.486965
SPBP23A10.02	SPAC1250.03	0.662	0.51629
SPBC17D11.07C	SPCC18B5.04	0.335	0.324593
SPBC17D11.07C	SPAC20G8.01	0.445	0.582564
SPBC17D11.07C	SPAC19B12.09	0.322	0.251148
SPBC17D11.07C	SPBC543.03C	0.407	0.487745
SPBC17D11.07C	SPAC1399.04C	0.357	0.402635
SPBC17D11.07C	SPCC5E4.06	0.42	0.488913
SPBC17D11.07C	SPBC3E7.12C	0.578	0.634301
SPBC17D11.07C	SPCC364.07	0.536	0.537759
SPBC17D11.07C	SPCC4G3.07C	0.32	0.3534
SPBC17D11.07C	SPCC1919.04	0.345	0.313541
SPBC17D11.07C	SPAP27G11.10C	0.391	0.234956
SPBC17D11.07C	SPAC16.03C	0.395	0.511688
SPBC17D11.07C	SPAPB8E5.03	0.467	0.525574
SPBC17D11.07C	SPAC1565.01	0.368	0.284984
SPBC17D11.07C	SPAC56E4.06C	0.326	0.2536
SPBC17D11.07C	SPAC1250.03	0.352	0.378658
SPCC18B5.04	SPAC20G8.01	0.315	0.244676
SPCC18B5.04	SPAC19B12.09	0.506	0.280781
SPCC18B5.04	SPBC543.03C	0.301	0.186045
SPCC18B5.04	SPAC1399.04C	0.415	0.383772
SPCC18B5.04	SPCC5E4.06	0.407	0.240906
SPCC18B5.04	SPBC3E7.12C	0.384	0.519437
SPCC18B5.04	SPCC364.07	0.389	0.411025
SPCC18B5.04	SPCC4G3.07C	0.382	0.300132
SPCC18B5.04	SPCC1919.04	0.507	0.797754
SPCC18B5.04	SPAP27G11.10C	0.343	0.249131
SPCC18B5.04	SPAC16.03C	0.475	0.536421
SPCC18B5.04	SPAPB8E5.03	0.468	0.785194
SPCC18B5.04	SPAC1565.01	0.511	0.87806
SPCC18B5.04	SPAC56E4.06C	0.294	0.332132
SPCC18B5.04	SPAC1250.03	0.456	0.545799
SPAC20G8.01	SPAC19B12.09	0.326	0.238734
SPAC20G8.01	SPBC543.03C	0.66	0.882104
SPAC20G8.01	SPAC1399.04C	0.284	0.327568
SPAC20G8.01	SPCC5E4.06	0.641	0.879826
SPAC20G8.01	SPBC3E7.12C	0.326	0.256218
SPAC20G8.01	SPCC364.07	0.367	0.268714
SPAC20G8.01	SPCC4G3.07C	0.309	0.271008
SPAC20G8.01	SPCC1919.04	0.265	0.16249
SPAC20G8.01	SPAP27G11.10C	0.297	0.177215
SPAC20G8.01	SPAC16.03C	0.261	0.247242
SPAC20G8.01	SPAPB8E5.03	0.336	0.351751
SPAC20G8.01	SPAC1565.01	0.318	0.178413
SPAC20G8.01	SPAC56E4.06C	0.35	0.228685
SPAC20G8.01	SPAC1250.03	0.341	0.359198
SPAC19B12.09	SPBC543.03C	0.27	0.14078
SPAC19B12.09	SPAC1399.04C	0.393	0.413098
SPAC19B12.09	SPCC5E4.06	0.235	0.111596
SPAC19B12.09	SPBC3E7.12C	0.363	0.284483
SPAC19B12.09	SPCC364.07	0.386	0.238771
SPAC19B12.09	SPCC4G3.07C	0.266	0.109825
SPAC19B12.09	SPCC1919.04	0.374	0.269117
SPAC19B12.09	SPAP27G11.10C	0.605	0.833146
SPAC19B12.09	SPAC16.03C	0.351	0.360843
SPAC19B12.09	SPAPB8E5.03	0.522	0.776943
SPAC19B12.09	SPAC1565.01	0.444	0.395653
SPAC19B12.09	SPAC56E4.06C	0.384	0.376731
SPAC19B12.09	SPAC1250.03	0.519	0.221286
SPBC543.03C	SPAC1399.04C	0.374	0.343292
SPBC543.03C	SPCC5E4.06	0.791	0.885029
SPBC543.03C	SPBC3E7.12C	0.368	0.275187
SPBC543.03C	SPCC364.07	0.35	0.160005
SPBC543.03C	SPCC4G3.07C	0.383	0.185023
SPBC543.03C	SPCC1919.04	0.418	0.30803
SPBC543.03C	SPAP27G11.10C	0.288	0.131976
SPBC543.03C	SPAC16.03C	0.401	0.366499
SPBC543.03C	SPAPB8E5.03	0.347	0.353909
SPBC543.03C	SPAC1565.01	0.309	0.13773
SPBC543.03C	SPAC56E4.06C	0.342	0.167044
SPBC543.03C	SPAC1250.03	0.413	0.383096
SPAC1399.04C	SPCC5E4.06	0.301	0.232596
SPAC1399.04C	SPBC3E7.12C	0.429	0.562642
SPAC1399.04C	SPCC364.07	0.321	0.436357
SPAC1399.04C	SPCC4G3.07C	0.349	0.368951
SPAC1399.04C	SPCC1919.04	0.489	0.514185
SPAC1399.04C	SPAP27G11.10C	0.297	0.270937
SPAC1399.04C	SPAC16.03C	0.55	0.616212
SPAC1399.04C	SPAPB8E5.03	0.372	0.618117
SPAC1399.04C	SPAC1565.01	0.382	0.366657
SPAC1399.04C	SPAC56E4.06C	0.333	0.354187
SPAC1399.04C	SPAC1250.03	0.449	0.485011
SPCC5E4.06	SPBC3E7.12C	0.254	0.186071
SPCC5E4.06	SPCC364.07	0.303	0.167747
SPCC5E4.06	SPCC4G3.07C	0.399	0.225682
SPCC5E4.06	SPCC1919.04	0.426	0.199105
SPCC5E4.06	SPAP27G11.10C	0.298	0.13257
SPCC5E4.06	SPAC16.03C	0.294	0.143017
SPCC5E4.06	SPAPB8E5.03	0.266	0.248486
SPCC5E4.06	SPAC1565.01	0.318	0.180892
SPCC5E4.06	SPAC56E4.06C	0.306	0.126033
SPCC5E4.06	SPAC1250.03	0.355	0.240755
SPBC3E7.12C	SPCC364.07	0.491	0.5
SPBC3E7.12C	SPCC4G3.07C	0.372	0.327826
SPBC3E7.12C	SPCC1919.04	0.407	0.387596
SPBC3E7.12C	SPAP27G11.10C	0.475	0.317041
SPBC3E7.12C	SPAC16.03C	0.462	0.684084
SPBC3E7.12C	SPAPB8E5.03	0.499	0.51342
SPBC3E7.12C	SPAC1565.01	0.443	0.440828
SPBC3E7.12C	SPAC56E4.06C	0.374	0.35102
SPBC3E7.12C	SPAC1250.03	0.367	0.475519
SPCC364.07	SPCC4G3.07C	0.379	0.322923
SPCC364.07	SPCC1919.04	0.392	0.374819
SPCC364.07	SPAP27G11.10C	0.425	0.248513
SPCC364.07	SPAC16.03C	0.391	0.440592
SPCC364.07	SPAPB8E5.03	0.564	0.748676
SPCC364.07	SPAC1565.01	0.473	0.468984
SPCC364.07	SPAC56E4.06C	0.45	0.410219
SPCC364.07	SPAC1250.03	0.342	0.341569
SPCC4G3.07C	SPCC1919.04	0.455	0.319
SPCC4G3.07C	SPAP27G11.10C	0.365	0.106708
SPCC4G3.07C	SPAC16.03C	0.405	0.396064
SPCC4G3.07C	SPAPB8E5.03	0.396	0.402481
SPCC4G3.07C	SPAC1565.01	0.355	0.33827
SPCC4G3.07C	SPAC56E4.06C	0.441	0.318787
SPCC4G3.07C	SPAC1250.03	0.384	0.43076
SPCC1919.04	SPAP27G11.10C	0.441	0.355366
SPCC1919.04	SPAC16.03C	0.426	0.339891
SPCC1919.04	SPAPB8E5.03	0.488	0.894406
SPCC1919.04	SPAC1565.01	0.533	0.986151
SPCC1919.04	SPAC56E4.06C	0.411	0.5
SPCC1919.04	SPAC1250.03	0.559	0.510804
SPAP27G11.10C	SPAC16.03C	0.399	0.340333
SPAP27G11.10C	SPAPB8E5.03	0.656	0.856868
SPAP27G11.10C	SPAC1565.01	0.448	0.341528
SPAP27G11.10C	SPAC56E4.06C	0.525	0.425567
SPAP27G11.10C	SPAC1250.03	0.362	0.287121
SPAC16.03C	SPAPB8E5.03	0.474	0.654973
SPAC16.03C	SPAC1565.01	0.384	0.441154
SPAC16.03C	SPAC56E4.06C	0.327	0.409708
SPAC16.03C	SPAC1250.03	0.435	0.539821
SPAPB8E5.03	SPAC1565.01	0.524	0.872217
SPAPB8E5.03	SPAC56E4.06C	0.485	0.687096
SPAPB8E5.03	SPAC1250.03	0.335	0.507907
SPAC1565.01	SPAC56E4.06C	0.434	0.594884
SPAC1565.01	SPAC1250.03	0.43	0.480275
SPAC56E4.06C	SPAC1250.03	0.333	0.369278

## Sheet: control_interctingwithSAGA
FileS4: SAGA and Cbf11 predictions and statistics (See different tab names)
Proteins that were in our control list that were predicted to interact with members of the SAGA complex
Protein	ID	Description	GO process terms
phf1	SPCC4G3.07C	PHD finger containing protein Phf1	cellular response to heat IEP (PMID:17371846); histone H3-K9 demethylation IMP (PMID:17434129)
pku80	SPBC543.03C	Ku domain protein Pku80	S phase of mitotic cell cycle IMP (PMID:12424244) ; double-strand break repair via nonhomologous end joining IMP (PMID:12424244) ; telomere maintenance IMP (PMID:12424244) telomere maintenance
smc6	SPCC5E4.06	Smc5-6 complex SMC subunit Smc6	DNA repair IMP (PMID:8524274) ; double-strand break repair via homologous recombination TAS (PMID:15331764) ; replication fork protection IC (PMID:17072883) from GO:0030915 ; response to DNA damage stimulus
cdc17	SPAC20G8.01	ATP-dependent DNA ligase Cdc17	DNA recombination ISS (PMID:17072883) with UniProtKB:P04819 ;DNA replication, removal of RNA primer TAS (PMID:10880469) ;base-excision repair ISS (PMID:17072883) with UniProtKB:P04819 ; lagging strand elongation TAS (PMID:10880469); nucleotide-excision repair ISS (PMID:17072883) with UniProtKB:P04819 ; regulation of S phase of mitotic cell cycle IMP (PMID:6943408) ; telomere maintenance

## Sheet: summary
FileS4: SAGA and Cbf11 predictions and statistics (See different tab names)
		RF05	SVM05	RF and SVM
CBF11	total	608	839	605
genint	in experiment	102	113	96
	onlypred	506	726	419
		RF05	SVM05	RF and SVM
CBF11	total	605	951	495
non gen	in experiment	107	112	97
Just to show that for an uncharacterized protein including genetic interactions does not help
SAGA	total	295	301	274
gen	in experiment	169	169	169
	onlypred	126	132	105
	tot ints	tot exp	tot preds		tp	tn	fp	fn	spec	sense	acc		PREC	REC	F measure	FPR	FDR
	4920	299	951	SVM	112	3782	839	187	0.818438	0.374582	0.791463		0.117771	0.374582	0.1792	0.181562	0.882229
	4920		605	RF	107	4123	498	192	0.892231	0.35786	0.859756		0.17686	0.35786	0.236726	0.107769	0.82314
				RF and SVM	97	4920	398	202	0.92516	0.324415	0.893181		0.19596	0.324415	0.244332	0.0748402	0.80404
							SVM				RF
					tp+fp=pos pred		951		tp+fp=pos pred		605
					tp+fn=real pos		299		tp+fn=real pos		299
					tn+fp=real neg		4621		tn+fp=real neg		4621
					tn+fn=neg pred		3969		tn+fn=neg pred		4315
					pos pred+neg pred		4920		pos pred+neg pred		4920
					Total-pos pred		3969				4315

## Sheet: cbf11_RFandSVMscores
FileS4: SAGA and Cbf11 predictions and statistics (See different tab names)
cbf11	protein2	RF	SVM
SPCC736.08	SPAC1002.01	0.428	0.403971
SPCC736.08	SPAC1002.02	0.269	0.146267
SPCC736.08	SPAC1002.03C	0.417	0.343389
SPCC736.08	SPAC1002.04C	0.68	0.686839
SPCC736.08	SPAC1002.05C	0.624	0.763631
SPCC736.08	SPAC1002.06C	0.375	0.220315
SPCC736.08	SPAC1002.07C	0.461	0.384675
SPCC736.08	SPAC1002.08C	0.591	0.559371
SPCC736.08	SPAC1002.09C	0.47	0.236468
SPCC736.08	SPAC1002.10C	0.616	0.848534
SPCC736.08	SPAC1002.11	0.45	0.166881
SPCC736.08	SPAC1002.12C	0.426	0.350016
SPCC736.08	SPAC1002.13C	0.509	0.339625
SPCC736.08	SPAC1002.14	0.478	0.379415
SPCC736.08	SPAC1002.15C	0.663	0.750009
SPCC736.08	SPAC1002.16C	0.439	0.216058
SPCC736.08	SPAC1002.17C	0.416	0.383421
SPCC736.08	SPAC1002.18	0.417	0.400248
SPCC736.08	SPAC1002.19	0.407	0.433445
SPCC736.08	SPAC1002.20	0.436	0.429357
SPCC736.08	SPAC1006.01	0.427	0.214795
SPCC736.08	SPAC1006.02	0.476	0.536976
SPCC736.08	SPAC1006.03C	0.39	0.337491
SPCC736.08	SPAC1006.04C	0.349	0.168639
SPCC736.08	SPAC1006.05C	0.499	0.404415
SPCC736.08	SPAC1006.06	0.434	0.322058
SPCC736.08	SPAC1006.07	0.398	0.313692
SPCC736.08	SPAC1006.08	0.497	0.304873
SPCC736.08	SPAC1006.09	0.396	0.190555
SPCC736.08	SPAC1039.01	0.425	0.740598
SPCC736.08	SPAC1039.02	0.466	0.46674
SPCC736.08	SPAC1039.03	0.433	0.492507
SPCC736.08	SPAC1039.04	0.408	0.173473
SPCC736.08	SPAC1039.05C	0.556	0.807417
SPCC736.08	SPAC1039.06	0.467	0.468615
SPCC736.08	SPAC1039.07C	0.47	0.535676
SPCC736.08	SPAC1039.08	0.436	0.393632
SPCC736.08	SPAC1039.09	0.435	0.755452
SPCC736.08	SPAC1039.10	0.425	0.454595
SPCC736.08	SPAC1039.11C	0.431	0.465671
SPCC736.08	SPAC105.01C	0.424	0.212886
SPCC736.08	SPAC105.02C	0.439	0.482613
SPCC736.08	SPAC105.03C	0.752	0.84708
SPCC736.08	SPAC1071.01C	0.433	0.282967
SPCC736.08	SPAC1071.02	0.63	0.653702
SPCC736.08	SPAC1071.03C	0.417	0.431679
SPCC736.08	SPAC1071.04C	0.369	0.333118
SPCC736.08	SPAC1071.05	0.448	0.457845
SPCC736.08	SPAC1071.06	0.383	0.368271
SPCC736.08	SPAC1071.07C	0.302	0.226031
SPCC736.08	SPAC1071.08	0.401	0.265857
SPCC736.08	SPAC1071.09C	0.443	0.287645
SPCC736.08	SPAC1071.10C	0.397	0.341313
SPCC736.08	SPAC1071.11	0.373	0.261319
SPCC736.08	SPAC1071.12C	0.376	0.303263
SPCC736.08	SPAC1093.01	0.477	0.461578
SPCC736.08	SPAC1093.02	0.334	0.229737
SPCC736.08	SPAC1093.03	0.503	0.432817
SPCC736.08	SPAC1093.04C	0.405	0.241571
SPCC736.08	SPAC1093.05	0.321	0.183537
SPCC736.08	SPAC1093.06C	0.291	0.223156
SPCC736.08	SPAC10F6.01C	0.41	0.311244
SPCC736.08	SPAC10F6.02C	0.421	0.259311
SPCC736.08	SPAC10F6.03C	0.509	0.453653
SPCC736.08	SPAC10F6.04	0.415	0.419823
SPCC736.08	SPAC10F6.05C	0.414	0.24141
SPCC736.08	SPAC10F6.06	0.426	0.301156
SPCC736.08	SPAC10F6.07C	0.445	0.469633
SPCC736.08	SPAC10F6.08C	0.627	0.735314
SPCC736.08	SPAC10F6.09C	0.397	0.193241
SPCC736.08	SPAC10F6.10	0.353	0.253058
SPCC736.08	SPAC10F6.11C	0.515	0.177606
SPCC736.08	SPAC10F6.12C	0.383	0.288372
SPCC736.08	SPAC10F6.13C	0.388	0.357709
SPCC736.08	SPAC10F6.14C	0.476	0.320118
SPCC736.08	SPAC10F6.15	0.487	0.603364
SPCC736.08	SPAC10F6.16	0.405	0.287215
SPCC736.08	SPAC10F6.17C	0.357	0.276547
SPCC736.08	SPAC110.01	0.538	0.371438
SPCC736.08	SPAC110.02	0.361	0.152675
SPCC736.08	SPAC110.03	0.492	0.378602
SPCC736.08	SPAC110.04C	0.363	0.288666
SPCC736.08	SPAC1142.01	0.389	0.413012
SPCC736.08	SPAC1142.02C	0.433	0.514054
SPCC736.08	SPAC1142.03C	0.475	0.335327
SPCC736.08	SPAC1142.04	0.373	0.177607
SPCC736.08	SPAC1142.05	0.363	0.236209
SPCC736.08	SPAC1142.06	0.318	0.267484
SPCC736.08	SPAC1142.07C	0.33	0.217466
SPCC736.08	SPAC1142.08	0.66	0.83673
SPCC736.08	SPAC1142.09	0.449	0.410236
SPCC736.08	SPAC11D3.01C	0.415	0.423081
SPCC736.08	SPAC11D3.02C	0.437	0.344257
SPCC736.08	SPAC11D3.03C	0.428	0.295126
SPCC736.08	SPAC11D3.04C	0.447	0.362857
SPCC736.08	SPAC11D3.05	0.481	0.308369
SPCC736.08	SPAC11D3.06	0.438	0.753133
SPCC736.08	SPAC11D3.07C	0.61	0.837451
SPCC736.08	SPAC11D3.08C	0.454	0.749931
SPCC736.08	SPAC11D3.09	0.445	0.428484
SPCC736.08	SPAC11D3.10	0.444	0.5
SPCC736.08	SPAC11D3.13	0.475	0.409287
SPCC736.08	SPAC11D3.14C	0.449	0.5
SPCC736.08	SPAC11D3.15	0.441	0.487333
SPCC736.08	SPAC11D3.16C	0.45	0.351547
SPCC736.08	SPAC11D3.17	0.414	0.797439
SPCC736.08	SPAC11D3.18C	0.39	0.178744
SPCC736.08	SPAC11E3.01C	0.587	0.567484
SPCC736.08	SPAC11E3.02C	0.445	0.366954
SPCC736.08	SPAC11E3.03	0.353	0.189
SPCC736.08	SPAC11E3.04C	0.365	0.311914
SPCC736.08	SPAC11E3.05	0.401	0.310933
SPCC736.08	SPAC11E3.06	0.578	0.831239
SPCC736.08	SPAC11E3.07	0.315	0.181782
SPCC736.08	SPAC11E3.08C	0.365	0.143265
SPCC736.08	SPAC11E3.09	0.389	0.239523
SPCC736.08	SPAC11E3.10	0.399	0.343878
SPCC736.08	SPAC11E3.11C	0.503	0.235052
SPCC736.08	SPAC11E3.12	0.34	0.283413
SPCC736.08	SPAC11E3.13C	0.442	0.44956
SPCC736.08	SPAC11E3.14	0.456	0.332221
SPCC736.08	SPAC11E3.15	0.416	0.334349
SPCC736.08	SPAC11G7.01	0.47	0.564583
SPCC736.08	SPAC11G7.02	0.366	0.288475
SPCC736.08	SPAC11G7.03	0.389	0.40616
SPCC736.08	SPAC11G7.04	0.37	0.309551
SPCC736.08	SPAC11G7.05C	0.353	0.216779
SPCC736.08	SPAC11G7.06C	0.392	0.370162
SPCC736.08	SPAC11H11.01	0.359	0.259955
SPCC736.08	SPAC11H11.02C	0.417	0.346598
SPCC736.08	SPAC11H11.03C	0.435	0.443493
SPCC736.08	SPAC11H11.04	0.481	0.354437
SPCC736.08	SPAC11H11.05C	0.371	0.230535
SPCC736.08	SPAC11H11.06	0.284	0.185639
SPCC736.08	SPAC1250.01	0.585	0.616588
SPCC736.08	SPAC1250.02	0.407	0.454357
SPCC736.08	SPAC1250.03	0.375	0.234694
SPCC736.08	SPAC1250.05	0.432	0.264964
SPCC736.08	SPAC1296.01C	0.391	0.212772
SPCC736.08	SPAC1296.02	0.337	0.212514
SPCC736.08	SPAC1296.03C	0.442	0.397871
SPCC736.08	SPAC1296.04	0.378	0.190657
SPCC736.08	SPAC1296.05C	0.407	0.242507
SPCC736.08	SPAC1296.06	0.446	0.300816
SPCC736.08	SPAC12B10.01C	0.453	0.293378
SPCC736.08	SPAC12B10.02C	0.336	0.333932
SPCC736.08	SPAC12B10.03	0.461	0.518462
SPCC736.08	SPAC12B10.04	0.487	0.409835
SPCC736.08	SPAC12B10.05	0.446	0.351861
SPCC736.08	SPAC12B10.06C	0.354	0.283666
SPCC736.08	SPAC12B10.07	0.405	0.353205
SPCC736.08	SPAC12B10.08C	0.331	0.183894
SPCC736.08	SPAC12B10.09	0.439	0.283847
SPCC736.08	SPAC12B10.10	0.466	0.424015
SPCC736.08	SPAC12B10.11	0.407	0.464484
SPCC736.08	SPAC12B10.12C	0.362	0.198962
SPCC736.08	SPAC12B10.13	0.411	0.241255
SPCC736.08	SPAC12B10.14C	0.505	0.402686
SPCC736.08	SPAC12B10.15C	0.413	0.331638
SPCC736.08	SPAC12B10.16C	0.396	0.30379
SPCC736.08	SPAC12G12.01C	0.409	0.345749
SPCC736.08	SPAC12G12.02	0.377	0.169211
SPCC736.08	SPAC12G12.03	0.459	0.231963
SPCC736.08	SPAC12G12.04	0.389	0.237143
SPCC736.08	SPAC12G12.05C	0.612	0.7232
SPCC736.08	SPAC12G12.06C	0.372	0.164719
SPCC736.08	SPAC12G12.07C	0.44	0.428361
SPCC736.08	SPAC12G12.08	0.46	0.418844
SPCC736.08	SPAC12G12.09	0.464	0.401001
SPCC736.08	SPAC12G12.10	0.462	0.493499
SPCC736.08	SPAC12G12.11C	0.423	0.411685
SPCC736.08	SPAC12G12.12	0.395	0.178206
SPCC736.08	SPAC12G12.13C	0.4	0.17343
SPCC736.08	SPAC12G12.14C	0.399	0.259935
SPCC736.08	SPAC12G12.15	0.433	0.409371
SPCC736.08	SPAC12G12.16C	0.358	0.302456
SPCC736.08	SPAC1327.01C	0.73	0.847074
SPCC736.08	SPAC139.01C	0.373	0.284916
SPCC736.08	SPAC139.02C	0.352	0.177366
SPCC736.08	SPAC139.03	0.639	0.84701
SPCC736.08	SPAC139.04C	0.392	0.334901
SPCC736.08	SPAC139.05	0.428	0.321144
SPCC736.08	SPAC139.06	0.591	0.67646
SPCC736.08	SPAC1399.01C	0.442	0.736978
SPCC736.08	SPAC1399.02	0.501	0.743299
SPCC736.08	SPAC1399.03	0.449	0.22866
SPCC736.08	SPAC1399.04C	0.434	0.48212
SPCC736.08	SPAC1399.05C	0.656	0.834879
SPCC736.08	SPAC13A11.01C	0.416	0.299795
SPCC736.08	SPAC13A11.02C	0.398	0.215423
SPCC736.08	SPAC13A11.03	0.329	0.138316
SPCC736.08	SPAC13A11.04C	0.407	0.322121
SPCC736.08	SPAC13A11.05	0.444	0.329913
SPCC736.08	SPAC13A11.06	0.424	0.335893
SPCC736.08	SPAC13C5.01C	0.372	0.304182
SPCC736.08	SPAC13C5.02	0.375	0.260632
SPCC736.08	SPAC13C5.03	0.452	0.306934
SPCC736.08	SPAC13C5.04	0.414	0.397849
SPCC736.08	SPAC13C5.05C	0.502	0.439098
SPCC736.08	SPAC13C5.06C	0.452	0.4373
SPCC736.08	SPAC13C5.07	0.349	0.215489
SPCC736.08	SPAC13D6.01	0.438	0.395447
SPCC736.08	SPAC13D6.02C	0.412	0.50749
SPCC736.08	SPAC13D6.03C	0.374	0.373736
SPCC736.08	SPAC13D6.04C	0.421	0.356255
SPCC736.08	SPAC13D6.05	0.369	0.368486
SPCC736.08	SPAC13F5.01C	0.282	0.169533
SPCC736.08	SPAC13F5.02C	0.587	0.529986
SPCC736.08	SPAC13F5.03C	0.342	0.252327
SPCC736.08	SPAC13F5.04C	0.434	0.341558
SPCC736.08	SPAC13F5.05	0.358	0.250973
SPCC736.08	SPAC13F5.06C	0.4	0.171318
SPCC736.08	SPAC13F5.07C	0.418	0.336532
SPCC736.08	SPAC13G6.01C	0.431	0.213901
SPCC736.08	SPAC13G6.02C	0.411	0.329185
SPCC736.08	SPAC13G6.03	0.372	0.209416
SPCC736.08	SPAC13G6.04	0.376	0.395498
SPCC736.08	SPAC13G6.05C	0.314	0.129516
SPCC736.08	SPAC13G6.06C	0.445	0.431044
SPCC736.08	SPAC13G6.07C	0.412	0.348877
SPCC736.08	SPAC13G6.08	0.464	0.437386
SPCC736.08	SPAC13G6.09	0.521	0.589897
SPCC736.08	SPAC13G6.10C	0.42	0.553202
SPCC736.08	SPAC13G6.11C	0.461	0.442767
SPCC736.08	SPAC13G6.12C	0.397	0.327351
SPCC736.08	SPAC13G6.13	0.48	0.543222
SPCC736.08	SPAC13G6.14	0.386	0.264757
SPCC736.08	SPAC13G6.15C	0.43	0.321477
SPCC736.08	SPAC13G7.01C	0.5	0.522588
SPCC736.08	SPAC13G7.02C	0.433	0.397581
SPCC736.08	SPAC13G7.03	0.321	0.142421
SPCC736.08	SPAC13G7.04C	0.478	0.277763
SPCC736.08	SPAC13G7.05	0.398	0.310035
SPCC736.08	SPAC13G7.06	0.356	0.391581
SPCC736.08	SPAC13G7.07	0.412	0.413998
SPCC736.08	SPAC13G7.08C	0.513	0.415632
SPCC736.08	SPAC13G7.09C	0.413	0.423045
SPCC736.08	SPAC13G7.10	0.621	0.81326
SPCC736.08	SPAC13G7.11	0.377	0.33112
SPCC736.08	SPAC13G7.12C	0.492	0.485988
SPCC736.08	SPAC13G7.13C	0.623	0.62751
SPCC736.08	SPAC140.01	0.375	0.351912
SPCC736.08	SPAC140.02	0.447	0.288983
SPCC736.08	SPAC140.03	0.532	0.431619
SPCC736.08	SPAC140.04	0.401	0.318286
SPCC736.08	SPAC1420.01C	0.44	0.42069
SPCC736.08	SPAC1420.02C	0.506	0.507112
SPCC736.08	SPAC1420.03	0.315	0.226967
SPCC736.08	SPAC1420.04C	0.417	0.35167
SPCC736.08	SPAC144.01	0.392	0.313938
SPCC736.08	SPAC144.02	0.645	0.838856
SPCC736.08	SPAC144.03	0.494	0.465341
SPCC736.08	SPAC144.04C	0.435	0.262329
SPCC736.08	SPAC144.05	0.447	0.288106
SPCC736.08	SPAC144.06	0.519	0.292048
SPCC736.08	SPAC144.07C	0.439	0.384353
SPCC736.08	SPAC144.08	0.349	0.274472
SPCC736.08	SPAC144.09C	0.624	0.798033
SPCC736.08	SPAC144.10C	0.427	0.222311
SPCC736.08	SPAC144.11	0.345	0.293975
SPCC736.08	SPAC144.12	0.437	0.333927
SPCC736.08	SPAC144.13C	0.366	0.167568
SPCC736.08	SPAC144.14	0.378	0.184975
SPCC736.08	SPAC144.15C	0.413	0.320084
SPCC736.08	SPAC144.16	0.429	0.447089
SPCC736.08	SPAC144.17C	0.442	0.300981
SPCC736.08	SPAC144.18	0.34	0.162638
SPCC736.08	SPAC1486.01	0.338	0.279739
SPCC736.08	SPAC1486.02C	0.399	0.352393
SPCC736.08	SPAC1486.03C	0.394	0.255022
SPCC736.08	SPAC1486.04C	0.509	0.387341
SPCC736.08	SPAC1486.05	0.463	0.267965
SPCC736.08	SPAC1486.06	0.387	0.394985
SPCC736.08	SPAC1486.07C	0.442	0.421714
SPCC736.08	SPAC1486.08	0.333	0.649683
SPCC736.08	SPAC1486.09	0.398	0.484255
SPCC736.08	SPAC1486.10	0.668	0.844991
SPCC736.08	SPAC14C4.01C	0.398	0.300073
SPCC736.08	SPAC14C4.02C	0.327	0.153939
SPCC736.08	SPAC14C4.03	0.45	0.241955
SPCC736.08	SPAC14C4.04	0.37	0.239584
SPCC736.08	SPAC14C4.05C	0.398	0.219941
SPCC736.08	SPAC14C4.06C	0.354	0.0971091
SPCC736.08	SPAC14C4.07	0.407	0.713712
SPCC736.08	SPAC14C4.08	0.412	0.216064
SPCC736.08	SPAC14C4.09	0.48	0.276111
SPCC736.08	SPAC14C4.10C	0.402	0.20064
SPCC736.08	SPAC14C4.11	0.422	0.327084
SPCC736.08	SPAC14C4.12C	0.581	0.5
SPCC736.08	SPAC14C4.13	0.397	0.213649
SPCC736.08	SPAC14C4.14	0.452	0.268352
SPCC736.08	SPAC14C4.15C	0.429	0.320535
SPCC736.08	SPAC14C4.16	0.343	0.15056
SPCC736.08	SPAC1527.01	0.431	0.366978
SPCC736.08	SPAC1527.02	0.294	0.140902
SPCC736.08	SPAC1527.03	0.386	0.387335
SPCC736.08	SPAC1556.01C	0.306	0.0817406
SPCC736.08	SPAC1556.02C	0.409	0.228515
SPCC736.08	SPAC1556.03	0.431	0.409238
SPCC736.08	SPAC1556.04C	0.416	0.379961
SPCC736.08	SPAC1556.05C	0.337	0.255154
SPCC736.08	SPAC1556.07	0.465	0.472683
SPCC736.08	SPAC1556.08C	0.632	0.682452
SPCC736.08	SPAC1565.01	0.352	0.241237
SPCC736.08	SPAC1565.02C	0.382	0.297203
SPCC736.08	SPAC1565.03	0.424	0.387148
SPCC736.08	SPAC1565.04C	0.378	0.202367
SPCC736.08	SPAC1565.05	0.448	0.481749
SPCC736.08	SPAC1565.06C	0.382	0.19692
SPCC736.08	SPAC1565.07C	0.597	0.605721
SPCC736.08	SPAC1565.08	0.443	0.219489
SPCC736.08	SPAC15A10.01	0.403	0.730913
SPCC736.08	SPAC15A10.02	0.663	0.789808
SPCC736.08	SPAC15A10.03C	0.408	0.265179
SPCC736.08	SPAC15A10.04C	0.404	0.352557
SPCC736.08	SPAC15A10.05C	0.447	0.4076
SPCC736.08	SPAC15A10.06	0.459	0.261571
SPCC736.08	SPAC15A10.07	0.448	0.45114
SPCC736.08	SPAC15A10.08	0.452	0.219989
SPCC736.08	SPAC15A10.09C	0.473	0.392439
SPCC736.08	SPAC15A10.10	0.525	0.434759
SPCC736.08	SPAC15A10.11	0.431	0.322558
SPCC736.08	SPAC15A10.12C	0.357	0.679858
SPCC736.08	SPAC15A10.13	0.463	0.397813
SPCC736.08	SPAC15A10.15	0.455	0.266436
SPCC736.08	SPAC15A10.16	0.399	0.326699
SPCC736.08	SPAC15E1.02C	0.428	0.31935
SPCC736.08	SPAC15E1.03	0.463	0.405969
SPCC736.08	SPAC15E1.04	0.45	0.397912
SPCC736.08	SPAC15E1.05C	0.437	0.484338
SPCC736.08	SPAC15E1.06	0.379	0.297653
SPCC736.08	SPAC15E1.07C	0.358	0.254648
SPCC736.08	SPAC15E1.08	0.386	0.376582
SPCC736.08	SPAC15E1.09	0.359	0.191155
SPCC736.08	SPAC15E1.10	0.453	0.404304
SPCC736.08	SPAC15F9.01C	0.4	0.465077
SPCC736.08	SPAC15F9.02	0.352	0.250233
SPCC736.08	SPAC15F9.03C	0.259	0.100235
SPCC736.08	SPAC16.01	0.407	0.26436
SPCC736.08	SPAC16.02C	0.376	0.192504
SPCC736.08	SPAC16.03C	0.404	0.366579
SPCC736.08	SPAC16.04	0.359	0.329277
SPCC736.08	SPAC16.05C	0.671	0.832622
SPCC736.08	SPAC1610.01	0.384	0.344547
SPCC736.08	SPAC1610.02C	0.482	0.348616
SPCC736.08	SPAC1610.03C	0.448	0.153608
SPCC736.08	SPAC1610.04	0.346	0.136708
SPCC736.08	SPAC1635.01	0.331	0.566462
SPCC736.08	SPAC1639.01C	0.478	0.514526
SPCC736.08	SPAC1639.02C	0.398	0.185884
SPCC736.08	SPAC167.01	0.376	0.118688
SPCC736.08	SPAC167.02	0.464	0.329557
SPCC736.08	SPAC167.03C	0.362	0.23944
SPCC736.08	SPAC167.04	0.3	0.153602
SPCC736.08	SPAC167.05	0.388	0.187183
SPCC736.08	SPAC167.06C	0.373	0.245805
SPCC736.08	SPAC167.07C	0.375	0.191468
SPCC736.08	SPAC1687.01	0.61	0.715186
SPCC736.08	SPAC1687.02	0.402	0.404723
SPCC736.08	SPAC1687.03C	0.395	0.319347
SPCC736.08	SPAC1687.04	0.462	0.531149
SPCC736.08	SPAC1687.05	0.465	0.396888
SPCC736.08	SPAC1687.06C	0.423	0.329294
SPCC736.08	SPAC1687.07	0.348	0.180576
SPCC736.08	SPAC1687.08	0.441	0.422681
SPCC736.08	SPAC1687.09	0.444	0.307016
SPCC736.08	SPAC1687.10	0.41	0.299636
SPCC736.08	SPAC1687.11	0.386	0.235154
SPCC736.08	SPAC1687.12C	0.352	0.312589
SPCC736.08	SPAC1687.13C	0.413	0.262591
SPCC736.08	SPAC1687.14C	0.394	0.238692
SPCC736.08	SPAC1687.15	0.465	0.443517
SPCC736.08	SPAC1687.16C	0.366	0.299273
SPCC736.08	SPAC1687.17C	0.379	0.25308
SPCC736.08	SPAC1687.18C	0.386	0.247886
SPCC736.08	SPAC1687.19C	0.431	0.387205
SPCC736.08	SPAC1687.20C	0.479	0.383309
SPCC736.08	SPAC1687.21	0.436	0.417979
SPCC736.08	SPAC1687.22C	0.384	0.15416
SPCC736.08	SPAC1687.23C	0.441	0.48872
SPCC736.08	SPAC16A10.01	0.553	0.558958
SPCC736.08	SPAC16A10.02	0.604	0.763197
SPCC736.08	SPAC16A10.03C	0.454	0.238986
SPCC736.08	SPAC16A10.04	0.375	0.274258
SPCC736.08	SPAC16A10.05C	0.283	0.16967
SPCC736.08	SPAC16A10.06C	0.325	0.152272
SPCC736.08	SPAC16A10.07C	0.548	0.423509
SPCC736.08	SPAC16A10.08C	0.388	0.326814
SPCC736.08	SPAC16C9.01C	0.423	0.456483
SPCC736.08	SPAC16C9.02C	0.448	0.565698
SPCC736.08	SPAC16C9.03	0.439	0.431378
SPCC736.08	SPAC16C9.04C	0.676	0.86667
SPCC736.08	SPAC16C9.05	0.638	0.840269
SPCC736.08	SPAC16C9.06C	0.387	0.157928
SPCC736.08	SPAC16C9.07	0.42	0.227593
SPCC736.08	SPAC16E8.01	0.421	0.271617
SPCC736.08	SPAC16E8.02	0.387	0.365251
SPCC736.08	SPAC16E8.03	0.422	0.423686
SPCC736.08	SPAC16E8.04C	0.4	0.489383
SPCC736.08	SPAC16E8.05C	0.453	0.283401
SPCC736.08	SPAC16E8.06C	0.313	0.167555
SPCC736.08	SPAC16E8.07C	0.372	0.211126
SPCC736.08	SPAC16E8.08	0.418	0.320819
SPCC736.08	SPAC16E8.09	0.419	0.196919
SPCC736.08	SPAC16E8.10C	0.391	0.36933
SPCC736.08	SPAC16E8.11C	0.665	0.72826
SPCC736.08	SPAC16E8.12C	0.39	0.354098
SPCC736.08	SPAC16E8.13	0.452	0.313163
SPCC736.08	SPAC16E8.14C	0.427	0.582941
SPCC736.08	SPAC16E8.15	0.435	0.363614
SPCC736.08	SPAC16E8.16	0.664	0.813246
SPCC736.08	SPAC16E8.17C	0.455	0.353332
SPCC736.08	SPAC16E8.18	0.493	0.595463
SPCC736.08	SPAC1705.02	0.432	0.371591
SPCC736.08	SPAC1705.03C	0.456	0.349549
SPCC736.08	SPAC1751.01C	0.421	0.217795
SPCC736.08	SPAC1751.02C	0.422	0.26298
SPCC736.08	SPAC1751.03	0.396	0.19356
SPCC736.08	SPAC1751.04	0.442	0.329133
SPCC736.08	SPAC1782.01	0.468	0.414679
SPCC736.08	SPAC1782.02C	0.37	0.348492
SPCC736.08	SPAC1782.03	0.35	0.362061
SPCC736.08	SPAC1782.04	0.269	0.128758
SPCC736.08	SPAC1782.05	0.419	0.264069
SPCC736.08	SPAC1782.06C	0.316	0.235894
SPCC736.08	SPAC1782.07	0.315	0.213354
SPCC736.08	SPAC1782.08C	0.42	0.263154
SPCC736.08	SPAC1782.09C	0.513	0.286191
SPCC736.08	SPAC1782.10C	0.359	0.267513
SPCC736.08	SPAC1782.11	0.448	0.414397
SPCC736.08	SPAC1782.12C	0.41	0.323522
SPCC736.08	SPAC1783.01	0.395	0.262673
SPCC736.08	SPAC1783.02C	0.342	0.184585
SPCC736.08	SPAC1783.03	0.429	0.344772
SPCC736.08	SPAC1783.04C	0.702	0.758097
SPCC736.08	SPAC1783.05	0.632	0.592221
SPCC736.08	SPAC1783.06C	0.301	0.20236
SPCC736.08	SPAC1783.07C	0.677	0.837004
SPCC736.08	SPAC1783.08C	0.417	0.367499
SPCC736.08	SPAC1786.01C	0.421	0.391219
SPCC736.08	SPAC1786.02	0.458	0.381677
SPCC736.08	SPAC1786.03	0.3	0.0634747
SPCC736.08	SPAC1786.04	0.38	0.385251
SPCC736.08	SPAC17A2.01	0.436	0.344765
SPCC736.08	SPAC17A2.02C	0.427	0.513473
SPCC736.08	SPAC17A2.03C	0.385	0.273986
SPCC736.08	SPAC17A2.04C	0.389	0.43786
SPCC736.08	SPAC17A2.05	0.392	0.259796
SPCC736.08	SPAC17A2.06C	0.419	0.172207
SPCC736.08	SPAC17A2.07C	0.458	0.249748
SPCC736.08	SPAC17A2.08C	0.641	0.777945
SPCC736.08	SPAC17A2.09C	0.482	0.325973
SPCC736.08	SPAC17A2.10C	0.471	0.565268
SPCC736.08	SPAC17A2.11	0.423	0.5
SPCC736.08	SPAC17A2.12	0.473	0.378305
SPCC736.08	SPAC17A2.13C	0.403	0.231915
SPCC736.08	SPAC17A2.14	0.449	0.275893
SPCC736.08	SPAC17A2.15	0.405	0.53406
SPCC736.08	SPAC17A5.01	0.474	0.425772
SPCC736.08	SPAC17A5.02C	0.394	0.302342
SPCC736.08	SPAC17A5.03	0.462	0.333215
SPCC736.08	SPAC17A5.04C	0.5	0.431033
SPCC736.08	SPAC17A5.05C	0.495	0.596664
SPCC736.08	SPAC17A5.06	0.669	0.644178
SPCC736.08	SPAC17A5.07C	0.56	0.412886
SPCC736.08	SPAC17A5.08	0.249	0.0817473
SPCC736.08	SPAC17A5.09C	0.39	0.237787
SPCC736.08	SPAC17A5.10	0.455	0.452704
SPCC736.08	SPAC17A5.11	0.39	0.197015
SPCC736.08	SPAC17A5.12	0.407	0.349455
SPCC736.08	SPAC17A5.13	0.513	0.480951
SPCC736.08	SPAC17A5.14	0.344	0.1878
SPCC736.08	SPAC17A5.15C	0.42	0.217587
SPCC736.08	SPAC17A5.16	0.442	0.442976
SPCC736.08	SPAC17A5.18C	0.309	0.170383
SPCC736.08	SPAC17C9.01C	0.393	0.214961
SPCC736.08	SPAC17C9.02C	0.421	0.38837
SPCC736.08	SPAC17C9.03	0.428	0.599461
SPCC736.08	SPAC17C9.05C	0.606	0.715215
SPCC736.08	SPAC17C9.06	0.364	0.225411
SPCC736.08	SPAC17C9.07	0.413	0.210612
SPCC736.08	SPAC17C9.08	0.34	0.150256
SPCC736.08	SPAC17C9.09C	0.339	0.37656
SPCC736.08	SPAC17C9.10	0.419	0.327287
SPCC736.08	SPAC17C9.11C	0.406	0.322785
SPCC736.08	SPAC17C9.12	0.471	0.346756
SPCC736.08	SPAC17C9.13C	0.465	0.389219
SPCC736.08	SPAC17C9.14	0.347	0.212537
SPCC736.08	SPAC17C9.15C	0.375	0.323235
SPCC736.08	SPAC17C9.16C	0.429	0.193246
SPCC736.08	SPAC17D4.01	0.358	0.274881
SPCC736.08	SPAC17D4.02	0.36	0.15838
SPCC736.08	SPAC17D4.03C	0.402	0.20023
SPCC736.08	SPAC17D4.04	0.367	0.21479
SPCC736.08	SPAC17G6.02C	0.469	0.423004
SPCC736.08	SPAC17G6.03	0.493	0.575556
SPCC736.08	SPAC17G6.04C	0.386	0.243117
SPCC736.08	SPAC17G6.05C	0.39	0.158945
SPCC736.08	SPAC17G6.06	0.384	0.275283
SPCC736.08	SPAC17G6.07C	0.253	0.109138
SPCC736.08	SPAC17G6.08	0.439	0.352197
SPCC736.08	SPAC17G6.09	0.287	0.146735
SPCC736.08	SPAC17G6.10	0.594	0.824768
SPCC736.08	SPAC17G6.11C	0.442	0.267763
SPCC736.08	SPAC17G6.12	0.477	0.326213
SPCC736.08	SPAC17G6.13	0.316	0.188088
SPCC736.08	SPAC17G6.14C	0.318	0.185755
SPCC736.08	SPAC17G6.15C	0.316	0.18829
SPCC736.08	SPAC17G6.16C	0.35	0.246147
SPCC736.08	SPAC17G6.17	0.468	0.529565
SPCC736.08	SPAC17G8.01C	0.412	0.335201
SPCC736.08	SPAC17G8.02	0.48	0.475844
SPCC736.08	SPAC17G8.03C	0.459	0.328697
SPCC736.08	SPAC17G8.04C	0.359	0.352814
SPCC736.08	SPAC17G8.05	0.686	0.838962
SPCC736.08	SPAC17G8.06C	0.468	0.438426
SPCC736.08	SPAC17G8.07	0.633	0.754429
SPCC736.08	SPAC17G8.08C	0.453	0.417743
SPCC736.08	SPAC17G8.09	0.337	0.163832
SPCC736.08	SPAC17G8.10C	0.399	0.223345
SPCC736.08	SPAC17G8.11C	0.363	0.199508
SPCC736.08	SPAC17G8.12	0.426	0.341093
SPCC736.08	SPAC17G8.13C	0.588	0.590404
SPCC736.08	SPAC17G8.14C	0.508	0.309268
SPCC736.08	SPAC17H9.01	0.417	0.245923
SPCC736.08	SPAC17H9.02	0.385	0.169874
SPCC736.08	SPAC17H9.03C	0.347	0.212461
SPCC736.08	SPAC17H9.04C	0.543	0.468687
SPCC736.08	SPAC17H9.05	0.368	0.215212
SPCC736.08	SPAC17H9.06C	0.51	0.459014
SPCC736.08	SPAC17H9.07	0.333	0.256097
SPCC736.08	SPAC17H9.08	0.356	0.249114
SPCC736.08	SPAC17H9.09C	0.337	0.171814
SPCC736.08	SPAC17H9.10C	0.482	0.221065
SPCC736.08	SPAC17H9.11	0.449	0.377492
SPCC736.08	SPAC17H9.12C	0.346	0.292967
SPCC736.08	SPAC17H9.13C	0.526	0.413012
SPCC736.08	SPAC17H9.14C	0.367	0.260301
SPCC736.08	SPAC17H9.16	0.309	0.163014
SPCC736.08	SPAC17H9.17C	0.429	0.615639
SPCC736.08	SPAC17H9.18C	0.414	0.355603
SPCC736.08	SPAC17H9.19C	0.325	0.109756
SPCC736.08	SPAC17H9.20	0.374	0.111333
SPCC736.08	SPAC1805.01C	0.463	0.369164
SPCC736.08	SPAC1805.02C	0.27	0.180581
SPCC736.08	SPAC1805.03C	0.445	0.533716
SPCC736.08	SPAC1805.04	0.381	0.171219
SPCC736.08	SPAC1805.05	0.436	0.327933
SPCC736.08	SPAC1805.06C	0.359	0.442636
SPCC736.08	SPAC1805.07C	0.278	0.187164
SPCC736.08	SPAC1805.08	0.293	0.125745
SPCC736.08	SPAC1805.09C	0.319	0.202247
SPCC736.08	SPAC1805.10	0.421	0.511129
SPCC736.08	SPAC1805.11C	0.418	0.430542
SPCC736.08	SPAC1805.12C	0.419	0.36606
SPCC736.08	SPAC1805.13	0.373	0.274202
SPCC736.08	SPAC1805.14	0.484	0.422627
SPCC736.08	SPAC1805.15C	0.494	0.36923
SPCC736.08	SPAC1805.16C	0.402	0.391382
SPCC736.08	SPAC1805.17	0.373	0.240726
SPCC736.08	SPAC1834.01	0.476	0.301431
SPCC736.08	SPAC1834.02	0.5	0.5
SPCC736.08	SPAC1834.03C	0.368	0.205052
SPCC736.08	SPAC1834.04	0.334	0.170676
SPCC736.08	SPAC1834.05	0.467	0.34812
SPCC736.08	SPAC1834.06C	0.395	0.10633
SPCC736.08	SPAC1834.07	0.57	0.633292
SPCC736.08	SPAC1834.08	0.603	0.750554
SPCC736.08	SPAC1834.09	0.447	0.353003
SPCC736.08	SPAC1834.10C	0.401	0.410265
SPCC736.08	SPAC1834.11C	0.404	0.261477
SPCC736.08	SPAC1851.02	0.424	0.407086
SPCC736.08	SPAC1851.03	0.573	0.625048
SPCC736.08	SPAC1851.04C	0.382	0.146816
SPCC736.08	SPAC186.01	0.437	0.474373
SPCC736.08	SPAC186.02C	0.414	0.422827
SPCC736.08	SPAC186.03	0.41	0.352522
SPCC736.08	SPAC186.05C	0.444	0.33983
SPCC736.08	SPAC186.06	0.485	0.585291
SPCC736.08	SPAC186.07C	0.44	0.489183
SPCC736.08	SPAC186.08C	0.415	0.481042
SPCC736.08	SPAC186.09	0.449	0.50706
SPCC736.08	SPAC18B11.02C	0.529	0.489837
SPCC736.08	SPAC18B11.03C	0.545	0.579341
SPCC736.08	SPAC18B11.04	0.404	0.308093
SPCC736.08	SPAC18B11.05	0.387	0.270852
SPCC736.08	SPAC18B11.06	0.312	0.160433
SPCC736.08	SPAC18B11.07C	0.595	0.631367
SPCC736.08	SPAC18B11.08C	0.398	0.337305
SPCC736.08	SPAC18B11.09C	0.438	0.4706
SPCC736.08	SPAC18B11.10	0.593	0.757853
SPCC736.08	SPAC18B11.11	0.46	0.306706
SPCC736.08	SPAC18G6.01C	0.429	0.412059
SPCC736.08	SPAC18G6.02C	0.634	0.652297
SPCC736.08	SPAC18G6.03	0.318	0.239337
SPCC736.08	SPAC18G6.04C	0.442	0.349537
SPCC736.08	SPAC18G6.05C	0.509	0.278457
SPCC736.08	SPAC18G6.06	0.293	0.246807
SPCC736.08	SPAC18G6.07C	0.296	0.183089
SPCC736.08	SPAC18G6.09C	0.385	0.264004
SPCC736.08	SPAC18G6.10	0.415	0.174371
SPCC736.08	SPAC18G6.11C	0.723	0.845637
SPCC736.08	SPAC18G6.12C	0.353	0.263995
SPCC736.08	SPAC18G6.13	0.459	0.520012
SPCC736.08	SPAC18G6.14C	0.411	0.233834
SPCC736.08	SPAC18G6.15	0.369	0.166456
SPCC736.08	SPAC1952.01	0.42	0.265643
SPCC736.08	SPAC1952.02	0.475	0.348632
SPCC736.08	SPAC1952.03	0.405	0.30835
SPCC736.08	SPAC1952.05	0.555	0.533448
SPCC736.08	SPAC1952.06C	0.449	0.38161
SPCC736.08	SPAC1952.07	0.406	0.236155
SPCC736.08	SPAC1952.08C	0.394	0.369679
SPCC736.08	SPAC1952.09C	0.385	0.444014
SPCC736.08	SPAC1952.10C	0.387	0.338158
SPCC736.08	SPAC1952.11C	0.507	0.523088
SPCC736.08	SPAC1952.12C	0.379	0.188963
SPCC736.08	SPAC1952.13	0.378	0.176715
SPCC736.08	SPAC1952.14C	0.34	0.269109
SPCC736.08	SPAC1952.15C	0.348	0.182515
SPCC736.08	SPAC1952.16	0.432	0.348008
SPCC736.08	SPAC1952.17C	0.335	0.117795
SPCC736.08	SPAC19A8.01C	0.474	0.261837
SPCC736.08	SPAC19A8.02	0.736	0.886308
SPCC736.08	SPAC19A8.03	0.474	0.321501
SPCC736.08	SPAC19A8.04	0.419	0.285169
SPCC736.08	SPAC19A8.05C	0.384	0.17953
SPCC736.08	SPAC19A8.06	0.398	0.488376
SPCC736.08	SPAC19A8.07C	0.277	0.22205
SPCC736.08	SPAC19A8.08	0.35	0.179065
SPCC736.08	SPAC19A8.09	0.29	0.174868
SPCC736.08	SPAC19A8.10	0.493	0.265818
SPCC736.08	SPAC19A8.11C	0.414	0.378084
SPCC736.08	SPAC19A8.12	0.373	0.24664
SPCC736.08	SPAC19A8.13	0.317	0.218784
SPCC736.08	SPAC19A8.14	0.328	0.207183
SPCC736.08	SPAC19A8.15	0.498	0.513822
SPCC736.08	SPAC19B12.01	0.37	0.40458
SPCC736.08	SPAC19B12.02C	0.497	0.239714
SPCC736.08	SPAC19B12.03	0.54	0.473831
SPCC736.08	SPAC19B12.04	0.413	0.337863
SPCC736.08	SPAC19B12.05C	0.492	0.392412
SPCC736.08	SPAC19B12.06C	0.386	0.364199
SPCC736.08	SPAC19B12.07C	0.46	0.536906
SPCC736.08	SPAC19B12.08	0.384	0.241602
SPCC736.08	SPAC19B12.09	0.369	0.154068
SPCC736.08	SPAC19B12.10	0.406	0.264126
SPCC736.08	SPAC19B12.11C	0.39	0.330217
SPCC736.08	SPAC19B12.12C	0.308	0.152662
SPCC736.08	SPAC19B12.13	0.391	0.330322
SPCC736.08	SPAC19D5.01	0.48	0.264364
SPCC736.08	SPAC19D5.02C	0.307	0.136495
SPCC736.08	SPAC19D5.03	0.383	0.137593
SPCC736.08	SPAC19D5.04	0.411	0.238336
SPCC736.08	SPAC19D5.05C	0.34	0.190679
SPCC736.08	SPAC19D5.06C	0.647	0.797908
SPCC736.08	SPAC19D5.07	0.416	0.431475
SPCC736.08	SPAC19D5.10C	0.461	0.523904
SPCC736.08	SPAC19D5.11C	0.396	0.264302
SPCC736.08	SPAC19E9.01C	0.413	0.117452
SPCC736.08	SPAC19E9.02	0.391	0.260036
SPCC736.08	SPAC19E9.03	0.541	0.411624
SPCC736.08	SPAC19G12.01C	0.37	0.249412
SPCC736.08	SPAC19G12.02C	0.377	0.202365
SPCC736.08	SPAC19G12.03	0.413	0.421131
SPCC736.08	SPAC19G12.04	0.335	0.289974
SPCC736.08	SPAC19G12.05	0.345	0.266191
SPCC736.08	SPAC19G12.06C	0.337	0.236629
SPCC736.08	SPAC19G12.07C	0.365	0.185452
SPCC736.08	SPAC19G12.08	0.351	0.350703
SPCC736.08	SPAC19G12.09	0.391	0.433085
SPCC736.08	SPAC19G12.10C	0.382	0.34353
SPCC736.08	SPAC19G12.11	0.315	0.1774
SPCC736.08	SPAC19G12.12	0.388	0.222186
SPCC736.08	SPAC19G12.13C	0.423	0.512293
SPCC736.08	SPAC19G12.14	0.419	0.340908
SPCC736.08	SPAC19G12.15C	0.376	0.298919
SPCC736.08	SPAC19G12.16C	0.433	0.512535
SPCC736.08	SPAC1A6.01C	0.576	0.78846
SPCC736.08	SPAC1A6.02	0.498	0.477306
SPCC736.08	SPAC1A6.03C	0.438	0.355732
SPCC736.08	SPAC1A6.04C	0.502	0.513461
SPCC736.08	SPAC1A6.05C	0.448	0.424605
SPCC736.08	SPAC1A6.06C	0.492	0.47504
SPCC736.08	SPAC1A6.07	0.527	0.479653
SPCC736.08	SPAC1A6.08C	0.421	0.349238
SPCC736.08	SPAC1A6.09C	0.406	0.284112
SPCC736.08	SPAC1A6.10	0.49	0.479167
SPCC736.08	SPAC1A6.11	0.449	0.596595
SPCC736.08	SPAC1B1.01	0.687	0.844841
SPCC736.08	SPAC1B1.02C	0.448	0.291458
SPCC736.08	SPAC1B1.03C	0.562	0.309984
SPCC736.08	SPAC1B1.04C	0.345	0.195088
SPCC736.08	SPAC1B2.02C	0.328	0.257571
SPCC736.08	SPAC1B2.03C	0.405	0.263185
SPCC736.08	SPAC1B2.04	0.246	0.184344
SPCC736.08	SPAC1B2.05	0.578	0.610978
SPCC736.08	SPAC1B3.01C	0.441	0.5
SPCC736.08	SPAC1B3.02C	0.626	0.791317
SPCC736.08	SPAC1B3.03C	0.428	0.205316
SPCC736.08	SPAC1B3.04C	0.475	0.478518
SPCC736.08	SPAC1B3.05	0.635	0.681051
SPCC736.08	SPAC1B3.06C	0.391	0.399053
SPCC736.08	SPAC1B3.07C	0.309	0.202192
SPCC736.08	SPAC1B3.08	0.39	0.4043
SPCC736.08	SPAC1B3.09C	0.385	0.143592
SPCC736.08	SPAC1B3.10C	0.423	0.410168
SPCC736.08	SPAC1B3.11C	0.32	0.186387
SPCC736.08	SPAC1B3.12C	0.632	0.846815
SPCC736.08	SPAC1B3.13	0.399	0.256253
SPCC736.08	SPAC1B3.14	0.35	0.226479
SPCC736.08	SPAC1B3.15C	0.402	0.727521
SPCC736.08	SPAC1B3.16C	0.46	0.300453
SPCC736.08	SPAC1B3.17	0.595	0.63469
SPCC736.08	SPAC1B3.18C	0.419	0.308618
SPCC736.08	SPAC1B3.20	0.403	0.329134
SPCC736.08	SPAC1B9.02C	0.414	0.274069
SPCC736.08	SPAC1B9.03C	0.371	0.308931
SPCC736.08	SPAC1D4.01	0.431	0.37435
SPCC736.08	SPAC1D4.02C	0.428	0.335834
SPCC736.08	SPAC1D4.03C	0.45	0.26303
SPCC736.08	SPAC1D4.04	0.502	0.455686
SPCC736.08	SPAC1D4.05C	0.407	0.267055
SPCC736.08	SPAC1D4.06C	0.522	0.367404
SPCC736.08	SPAC1D4.07C	0.462	0.44124
SPCC736.08	SPAC1D4.08	0.42	0.378777
SPCC736.08	SPAC1D4.09C	0.403	0.349612
SPCC736.08	SPAC1D4.10	0.452	0.34997
SPCC736.08	SPAC1D4.11C	0.504	0.432879
SPCC736.08	SPAC1D4.12	0.579	0.733233
SPCC736.08	SPAC1D4.13	0.455	0.396694
SPCC736.08	SPAC1D4.14	0.587	0.658971
SPCC736.08	SPAC1F12.02C	0.375	0.323738
SPCC736.08	SPAC1F12.03C	0.355	0.567363
SPCC736.08	SPAC1F12.04C	0.461	0.551677
SPCC736.08	SPAC1F12.05	0.43	0.51524
SPCC736.08	SPAC1F12.06C	0.379	0.339412
SPCC736.08	SPAC1F12.07	0.399	0.419395
SPCC736.08	SPAC1F12.08	0.426	0.459473
SPCC736.08	SPAC1F12.09	0.407	0.26027
SPCC736.08	SPAC1F12.10C	0.325	0.272833
SPCC736.08	SPAC1F3.01	0.418	0.323752
SPCC736.08	SPAC1F3.02C	0.54	0.424698
SPCC736.08	SPAC1F3.03	0.438	0.298984
SPCC736.08	SPAC1F3.04C	0.47	0.414348
SPCC736.08	SPAC1F3.05	0.434	0.353376
SPCC736.08	SPAC1F3.06C	0.452	0.277066
SPCC736.08	SPAC1F3.07C	0.376	0.331525
SPCC736.08	SPAC1F3.08C	0.457	0.613532
SPCC736.08	SPAC1F3.09	0.43	0.425318
SPCC736.08	SPAC1F3.10C	0.35	0.178754
SPCC736.08	SPAC1F5.02	0.388	0.229656
SPCC736.08	SPAC1F5.03C	0.497	0.467497
SPCC736.08	SPAC1F5.04C	0.417	0.292322
SPCC736.08	SPAC1F5.05C	0.466	0.51948
SPCC736.08	SPAC1F5.06	0.407	0.26324
SPCC736.08	SPAC1F5.07C	0.455	0.372592
SPCC736.08	SPAC1F5.08C	0.474	0.293877
SPCC736.08	SPAC1F5.09C	0.401	0.322669
SPCC736.08	SPAC1F5.10	0.454	0.259126
SPCC736.08	SPAC1F5.11C	0.654	0.773632
SPCC736.08	SPAC1F7.01C	0.654	0.729953
SPCC736.08	SPAC1F7.02C	0.3	0.208546
SPCC736.08	SPAC1F7.03	0.332	0.126522
SPCC736.08	SPAC1F7.04	0.365	0.414923
SPCC736.08	SPAC1F7.05	0.34	0.314204
SPCC736.08	SPAC1F7.06	0.412	0.416666
SPCC736.08	SPAC1F7.07C	0.313	0.145463
SPCC736.08	SPAC1F7.08	0.421	0.256761
SPCC736.08	SPAC1F7.09C	0.38	0.46246
SPCC736.08	SPAC1F7.10	0.409	0.428413
SPCC736.08	SPAC1F7.11C	0.672	0.836822
SPCC736.08	SPAC1F7.12	0.393	0.5
SPCC736.08	SPAC1F7.13C	0.373	0.246499
SPCC736.08	SPAC1F8.01	0.444	0.297876
SPCC736.08	SPAC1F8.02C	0.41	0.206786
SPCC736.08	SPAC1F8.03C	0.423	0.259688
SPCC736.08	SPAC1F8.04C	0.431	0.462513
SPCC736.08	SPAC1F8.05	0.4	0.263108
SPCC736.08	SPAC1F8.06	0.405	0.320127
SPCC736.08	SPAC1F8.07C	0.434	0.48986
SPCC736.08	SPAC1F8.08	0.485	0.512034
SPCC736.08	SPAC20G4.01	0.603	0.791094
SPCC736.08	SPAC20G4.02C	0.393	0.235744
SPCC736.08	SPAC20G4.03C	0.415	0.193683
SPCC736.08	SPAC20G4.04C	0.339	0.190845
SPCC736.08	SPAC20G4.05C	0.424	0.420496
SPCC736.08	SPAC20G4.06C	0.406	0.268009
SPCC736.08	SPAC20G4.07C	0.474	0.42237
SPCC736.08	SPAC20G4.08	0.368	0.340197
SPCC736.08	SPAC20G8.01	0.386	0.241803
SPCC736.08	SPAC20G8.02	0.41	0.445544
SPCC736.08	SPAC20G8.03	0.398	0.239123
SPCC736.08	SPAC20G8.04C	0.385	0.282139
SPCC736.08	SPAC20G8.05C	0.381	0.208125
SPCC736.08	SPAC20G8.06	0.748	0.819603
SPCC736.08	SPAC20G8.07C	0.378	0.237536
SPCC736.08	SPAC20G8.08C	0.477	0.324972
SPCC736.08	SPAC20G8.09C	0.453	0.429961
SPCC736.08	SPAC20G8.10C	0.335	0.14694
SPCC736.08	SPAC20H4.01	0.395	0.26385
SPCC736.08	SPAC20H4.02	0.404	0.32687
SPCC736.08	SPAC20H4.03C	0.686	0.786129
SPCC736.08	SPAC20H4.04	0.406	0.326525
SPCC736.08	SPAC20H4.05C	0.504	0.516673
SPCC736.08	SPAC20H4.06C	0.436	0.468098
SPCC736.08	SPAC20H4.07	0.398	0.252381
SPCC736.08	SPAC20H4.08	0.48	0.5
SPCC736.08	SPAC20H4.09	0.424	0.30074
SPCC736.08	SPAC20H4.10	0.435	0.30361
SPCC736.08	SPAC20H4.11C	0.38	0.279166
SPCC736.08	SPAC212.01C	0.424	0.383485
SPCC736.08	SPAC212.02	0.468	0.573491
SPCC736.08	SPAC212.03	0.444	0.462511
SPCC736.08	SPAC212.04C	0.453	0.393544
SPCC736.08	SPAC212.08C	0.435	0.385293
SPCC736.08	SPAC21E11.03C	0.552	0.797267
SPCC736.08	SPAC21E11.04	0.385	0.538791
SPCC736.08	SPAC21E11.05C	0.402	0.39838
SPCC736.08	SPAC21E11.06	0.38	0.337619
SPCC736.08	SPAC21E11.07	0.405	0.372537
SPCC736.08	SPAC21E11.08	0.42	0.304185
SPCC736.08	SPAC222.03C	0.352	0.464615
SPCC736.08	SPAC222.04C	0.423	0.21924
SPCC736.08	SPAC222.05C	0.38	0.21038
SPCC736.08	SPAC222.06	0.409	0.327605
SPCC736.08	SPAC222.07C	0.423	0.233769
SPCC736.08	SPAC222.08C	0.443	0.490209
SPCC736.08	SPAC222.09	0.699	0.715459
SPCC736.08	SPAC222.10C	0.388	0.239947
SPCC736.08	SPAC222.11	0.399	0.395505
SPCC736.08	SPAC222.12C	0.418	0.239926
SPCC736.08	SPAC222.13C	0.432	0.411746
SPCC736.08	SPAC222.14C	0.411	0.235292
SPCC736.08	SPAC222.15	0.315	0.180389
SPCC736.08	SPAC222.16C	0.314	0.126595
SPCC736.08	SPAC227.01C	0.425	0.259343
SPCC736.08	SPAC227.02C	0.415	0.204222
SPCC736.08	SPAC227.03C	0.366	0.125297
SPCC736.08	SPAC227.04	0.324	0.256183
SPCC736.08	SPAC227.05	0.375	0.314639
SPCC736.08	SPAC227.06	0.338	0.275424
SPCC736.08	SPAC227.07C	0.427	0.399736
SPCC736.08	SPAC227.08C	0.478	0.402482
SPCC736.08	SPAC227.09	0.512	0.558137
SPCC736.08	SPAC227.10	0.424	0.313387
SPCC736.08	SPAC227.11C	0.384	0.212918
SPCC736.08	SPAC227.12	0.405	0.266041
SPCC736.08	SPAC227.13C	0.402	0.19741
SPCC736.08	SPAC227.14	0.427	0.449671
SPCC736.08	SPAC227.15	0.606	0.665181
SPCC736.08	SPAC227.16C	0.421	0.414434
SPCC736.08	SPAC227.17C	0.41	0.341712
SPCC736.08	SPAC227.18	0.498	0.436761
SPCC736.08	SPAC22A12.01C	0.392	0.232037
SPCC736.08	SPAC22A12.02C	0.499	0.48109
SPCC736.08	SPAC22A12.03C	0.392	0.166795
SPCC736.08	SPAC22A12.04C	0.484	0.404105
SPCC736.08	SPAC22A12.05	0.672	0.834641
SPCC736.08	SPAC22A12.06C	0.477	0.439432
SPCC736.08	SPAC22A12.07C	0.43	0.269602
SPCC736.08	SPAC22A12.08C	0.392	0.333212
SPCC736.08	SPAC22A12.09C	0.42	0.231119
SPCC736.08	SPAC22A12.10	0.443	0.379564
SPCC736.08	SPAC22A12.11	0.435	0.314488
SPCC736.08	SPAC22A12.12C	0.406	0.269209
SPCC736.08	SPAC22A12.13	0.375	0.266859
SPCC736.08	SPAC22A12.14C	0.416	0.260314
SPCC736.08	SPAC22A12.15C	0.433	0.361546
SPCC736.08	SPAC22A12.16	0.508	0.535216
SPCC736.08	SPAC22A12.17C	0.437	0.394451
SPCC736.08	SPAC22E12.01	0.384	0.184878
SPCC736.08	SPAC22E12.02	0.391	0.375033
SPCC736.08	SPAC22E12.03C	0.41	0.33307
SPCC736.08	SPAC22E12.04	0.354	0.307934
SPCC736.08	SPAC22E12.05C	0.274	0.177859
SPCC736.08	SPAC22E12.06C	0.415	0.321341
SPCC736.08	SPAC22E12.07	0.533	0.537428
SPCC736.08	SPAC22E12.08	0.58	0.837156
SPCC736.08	SPAC22E12.09C	0.477	0.338118
SPCC736.08	SPAC22E12.10C	0.438	0.264462
SPCC736.08	SPAC22E12.11C	0.611	0.64884
SPCC736.08	SPAC22E12.13C	0.413	0.303117
SPCC736.08	SPAC22E12.14C	0.546	0.409171
SPCC736.08	SPAC22E12.16C	0.329	0.18461
SPCC736.08	SPAC22E12.17C	0.314	0.0834046
SPCC736.08	SPAC22E12.18	0.383	0.360223
SPCC736.08	SPAC22E12.19	0.55	0.815164
SPCC736.08	SPAC22F3.02	0.55	0.826235
SPCC736.08	SPAC22F3.03C	0.385	0.272076
SPCC736.08	SPAC22F3.04	0.462	0.5
SPCC736.08	SPAC22F3.05C	0.467	0.216007
SPCC736.08	SPAC22F3.06C	0.448	0.399107
SPCC736.08	SPAC22F3.07C	0.362	0.322357
SPCC736.08	SPAC22F3.08C	0.472	0.29035
SPCC736.08	SPAC22F3.09C	0.584	0.82605
SPCC736.08	SPAC22F3.10C	0.469	0.515712
SPCC736.08	SPAC22F3.11C	0.416	0.346481
SPCC736.08	SPAC22F3.12C	0.526	0.475088
SPCC736.08	SPAC22F3.13	0.423	0.223673
SPCC736.08	SPAC22F8.02C	0.338	0.217832
SPCC736.08	SPAC22F8.03C	0.412	0.429988
SPCC736.08	SPAC22F8.04	0.314	0.693201
SPCC736.08	SPAC22F8.05	0.429	0.307142
SPCC736.08	SPAC22F8.06	0.345	0.266897
SPCC736.08	SPAC22F8.07C	0.557	0.720887
SPCC736.08	SPAC22F8.08	0.419	0.237084
SPCC736.08	SPAC22F8.09	0.363	0.228586
SPCC736.08	SPAC22F8.10C	0.344	0.225463
SPCC736.08	SPAC22F8.11	0.458	0.402594
SPCC736.08	SPAC22F8.12C	0.413	0.386116
SPCC736.08	SPAC22G7.01C	0.485	0.463429
SPCC736.08	SPAC22G7.02	0.547	0.238897
SPCC736.08	SPAC22G7.03	0.462	0.508049
SPCC736.08	SPAC22G7.04	0.363	0.244637
SPCC736.08	SPAC22G7.05	0.455	0.378619
SPCC736.08	SPAC22G7.06C	0.473	0.403243
SPCC736.08	SPAC22G7.07C	0.385	0.22992
SPCC736.08	SPAC22G7.08	0.467	0.454887
SPCC736.08	SPAC22G7.09C	0.421	0.255854
SPCC736.08	SPAC22G7.10	0.402	0.301153
SPCC736.08	SPAC22G7.11C	0.395	0.216344
SPCC736.08	SPAC22H10.02	0.434	0.374646
SPCC736.08	SPAC22H10.03C	0.453	0.177494
SPCC736.08	SPAC22H10.04	0.457	0.38033
SPCC736.08	SPAC22H10.05C	0.413	0.299001
SPCC736.08	SPAC22H10.06C	0.421	0.549481
SPCC736.08	SPAC22H10.07	0.515	0.352913
SPCC736.08	SPAC22H10.08	0.516	0.560075
SPCC736.08	SPAC22H10.09	0.476	0.447289
SPCC736.08	SPAC22H10.10	0.406	0.387584
SPCC736.08	SPAC22H10.11C	0.46	0.346635
SPCC736.08	SPAC22H10.12C	0.344	0.238994
SPCC736.08	SPAC22H10.13	0.411	0.755294
SPCC736.08	SPAC22H12.01C	0.399	0.251207
SPCC736.08	SPAC22H12.02	0.613	0.768347
SPCC736.08	SPAC22H12.03	0.387	0.303058
SPCC736.08	SPAC22H12.04C	0.424	0.304112
SPCC736.08	SPAC22H12.05C	0.479	0.371365
SPCC736.08	SPAC23A1.02C	0.408	0.409354
SPCC736.08	SPAC23A1.03	0.384	0.391051
SPCC736.08	SPAC23A1.04C	0.448	0.381591
SPCC736.08	SPAC23A1.05	0.408	0.329532
SPCC736.08	SPAC23A1.06C	0.355	0.279357
SPCC736.08	SPAC23A1.07	0.392	0.333993
SPCC736.08	SPAC23A1.08C	0.412	0.344289
SPCC736.08	SPAC23A1.09	0.259	0.153056
SPCC736.08	SPAC23A1.10	0.412	0.395948
SPCC736.08	SPAC23A1.11	0.421	0.322656
SPCC736.08	SPAC23A1.12C	0.378	0.244636
SPCC736.08	SPAC23A1.14C	0.387	0.277447
SPCC736.08	SPAC23A1.15C	0.304	0.0999664
SPCC736.08	SPAC23A1.16C	0.367	0.288459
SPCC736.08	SPAC23A1.17	0.409	0.322792
SPCC736.08	SPAC23A1.18C	0.349	0.210671
SPCC736.08	SPAC23A1.19C	0.391	0.391736
SPCC736.08	SPAC23C11.01	0.411	0.230938
SPCC736.08	SPAC23C11.02C	0.384	0.310325
SPCC736.08	SPAC23C11.03	0.38	0.22687
SPCC736.08	SPAC23C11.04C	0.475	0.358186
SPCC736.08	SPAC23C11.05	0.414	0.447732
SPCC736.08	SPAC23C11.06C	0.569	0.446464
SPCC736.08	SPAC23C11.07	0.419	0.40565
SPCC736.08	SPAC23C11.08	0.654	0.633038
SPCC736.08	SPAC23C11.09	0.403	0.255467
SPCC736.08	SPAC23C11.10	0.438	0.290664
SPCC736.08	SPAC23C11.11	0.433	0.291761
SPCC736.08	SPAC23C11.12	0.26	0.143135
SPCC736.08	SPAC23C11.13C	0.388	0.425693
SPCC736.08	SPAC23C11.14	0.329	0.201442
SPCC736.08	SPAC23C11.15	0.675	0.732937
SPCC736.08	SPAC23C11.16	0.399	0.271263
SPCC736.08	SPAC23C11.17	0.316	0.579641
SPCC736.08	SPAC23C4.02	0.446	0.397402
SPCC736.08	SPAC23C4.03	0.493	0.479792
SPCC736.08	SPAC23C4.05C	0.429	0.311215
SPCC736.08	SPAC23C4.06C	0.507	0.534049
SPCC736.08	SPAC23C4.07	0.331	0.145645
SPCC736.08	SPAC23C4.08	0.348	0.267806
SPCC736.08	SPAC23C4.09C	0.395	0.273543
SPCC736.08	SPAC23C4.10	0.463	0.293037
SPCC736.08	SPAC23C4.11	0.354	0.211633
SPCC736.08	SPAC23C4.12	0.37	0.201829
SPCC736.08	SPAC23C4.13	0.321	0.136904
SPCC736.08	SPAC23C4.14	0.401	0.282041
SPCC736.08	SPAC23C4.15	0.68	0.740115
SPCC736.08	SPAC23C4.16C	0.491	0.449277
SPCC736.08	SPAC23C4.17	0.527	0.413103
SPCC736.08	SPAC23C4.18C	0.304	0.212045
SPCC736.08	SPAC23C4.19	0.637	0.646913
SPCC736.08	SPAC23D3.01	0.382	0.278914
SPCC736.08	SPAC23D3.02	0.33	0.151095
SPCC736.08	SPAC23D3.03C	0.299	0.0996981
SPCC736.08	SPAC23D3.04C	0.495	0.540851
SPCC736.08	SPAC23D3.06C	0.364	0.182577
SPCC736.08	SPAC23D3.07	0.368	0.246013
SPCC736.08	SPAC23D3.08	0.485	0.401647
SPCC736.08	SPAC23D3.09	0.446	0.464727
SPCC736.08	SPAC23D3.10C	0.48	0.373917
SPCC736.08	SPAC23D3.11	0.374	0.351783
SPCC736.08	SPAC23D3.12	0.365	0.156027
SPCC736.08	SPAC23D3.13C	0.42	0.206079
SPCC736.08	SPAC23D3.14C	0.395	0.292398
SPCC736.08	SPAC23E2.01	0.611	0.82061
SPCC736.08	SPAC23E2.02	0.584	0.624094
SPCC736.08	SPAC23E2.03C	0.498	0.302545
SPCC736.08	SPAC23G3.01	0.675	0.80749
SPCC736.08	SPAC23G3.02C	0.502	0.544502
SPCC736.08	SPAC23G3.03	0.437	0.424619
SPCC736.08	SPAC23G3.04	0.42	0.392282
SPCC736.08	SPAC23G3.05C	0.333	0.202368
SPCC736.08	SPAC23G3.06	0.374	0.208014
SPCC736.08	SPAC23G3.07C	0.424	0.307968
SPCC736.08	SPAC23G3.08C	0.443	0.292134
SPCC736.08	SPAC23G3.09	0.666	0.773944
SPCC736.08	SPAC23G3.10C	0.356	0.21898
SPCC736.08	SPAC23G3.11	0.354	0.17652
SPCC736.08	SPAC23G3.12C	0.536	0.5
SPCC736.08	SPAC23H3.02C	0.44	0.465587
SPCC736.08	SPAC23H3.03C	0.445	0.534983
SPCC736.08	SPAC23H3.05C	0.453	0.273048
SPCC736.08	SPAC23H3.06	0.441	0.267731
SPCC736.08	SPAC23H3.07C	0.409	0.342527
SPCC736.08	SPAC23H3.08C	0.391	0.274256
SPCC736.08	SPAC23H3.09C	0.445	0.55964
SPCC736.08	SPAC23H3.10	0.628	0.833425
SPCC736.08	SPAC23H3.11C	0.444	0.355334
SPCC736.08	SPAC23H3.12C	0.421	0.467888
SPCC736.08	SPAC23H3.13C	0.672	0.711304
SPCC736.08	SPAC23H3.14	0.416	0.358349
SPCC736.08	SPAC23H3.15C	0.409	0.233826
SPCC736.08	SPAC23H4.01C	0.428	0.702034
SPCC736.08	SPAC23H4.02	0.546	0.437359
SPCC736.08	SPAC23H4.03C	0.241	0.139535
SPCC736.08	SPAC23H4.04	0.372	0.182007
SPCC736.08	SPAC23H4.05C	0.417	0.582363
SPCC736.08	SPAC23H4.06	0.489	0.5
SPCC736.08	SPAC23H4.07C	0.293	0.171894
SPCC736.08	SPAC23H4.08	0.604	0.726413
SPCC736.08	SPAC23H4.09	0.466	0.353631
SPCC736.08	SPAC23H4.10C	0.448	0.420926
SPCC736.08	SPAC23H4.11C	0.463	0.391628
SPCC736.08	SPAC23H4.12	0.673	0.799891
SPCC736.08	SPAC23H4.13C	0.413	0.437589
SPCC736.08	SPAC23H4.14	0.4	0.216322
SPCC736.08	SPAC23H4.15	0.412	0.243744
SPCC736.08	SPAC23H4.16C	0.412	0.348946
SPCC736.08	SPAC23H4.17C	0.653	0.664244
SPCC736.08	SPAC23H4.18C	0.534	0.634275
SPCC736.08	SPAC24B11.05	0.442	0.480901
SPCC736.08	SPAC24B11.06C	0.48	0.189368
SPCC736.08	SPAC24B11.07C	0.437	0.439635
SPCC736.08	SPAC24B11.08C	0.42	0.210857
SPCC736.08	SPAC24B11.09	0.42	0.310866
SPCC736.08	SPAC24B11.10C	0.469	0.445949
SPCC736.08	SPAC24B11.11C	0.405	0.270075
SPCC736.08	SPAC24B11.12C	0.383	0.192074
SPCC736.08	SPAC24B11.13	0.386	0.252483
SPCC736.08	SPAC24B11.14	0.454	0.448348
SPCC736.08	SPAC24C9.02C	0.336	0.336129
SPCC736.08	SPAC24C9.03	0.434	0.478833
SPCC736.08	SPAC24C9.04	0.387	0.321703
SPCC736.08	SPAC24C9.05C	0.593	0.58597
SPCC736.08	SPAC24C9.06C	0.402	0.354529
SPCC736.08	SPAC24C9.07C	0.487	0.338529
SPCC736.08	SPAC24C9.08	0.391	0.372364
SPCC736.08	SPAC24C9.09	0.364	0.213318
SPCC736.08	SPAC24C9.10C	0.345	0.268723
SPCC736.08	SPAC24C9.11	0.426	0.578272
SPCC736.08	SPAC24C9.12C	0.445	0.398066
SPCC736.08	SPAC24C9.13C	0.41	0.339793
SPCC736.08	SPAC24C9.14	0.399	0.350876
SPCC736.08	SPAC24C9.15C	0.467	0.338943
SPCC736.08	SPAC24C9.16C	0.307	0.185572
SPCC736.08	SPAC24H6.01C	0.438	0.253807
SPCC736.08	SPAC24H6.02C	0.332	0.186369
SPCC736.08	SPAC24H6.03	0.437	0.221988
SPCC736.08	SPAC24H6.04	0.484	0.483944
SPCC736.08	SPAC24H6.05	0.519	0.231231
SPCC736.08	SPAC24H6.06	0.372	0.235983
SPCC736.08	SPAC24H6.07	0.432	0.317952
SPCC736.08	SPAC24H6.08	0.415	0.45468
SPCC736.08	SPAC24H6.09	0.427	0.230333
SPCC736.08	SPAC24H6.10C	0.477	0.52535
SPCC736.08	SPAC24H6.11C	0.43	0.734667
SPCC736.08	SPAC24H6.12C	0.517	0.551629
SPCC736.08	SPAC24H6.13	0.469	0.410553
SPCC736.08	SPAC25A8.01C	0.388	0.161276
SPCC736.08	SPAC25A8.02	0.483	0.299236
SPCC736.08	SPAC25A8.03C	0.488	0.355426
SPCC736.08	SPAC25B8.01	0.282	0.201419
SPCC736.08	SPAC25B8.02	0.527	0.550833
SPCC736.08	SPAC25B8.03	0.53	0.424071
SPCC736.08	SPAC25B8.04C	0.333	0.11635
SPCC736.08	SPAC25B8.05	0.381	0.332553
SPCC736.08	SPAC25B8.06C	0.36	0.159873
SPCC736.08	SPAC25B8.07C	0.365	0.261764
SPCC736.08	SPAC25B8.08	0.44	0.482359
SPCC736.08	SPAC25B8.09	0.418	0.486391
SPCC736.08	SPAC25B8.10	0.367	0.425052
SPCC736.08	SPAC25B8.11	0.719	0.84574
SPCC736.08	SPAC25B8.12C	0.383	0.444256
SPCC736.08	SPAC25B8.13C	0.364	0.317907
SPCC736.08	SPAC25B8.14	0.515	0.585585
SPCC736.08	SPAC25B8.15C	0.347	0.287252
SPCC736.08	SPAC25B8.16	0.513	0.391245
SPCC736.08	SPAC25B8.17	0.338	0.30558
SPCC736.08	SPAC25B8.18	0.341	0.215447
SPCC736.08	SPAC25B8.19C	0.554	0.817398
SPCC736.08	SPAC25G10.01	0.394	0.352106
SPCC736.08	SPAC25G10.02	0.328	0.253213
SPCC736.08	SPAC25G10.03	0.63	0.832205
SPCC736.08	SPAC25G10.04C	0.328	0.159262
SPCC736.08	SPAC25G10.05C	0.447	0.382176
SPCC736.08	SPAC25G10.06	0.366	0.282085
SPCC736.08	SPAC25G10.07C	0.442	0.18303
SPCC736.08	SPAC25G10.08	0.444	0.327357
SPCC736.08	SPAC25G10.09C	0.358	0.22156
SPCC736.08	SPAC25H1.02	0.641	0.769927
SPCC736.08	SPAC25H1.03	0.337	0.240777
SPCC736.08	SPAC25H1.04	0.414	0.34904
SPCC736.08	SPAC25H1.05	0.423	0.290165
SPCC736.08	SPAC25H1.06	0.384	0.277103
SPCC736.08	SPAC25H1.07	0.42	0.415967
SPCC736.08	SPAC25H1.08C	0.386	0.383255
SPCC736.08	SPAC25H1.09	0.383	0.307655
SPCC736.08	SPAC26A3.01	0.404	0.244904
SPCC736.08	SPAC26A3.02	0.403	0.298888
SPCC736.08	SPAC26A3.03C	0.313	0.209104
SPCC736.08	SPAC26A3.04	0.4	0.319316
SPCC736.08	SPAC26A3.05	0.378	0.265048
SPCC736.08	SPAC26A3.06	0.383	0.447204
SPCC736.08	SPAC26A3.07C	0.4	0.352902
SPCC736.08	SPAC26A3.08	0.29	0.178572
SPCC736.08	SPAC26A3.09C	0.408	0.208766
SPCC736.08	SPAC26A3.10	0.404	0.183958
SPCC736.08	SPAC26A3.11	0.35	0.344341
SPCC736.08	SPAC26A3.12C	0.637	0.768248
SPCC736.08	SPAC26A3.14C	0.376	0.343977
SPCC736.08	SPAC26A3.15C	0.46	0.382129
SPCC736.08	SPAC26A3.16	0.4	0.39783
SPCC736.08	SPAC26A3.17C	0.343	0.302173
SPCC736.08	SPAC26F1.01	0.428	0.167069
SPCC736.08	SPAC26F1.02	0.353	0.11787
SPCC736.08	SPAC26F1.03	0.422	0.286639
SPCC736.08	SPAC26F1.04C	0.395	0.358526
SPCC736.08	SPAC26F1.05	0.422	0.351961
SPCC736.08	SPAC26F1.06	0.431	0.43355
SPCC736.08	SPAC26F1.07	0.442	0.384143
SPCC736.08	SPAC26F1.08C	0.392	0.25549
SPCC736.08	SPAC26F1.09	0.416	0.215906
SPCC736.08	SPAC26F1.10C	0.605	0.565395
SPCC736.08	SPAC26F1.11	0.452	0.417595
SPCC736.08	SPAC26F1.12C	0.447	0.411129
SPCC736.08	SPAC26F1.13C	0.363	0.230563
SPCC736.08	SPAC26F1.14C	0.375	0.158361
SPCC736.08	SPAC26H5.02C	0.481	0.255451
SPCC736.08	SPAC26H5.03	0.347	0.347174
SPCC736.08	SPAC26H5.04	0.447	0.350893
SPCC736.08	SPAC26H5.05	0.346	0.259418
SPCC736.08	SPAC26H5.06	0.315	0.222872
SPCC736.08	SPAC26H5.07C	0.465	0.384039
SPCC736.08	SPAC26H5.08C	0.401	0.246965
SPCC736.08	SPAC26H5.09C	0.34	0.287798
SPCC736.08	SPAC26H5.10C	0.391	0.349642
SPCC736.08	SPAC26H5.11	0.437	0.286539
SPCC736.08	SPAC26H5.12	0.68	0.668429
SPCC736.08	SPAC26H5.13C	0.376	0.28709
SPCC736.08	SPAC27D7.02C	0.408	0.201984
SPCC736.08	SPAC27D7.03C	0.357	0.159009
SPCC736.08	SPAC27D7.04	0.326	0.256749
SPCC736.08	SPAC27D7.05C	0.348	0.228711
SPCC736.08	SPAC27D7.06	0.392	0.272885
SPCC736.08	SPAC27D7.07C	0.352	0.18254
SPCC736.08	SPAC27D7.08C	0.518	0.522573
SPCC736.08	SPAC27D7.09C	0.454	0.355426
SPCC736.08	SPAC27D7.10C	0.423	0.296917
SPCC736.08	SPAC27D7.11C	0.459	0.40374
SPCC736.08	SPAC27D7.12C	0.492	0.579483
SPCC736.08	SPAC27D7.13C	0.373	0.12139
SPCC736.08	SPAC27D7.14C	0.541	0.571833
SPCC736.08	SPAC27E2.01	0.429	0.376238
SPCC736.08	SPAC27E2.02	0.446	0.303726
SPCC736.08	SPAC27E2.03C	0.378	0.515234
SPCC736.08	SPAC27E2.04C	0.444	0.49391
SPCC736.08	SPAC27E2.05	0.342	0.187605
SPCC736.08	SPAC27E2.06C	0.285	0.133581
SPCC736.08	SPAC27E2.07	0.404	0.295223
SPCC736.08	SPAC27E2.09	0.612	0.610524
SPCC736.08	SPAC27E2.10C	0.313	0.14263
SPCC736.08	SPAC27E2.11C	0.424	0.615061
SPCC736.08	SPAC27F1.02C	0.406	0.197952
SPCC736.08	SPAC27F1.03C	0.397	0.479365
SPCC736.08	SPAC27F1.04C	0.267	0.119129
SPCC736.08	SPAC27F1.05C	0.42	0.403538
SPCC736.08	SPAC27F1.06C	0.369	0.319107
SPCC736.08	SPAC27F1.07	0.371	0.296113
SPCC736.08	SPAC27F1.08	0.39	0.149703
SPCC736.08	SPAC27F1.09C	0.318	0.227243
SPCC736.08	SPAC27F1.10	0.437	0.424633
SPCC736.08	SPAC29A4.02C	0.46	0.322011
SPCC736.08	SPAC29A4.03C	0.385	0.277532
SPCC736.08	SPAC29A4.04C	0.449	0.328516
SPCC736.08	SPAC29A4.05	0.315	0.131356
SPCC736.08	SPAC29A4.06C	0.338	0.247839
SPCC736.08	SPAC29A4.07	0.614	0.682661
SPCC736.08	SPAC29A4.08C	0.346	0.191359
SPCC736.08	SPAC29A4.09	0.348	0.141735
SPCC736.08	SPAC29A4.10	0.555	0.660809
SPCC736.08	SPAC29A4.11	0.416	0.277085
SPCC736.08	SPAC29A4.12C	0.409	0.256718
SPCC736.08	SPAC29A4.13	0.38	0.172457
SPCC736.08	SPAC29A4.14C	0.391	0.382597
SPCC736.08	SPAC29A4.15	0.383	0.274091
SPCC736.08	SPAC29A4.16	0.487	0.368875
SPCC736.08	SPAC29A4.17C	0.398	0.384802
SPCC736.08	SPAC29A4.18	0.603	0.709621
SPCC736.08	SPAC29A4.19C	0.399	0.155898
SPCC736.08	SPAC29A4.20	0.643	0.776356
SPCC736.08	SPAC29B12.01	0.35	0.216077
SPCC736.08	SPAC29B12.02C	0.612	0.689891
SPCC736.08	SPAC29B12.03	0.366	0.159585
SPCC736.08	SPAC29B12.04	0.454	0.366955
SPCC736.08	SPAC29B12.05C	0.422	0.44651
SPCC736.08	SPAC29B12.06C	0.622	0.746404
SPCC736.08	SPAC29B12.07	0.48	0.287609
SPCC736.08	SPAC29B12.08	0.471	0.392508
SPCC736.08	SPAC29B12.10C	0.468	0.240878
SPCC736.08	SPAC29B12.11C	0.398	0.357347
SPCC736.08	SPAC29B12.12	0.383	0.470245
SPCC736.08	SPAC29B12.13	0.421	0.549749
SPCC736.08	SPAC29B12.14C	0.475	0.354331
SPCC736.08	SPAC29E6.01	0.418	0.26052
SPCC736.08	SPAC29E6.02	0.384	0.209905
SPCC736.08	SPAC29E6.03C	0.377	0.154139
SPCC736.08	SPAC29E6.04	0.363	0.153795
SPCC736.08	SPAC29E6.05C	0.344	0.440162
SPCC736.08	SPAC29E6.06C	0.351	0.173168
SPCC736.08	SPAC29E6.07	0.337	0.147708
SPCC736.08	SPAC29E6.08	0.564	0.654959
SPCC736.08	SPAC29E6.09	0.402	0.339077
SPCC736.08	SPAC29E6.10C	0.461	0.227993
SPCC736.08	SPAC2C4.03C	0.365	0.221743
SPCC736.08	SPAC2C4.04C	0.381	0.38077
SPCC736.08	SPAC2C4.05	0.275	0.158844
SPCC736.08	SPAC2C4.06C	0.401	0.446679
SPCC736.08	SPAC2C4.07C	0.429	0.289729
SPCC736.08	SPAC2C4.08	0.458	0.578272
SPCC736.08	SPAC2C4.09	0.338	0.185195
SPCC736.08	SPAC2C4.10C	0.412	0.344904
SPCC736.08	SPAC2C4.11C	0.275	0.156617
SPCC736.08	SPAC2C4.12C	0.357	0.20762
SPCC736.08	SPAC2C4.13	0.356	0.24894
SPCC736.08	SPAC2C4.14C	0.554	0.493227
SPCC736.08	SPAC2C4.15C	0.346	0.224892
SPCC736.08	SPAC2C4.16C	0.389	0.314711
SPCC736.08	SPAC2C4.17C	0.398	0.132156
SPCC736.08	SPAC2E12.02	0.677	0.832684
SPCC736.08	SPAC2E12.03C	0.373	0.319657
SPCC736.08	SPAC2E1P3.01	0.354	0.268721
SPCC736.08	SPAC2E1P3.02C	0.379	0.218037
SPCC736.08	SPAC2E1P3.04	0.433	0.556007
SPCC736.08	SPAC2E1P3.05C	0.432	0.633518
SPCC736.08	SPAC2E1P5.01C	0.393	0.282259
SPCC736.08	SPAC2E1P5.02C	0.438	0.56652
SPCC736.08	SPAC2E1P5.03	0.362	0.27196
SPCC736.08	SPAC2E1P5.04C	0.377	0.23366
SPCC736.08	SPAC2E1P5.05	0.394	0.270924
SPCC736.08	SPAC2F3.01	0.4	0.302963
SPCC736.08	SPAC2F3.02	0.323	0.217527
SPCC736.08	SPAC2F3.03C	0.648	0.76241
SPCC736.08	SPAC2F3.04C	0.378	0.252581
SPCC736.08	SPAC2F3.05C	0.441	0.373681
SPCC736.08	SPAC2F3.06C	0.388	0.223074
SPCC736.08	SPAC2F3.07C	0.446	0.464612
SPCC736.08	SPAC2F3.08	0.379	0.155981
SPCC736.08	SPAC2F3.09	0.446	0.379085
SPCC736.08	SPAC2F3.10	0.403	0.15902
SPCC736.08	SPAC2F3.11	0.368	0.311695
SPCC736.08	SPAC2F3.12C	0.535	0.598312
SPCC736.08	SPAC2F3.13C	0.408	0.280335
SPCC736.08	SPAC2F3.14C	0.408	0.445629
SPCC736.08	SPAC2F3.15	0.362	0.259304
SPCC736.08	SPAC2F3.16	0.437	0.450004
SPCC736.08	SPAC2F3.17C	0.347	0.21602
SPCC736.08	SPAC2F3.18C	0.418	0.354859
SPCC736.08	SPAC2F7.02C	0.458	0.38382
SPCC736.08	SPAC2F7.03C	0.485	0.344914
SPCC736.08	SPAC2F7.04	0.63	0.859834
SPCC736.08	SPAC2F7.05C	0.463	0.398704
SPCC736.08	SPAC2F7.06C	0.459	0.402611
SPCC736.08	SPAC2F7.07C	0.649	0.848849
SPCC736.08	SPAC2F7.08C	0.407	0.221537
SPCC736.08	SPAC2F7.09C	0.448	0.435027
SPCC736.08	SPAC2F7.10	0.44	0.219905
SPCC736.08	SPAC2F7.11	0.64	0.822751
SPCC736.08	SPAC2F7.13C	0.47	0.24208
SPCC736.08	SPAC2F7.15	0.396	0.268419
SPCC736.08	SPAC2F7.16C	0.451	0.353272
SPCC736.08	SPAC2F7.17	0.453	0.345349
SPCC736.08	SPAC2G11.02	0.47	0.367274
SPCC736.08	SPAC2G11.03C	0.375	0.219941
SPCC736.08	SPAC2G11.04	0.511	0.577784
SPCC736.08	SPAC2G11.05C	0.407	0.307946
SPCC736.08	SPAC2G11.06	0.398	0.296916
SPCC736.08	SPAC2G11.08C	0.346	0.172175
SPCC736.08	SPAC2G11.09	0.435	0.311232
SPCC736.08	SPAC2G11.10C	0.438	0.5
SPCC736.08	SPAC2G11.11C	0.4	0.233357
SPCC736.08	SPAC2G11.12	0.361	0.174573
SPCC736.08	SPAC2G11.13	0.381	0.198496
SPCC736.08	SPAC2G11.14	0.69	0.761474
SPCC736.08	SPAC2G11.15C	0.378	0.256616
SPCC736.08	SPAC2H10.01	0.598	0.834204
SPCC736.08	SPAC2H10.02C	0.427	0.398813
SPCC736.08	SPAC30.01C	0.436	0.233912
SPCC736.08	SPAC30.02C	0.522	0.555701
SPCC736.08	SPAC30.03C	0.33	0.234692
SPCC736.08	SPAC30.04C	0.427	0.163312
SPCC736.08	SPAC30C2.02	0.364	0.303569
SPCC736.08	SPAC30C2.03	0.361	0.375153
SPCC736.08	SPAC30C2.04	0.359	0.151359
SPCC736.08	SPAC30C2.05	0.323	0.282439
SPCC736.08	SPAC30C2.06C	0.476	0.376173
SPCC736.08	SPAC30C2.07	0.459	0.470551
SPCC736.08	SPAC30C2.08	0.419	0.429701
SPCC736.08	SPAC30D11.01C	0.485	0.325745
SPCC736.08	SPAC30D11.02C	0.454	0.706888
SPCC736.08	SPAC30D11.03	0.394	0.184467
SPCC736.08	SPAC30D11.04C	0.411	0.203948
SPCC736.08	SPAC30D11.05	0.356	0.285911
SPCC736.08	SPAC30D11.06C	0.434	0.446348
SPCC736.08	SPAC30D11.07	0.358	0.335969
SPCC736.08	SPAC30D11.08C	0.655	0.800418
SPCC736.08	SPAC30D11.09	0.384	0.166013
SPCC736.08	SPAC30D11.10	0.354	0.197153
SPCC736.08	SPAC30D11.11	0.407	0.43855
SPCC736.08	SPAC30D11.12	0.372	0.22703
SPCC736.08	SPAC30D11.13	0.428	0.20365
SPCC736.08	SPAC30D11.14C	0.427	0.255648
SPCC736.08	SPAC31A2.02	0.37	0.315128
SPCC736.08	SPAC31A2.03	0.441	0.327948
SPCC736.08	SPAC31A2.04C	0.438	0.273568
SPCC736.08	SPAC31A2.05C	0.449	0.191342
SPCC736.08	SPAC31A2.06	0.437	0.368557
SPCC736.08	SPAC31A2.07C	0.435	0.312245
SPCC736.08	SPAC31A2.08	0.365	0.275404
SPCC736.08	SPAC31A2.09C	0.507	0.379153
SPCC736.08	SPAC31A2.10	0.373	0.262452
SPCC736.08	SPAC31A2.11C	0.573	0.823326
SPCC736.08	SPAC31A2.12	0.439	0.418188
SPCC736.08	SPAC31A2.13C	0.325	0.189065
SPCC736.08	SPAC31A2.14	0.462	0.455421
SPCC736.08	SPAC31A2.15C	0.368	0.201369
SPCC736.08	SPAC31A2.16	0.471	0.34454
SPCC736.08	SPAC31F12.01	0.374	0.238866
SPCC736.08	SPAC31G5.01	0.355	0.233721
SPCC736.08	SPAC31G5.02	0.329	0.2384
SPCC736.08	SPAC31G5.03	0.394	0.343598
SPCC736.08	SPAC31G5.04	0.445	0.429746
SPCC736.08	SPAC31G5.05C	0.433	0.395608
SPCC736.08	SPAC31G5.06	0.462	0.557474
SPCC736.08	SPAC31G5.07	0.353	0.193204
SPCC736.08	SPAC31G5.08	0.455	0.346526
SPCC736.08	SPAC31G5.09C	0.385	0.245325
SPCC736.08	SPAC31G5.10	0.611	0.702256
SPCC736.08	SPAC31G5.11	0.466	0.334493
SPCC736.08	SPAC31G5.12C	0.602	0.684073
SPCC736.08	SPAC31G5.13	0.334	0.324741
SPCC736.08	SPAC31G5.14	0.419	0.354029
SPCC736.08	SPAC31G5.15	0.475	0.391519
SPCC736.08	SPAC31G5.16C	0.39	0.335041
SPCC736.08	SPAC31G5.17C	0.436	0.351707
SPCC736.08	SPAC31G5.18C	0.432	0.332965
SPCC736.08	SPAC31G5.19	0.422	0.254181
SPCC736.08	SPAC31G5.21	0.385	0.241768
SPCC736.08	SPAC323.01C	0.497	0.379618
SPCC736.08	SPAC323.02C	0.305	0.212242
SPCC736.08	SPAC323.03C	0.455	0.469353
SPCC736.08	SPAC323.04	0.436	0.316545
SPCC736.08	SPAC323.05C	0.443	0.396921
SPCC736.08	SPAC323.06C	0.44	0.306189
SPCC736.08	SPAC323.07C	0.422	0.748027
SPCC736.08	SPAC323.08	0.416	0.263328
SPCC736.08	SPAC328.01C	0.437	0.226631
SPCC736.08	SPAC328.02	0.421	0.260085
SPCC736.08	SPAC328.03	0.368	0.280183
SPCC736.08	SPAC328.04	0.544	0.563858
SPCC736.08	SPAC328.05	0.411	0.428413
SPCC736.08	SPAC328.06	0.418	0.386476
SPCC736.08	SPAC328.07C	0.355	0.209426
SPCC736.08	SPAC328.08C	0.485	0.338129
SPCC736.08	SPAC328.09	0.387	0.298182
SPCC736.08	SPAC328.10C	0.416	0.349377
SPCC736.08	SPAC32A11.01	0.462	0.410071
SPCC736.08	SPAC32A11.02C	0.405	0.281229
SPCC736.08	SPAC32A11.03C	0.671	0.831129
SPCC736.08	SPAC32A11.04C	0.404	0.157811
SPCC736.08	SPAC343.01C	0.49	0.411866
SPCC736.08	SPAC343.02	0.328	0.278322
SPCC736.08	SPAC343.03	0.493	0.565402
SPCC736.08	SPAC343.04C	0.462	0.334897
SPCC736.08	SPAC343.05	0.442	0.403086
SPCC736.08	SPAC343.06C	0.374	0.136895
SPCC736.08	SPAC343.07	0.369	0.234858
SPCC736.08	SPAC343.08C	0.44	0.318026
SPCC736.08	SPAC343.09	0.416	0.31858
SPCC736.08	SPAC343.10	0.507	0.518382
SPCC736.08	SPAC343.11C	0.631	0.826082
SPCC736.08	SPAC343.12	0.419	0.24565
SPCC736.08	SPAC343.13	0.36	0.206946
SPCC736.08	SPAC343.14C	0.431	0.299961
SPCC736.08	SPAC343.15	0.393	0.200069
SPCC736.08	SPAC343.16	0.481	0.415535
SPCC736.08	SPAC343.17C	0.406	0.262989
SPCC736.08	SPAC343.18	0.457	0.450415
SPCC736.08	SPAC343.19	0.405	0.268413
SPCC736.08	SPAC343.20	0.43	0.330568
SPCC736.08	SPAC3A11.02	0.506	0.44309
SPCC736.08	SPAC3A11.03	0.433	0.509764
SPCC736.08	SPAC3A11.04	0.413	0.362142
SPCC736.08	SPAC3A11.05C	0.406	0.179054
SPCC736.08	SPAC3A11.06	0.409	0.14158
SPCC736.08	SPAC3A11.07	0.416	0.239518
SPCC736.08	SPAC3A11.08	0.596	0.63143
SPCC736.08	SPAC3A11.09	0.399	0.288784
SPCC736.08	SPAC3A11.10C	0.353	0.302034
SPCC736.08	SPAC3A11.11C	0.432	0.482715
SPCC736.08	SPAC3A11.12C	0.355	0.273546
SPCC736.08	SPAC3A11.13	0.387	0.299938
SPCC736.08	SPAC3A11.14C	0.318	0.138097
SPCC736.08	SPAC3A12.02	0.414	0.370315
SPCC736.08	SPAC3A12.03C	0.439	0.4049
SPCC736.08	SPAC3A12.04C	0.354	0.216428
SPCC736.08	SPAC3A12.05C	0.719	0.860454
SPCC736.08	SPAC3A12.06C	0.418	0.206952
SPCC736.08	SPAC3A12.07	0.708	0.814096
SPCC736.08	SPAC3A12.08	0.39	0.280555
SPCC736.08	SPAC3A12.09C	0.412	0.426798
SPCC736.08	SPAC3A12.10	0.396	0.340326
SPCC736.08	SPAC3A12.11C	0.368	0.234833
SPCC736.08	SPAC3A12.12	0.38	0.649028
SPCC736.08	SPAC3A12.13C	0.352	0.186973
SPCC736.08	SPAC3A12.14	0.398	0.27209
SPCC736.08	SPAC3A12.15	0.382	0.174925
SPCC736.08	SPAC3A12.16C	0.346	0.335973
SPCC736.08	SPAC3A12.17C	0.388	0.422486
SPCC736.08	SPAC3A12.18	0.42	0.308592
SPCC736.08	SPAC3A12.19	0.409	0.309553
SPCC736.08	SPAC3C7.01C	0.371	0.211799
SPCC736.08	SPAC3C7.02C	0.435	0.243156
SPCC736.08	SPAC3C7.03C	0.307	0.146193
SPCC736.08	SPAC3C7.04	0.747	0.842394
SPCC736.08	SPAC3C7.05C	0.421	0.339006
SPCC736.08	SPAC3C7.06C	0.48	0.264122
SPCC736.08	SPAC3C7.07C	0.419	0.30676
SPCC736.08	SPAC3C7.08C	0.301	0.129867
SPCC736.08	SPAC3C7.09	0.691	0.845402
SPCC736.08	SPAC3C7.10	0.377	0.337434
SPCC736.08	SPAC3C7.11C	0.406	0.232967
SPCC736.08	SPAC3C7.12	0.448	0.219396
SPCC736.08	SPAC3C7.13C	0.4	0.229086
SPCC736.08	SPAC3C7.14C	0.602	0.586306
SPCC736.08	SPAC3F10.02C	0.49	0.181514
SPCC736.08	SPAC3F10.03	0.626	0.643371
SPCC736.08	SPAC3F10.04	0.442	0.473662
SPCC736.08	SPAC3F10.05C	0.436	0.378301
SPCC736.08	SPAC3F10.06C	0.363	0.175004
SPCC736.08	SPAC3F10.07C	0.463	0.419797
SPCC736.08	SPAC3F10.08C	0.257	0.167476
SPCC736.08	SPAC3F10.09	0.455	0.5
SPCC736.08	SPAC3F10.10C	0.486	0.273235
SPCC736.08	SPAC3F10.11C	0.375	0.150589
SPCC736.08	SPAC3F10.12C	0.608	0.821724
SPCC736.08	SPAC3F10.13	0.428	0.2882
SPCC736.08	SPAC3F10.15C	0.359	0.184097
SPCC736.08	SPAC3F10.16C	0.44	0.414169
SPCC736.08	SPAC3F10.17	0.386	0.258917
SPCC736.08	SPAC3G6.01	0.605	0.710086
SPCC736.08	SPAC3G6.02	0.36	0.259352
SPCC736.08	SPAC3G6.03C	0.421	0.414195
SPCC736.08	SPAC3G6.04	0.421	0.300621
SPCC736.08	SPAC3G6.05	0.333	0.225171
SPCC736.08	SPAC3G6.06C	0.442	0.268589
SPCC736.08	SPAC3G6.07	0.408	0.311488
SPCC736.08	SPAC3G6.08	0.368	0.617046
SPCC736.08	SPAC3G6.09C	0.425	0.327297
SPCC736.08	SPAC3G6.10C	0.397	0.32754
SPCC736.08	SPAC3G6.11	0.594	0.741395
SPCC736.08	SPAC3G9.01	0.566	0.597754
SPCC736.08	SPAC3G9.02	0.374	0.315249
SPCC736.08	SPAC3G9.03	0.385	0.316675
SPCC736.08	SPAC3G9.04	0.672	0.897665
SPCC736.08	SPAC3G9.05	0.376	0.251956
SPCC736.08	SPAC3G9.06	0.408	0.252382
SPCC736.08	SPAC3G9.07C	0.646	0.694141
SPCC736.08	SPAC3G9.08	0.585	0.616009
SPCC736.08	SPAC3G9.09C	0.422	0.301012
SPCC736.08	SPAC3G9.10C	0.385	0.330512
SPCC736.08	SPAC3G9.11C	0.434	0.392885
SPCC736.08	SPAC3G9.12	0.408	0.260353
SPCC736.08	SPAC3G9.13C	0.303	0.118856
SPCC736.08	SPAC3G9.14	0.681	0.833159
SPCC736.08	SPAC3G9.15C	0.279	0.191837
SPCC736.08	SPAC3G9.16C	0.298	0.223344
SPCC736.08	SPAC3H1.01C	0.345	0.104742
SPCC736.08	SPAC3H1.02C	0.481	0.413993
SPCC736.08	SPAC3H1.03	0.651	0.795617
SPCC736.08	SPAC3H1.04C	0.428	0.314533
SPCC736.08	SPAC3H1.05	0.395	0.285454
SPCC736.08	SPAC3H1.06C	0.421	0.737166
SPCC736.08	SPAC3H1.07	0.42	0.459532
SPCC736.08	SPAC3H1.08C	0.38	0.2634
SPCC736.08	SPAC3H1.09C	0.355	0.172057
SPCC736.08	SPAC3H1.10	0.495	0.43506
SPCC736.08	SPAC3H1.11	0.69	0.83616
SPCC736.08	SPAC3H1.12C	0.676	0.724615
SPCC736.08	SPAC3H1.13	0.441	0.414995
SPCC736.08	SPAC3H1.14	0.299	0.188364
SPCC736.08	SPAC3H5.04	0.398	0.189383
SPCC736.08	SPAC3H5.05C	0.431	0.355218
SPCC736.08	SPAC3H5.06C	0.319	0.211092
SPCC736.08	SPAC3H5.07	0.421	0.420951
SPCC736.08	SPAC3H5.08C	0.523	0.635467
SPCC736.08	SPAC3H5.09C	0.451	0.525296
SPCC736.08	SPAC3H5.10	0.409	0.371886
SPCC736.08	SPAC3H5.11	0.427	0.368633
SPCC736.08	SPAC3H5.12C	0.367	0.248245
SPCC736.08	SPAC3H8.02	0.428	0.206898
SPCC736.08	SPAC3H8.03	0.399	0.351999
SPCC736.08	SPAC3H8.04	0.464	0.233141
SPCC736.08	SPAC3H8.05C	0.509	0.5
SPCC736.08	SPAC3H8.06	0.444	0.261555
SPCC736.08	SPAC3H8.07C	0.403	0.259383
SPCC736.08	SPAC3H8.08C	0.607	0.841892
SPCC736.08	SPAC3H8.09C	0.61	0.730425
SPCC736.08	SPAC3H8.10	0.35	0.307574
SPCC736.08	SPAC458.02C	0.375	0.142207
SPCC736.08	SPAC458.03	0.461	0.254066
SPCC736.08	SPAC458.04C	0.409	0.348834
SPCC736.08	SPAC458.05	0.392	0.180106
SPCC736.08	SPAC458.06	0.353	0.25408
SPCC736.08	SPAC458.07	0.591	0.693899
SPCC736.08	SPAC4A8.02C	0.328	0.21355
SPCC736.08	SPAC4A8.03C	0.503	0.281165
SPCC736.08	SPAC4A8.04	0.329	0.115838
SPCC736.08	SPAC4A8.05C	0.435	0.213937
SPCC736.08	SPAC4A8.06C	0.438	0.351086
SPCC736.08	SPAC4A8.07C	0.522	0.374282
SPCC736.08	SPAC4A8.08C	0.385	0.144707
SPCC736.08	SPAC4A8.09C	0.33	0.150838
SPCC736.08	SPAC4A8.10	0.437	0.416124
SPCC736.08	SPAC4A8.11C	0.479	0.471122
SPCC736.08	SPAC4A8.12C	0.385	0.323867
SPCC736.08	SPAC4A8.13C	0.346	0.253336
SPCC736.08	SPAC4A8.14	0.408	0.438759
SPCC736.08	SPAC4A8.15C	0.43	0.316779
SPCC736.08	SPAC4A8.16C	0.386	0.220383
SPCC736.08	SPAC4C5.01	0.445	0.508837
SPCC736.08	SPAC4C5.02C	0.297	0.144104
SPCC736.08	SPAC4C5.03	0.475	0.373719
SPCC736.08	SPAC4C5.04	0.431	0.445541
SPCC736.08	SPAC4D7.01C	0.39	0.171456
SPCC736.08	SPAC4D7.02C	0.483	0.475781
SPCC736.08	SPAC4D7.03	0.541	0.430714
SPCC736.08	SPAC4D7.04C	0.427	0.272005
SPCC736.08	SPAC4D7.05	0.406	0.184511
SPCC736.08	SPAC4D7.06C	0.434	0.44267
SPCC736.08	SPAC4D7.07C	0.429	0.353407
SPCC736.08	SPAC4D7.08C	0.442	0.397649
SPCC736.08	SPAC4D7.09	0.461	0.399293
SPCC736.08	SPAC4D7.10C	0.553	0.625248
SPCC736.08	SPAC4D7.11	0.406	0.244329
SPCC736.08	SPAC4D7.12C	0.577	0.845901
SPCC736.08	SPAC4D7.13	0.342	0.18499
SPCC736.08	SPAC4F10.02	0.426	0.37374
SPCC736.08	SPAC4F10.03C	0.353	0.277803
SPCC736.08	SPAC4F10.04	0.34	0.273566
SPCC736.08	SPAC4F10.05C	0.51	0.506949
SPCC736.08	SPAC4F10.06	0.394	0.31602
SPCC736.08	SPAC4F10.07C	0.475	0.275259
SPCC736.08	SPAC4F10.08	0.394	0.41712
SPCC736.08	SPAC4F10.09C	0.464	0.27247
SPCC736.08	SPAC4F10.10C	0.394	0.259392
SPCC736.08	SPAC4F10.11	0.443	0.416227
SPCC736.08	SPAC4F10.12	0.406	0.30804
SPCC736.08	SPAC4F10.13C	0.412	0.306055
SPCC736.08	SPAC4F10.14C	0.471	0.338672
SPCC736.08	SPAC4F10.15C	0.391	0.267849
SPCC736.08	SPAC4F10.16C	0.375	0.218461
SPCC736.08	SPAC4F10.17	0.344	0.199517
SPCC736.08	SPAC4F10.18	0.48	0.573422
SPCC736.08	SPAC4F10.19C	0.45	0.52976
SPCC736.08	SPAC4F10.20	0.313	0.143213
SPCC736.08	SPAC4F8.01	0.291	0.165674
SPCC736.08	SPAC4F8.02C	0.322	0.331037
SPCC736.08	SPAC4F8.03	0.311	0.232976
SPCC736.08	SPAC4F8.04	0.257	0.15282
SPCC736.08	SPAC4F8.05C	0.39	0.308399
SPCC736.08	SPAC4F8.06	0.37	0.237852
SPCC736.08	SPAC4F8.07C	0.39	0.400821
SPCC736.08	SPAC4F8.08	0.416	0.402871
SPCC736.08	SPAC4F8.10C	0.3	0.258632
SPCC736.08	SPAC4F8.11	0.451	0.357862
SPCC736.08	SPAC4F8.12C	0.347	0.21101
SPCC736.08	SPAC4F8.13C	0.483	0.336792
SPCC736.08	SPAC4F8.14C	0.473	0.392517
SPCC736.08	SPAC4F8.15	0.384	0.72852
SPCC736.08	SPAC4G8.02C	0.35	0.294569
SPCC736.08	SPAC4G8.03C	0.448	0.22773
SPCC736.08	SPAC4G8.04	0.383	0.209449
SPCC736.08	SPAC4G8.05	0.459	0.386839
SPCC736.08	SPAC4G8.06C	0.435	0.386216
SPCC736.08	SPAC4G8.07C	0.422	0.266773
SPCC736.08	SPAC4G8.08	0.399	0.193412
SPCC736.08	SPAC4G8.09	0.413	0.244362
SPCC736.08	SPAC4G8.10	0.332	0.0898932
SPCC736.08	SPAC4G8.11C	0.386	0.280266
SPCC736.08	SPAC4G8.12C	0.404	0.23581
SPCC736.08	SPAC4G8.13C	0.654	0.834163
SPCC736.08	SPAC4G9.02	0.295	0.184877
SPCC736.08	SPAC4G9.03	0.361	0.411718
SPCC736.08	SPAC4G9.04C	0.654	0.699913
SPCC736.08	SPAC4G9.05	0.378	0.241094
SPCC736.08	SPAC4G9.06C	0.492	0.485166
SPCC736.08	SPAC4G9.07	0.505	0.678257
SPCC736.08	SPAC4G9.08C	0.728	0.90208
SPCC736.08	SPAC4G9.09C	0.464	0.390614
SPCC736.08	SPAC4G9.10	0.457	0.452929
SPCC736.08	SPAC4G9.11C	0.588	0.649062
SPCC736.08	SPAC4G9.12	0.428	0.456906
SPCC736.08	SPAC4G9.13C	0.359	0.205478
SPCC736.08	SPAC4G9.14	0.326	0.2517
SPCC736.08	SPAC4G9.15	0.335	0.254996
SPCC736.08	SPAC4G9.16C	0.446	0.392545
SPCC736.08	SPAC4G9.17C	0.395	0.28814
SPCC736.08	SPAC4G9.19	0.366	0.301868
SPCC736.08	SPAC4G9.20C	0.404	0.223328
SPCC736.08	SPAC4H3.01	0.432	0.375768
SPCC736.08	SPAC4H3.02C	0.403	0.439222
SPCC736.08	SPAC4H3.03C	0.462	0.372793
SPCC736.08	SPAC4H3.04C	0.448	0.352073
SPCC736.08	SPAC4H3.05	0.438	0.318965
SPCC736.08	SPAC4H3.06	0.422	0.374009
SPCC736.08	SPAC4H3.07C	0.347	0.278368
SPCC736.08	SPAC4H3.08	0.407	0.380702
SPCC736.08	SPAC4H3.09	0.362	0.179966
SPCC736.08	SPAC4H3.10C	0.421	0.437308
SPCC736.08	SPAC4H3.11C	0.366	0.189848
SPCC736.08	SPAC4H3.12C	0.446	0.617466
SPCC736.08	SPAC4H3.13	0.384	0.296888
SPCC736.08	SPAC4H3.14C	0.389	0.31951
SPCC736.08	SPAC513.01C	0.4	0.320774
SPCC736.08	SPAC513.02	0.365	0.351094
SPCC736.08	SPAC513.03	0.385	0.445186
SPCC736.08	SPAC513.04	0.422	0.405092
SPCC736.08	SPAC513.05	0.418	0.436225
SPCC736.08	SPAC513.06C	0.326	0.206116
SPCC736.08	SPAC513.07	0.364	0.364281
SPCC736.08	SPAC521.02	0.493	0.472738
SPCC736.08	SPAC521.03	0.411	0.353754
SPCC736.08	SPAC521.04C	0.384	0.184416
SPCC736.08	SPAC521.05	0.427	0.332386
SPCC736.08	SPAC56E4.02C	0.396	0.439221
SPCC736.08	SPAC56E4.03	0.478	0.515811
SPCC736.08	SPAC56E4.04C	0.468	0.488664
SPCC736.08	SPAC56E4.05	0.352	0.271486
SPCC736.08	SPAC56E4.06C	0.413	0.24031
SPCC736.08	SPAC56E4.07	0.393	0.40958
SPCC736.08	SPAC56F8.02	0.469	0.485623
SPCC736.08	SPAC56F8.03	0.447	0.367477
SPCC736.08	SPAC56F8.04C	0.414	0.366456
SPCC736.08	SPAC56F8.05C	0.426	0.388554
SPCC736.08	SPAC56F8.06C	0.396	0.276454
SPCC736.08	SPAC56F8.07	0.459	0.42107
SPCC736.08	SPAC56F8.08	0.435	0.359343
SPCC736.08	SPAC56F8.09	0.384	0.317002
SPCC736.08	SPAC56F8.10	0.517	0.542682
SPCC736.08	SPAC56F8.11	0.379	0.236451
SPCC736.08	SPAC56F8.12	0.461	0.527646
SPCC736.08	SPAC56F8.13	0.442	0.455744
SPCC736.08	SPAC56F8.14C	0.448	0.441109
SPCC736.08	SPAC56F8.15	0.428	0.391578
SPCC736.08	SPAC56F8.16	0.637	0.829197
SPCC736.08	SPAC57A10.02	0.445	0.366752
SPCC736.08	SPAC57A10.03	0.468	0.480734
SPCC736.08	SPAC57A10.04	0.431	0.386465
SPCC736.08	SPAC57A10.05C	0.485	0.279607
SPCC736.08	SPAC57A10.06	0.447	0.431763
SPCC736.08	SPAC57A10.07	0.468	0.409644
SPCC736.08	SPAC57A10.08C	0.394	0.324056
SPCC736.08	SPAC57A10.09C	0.565	0.516326
SPCC736.08	SPAC57A10.10C	0.326	0.097286
SPCC736.08	SPAC57A10.11C	0.322	0.246526
SPCC736.08	SPAC57A10.12C	0.464	0.356778
SPCC736.08	SPAC57A10.14	0.591	0.653476
SPCC736.08	SPAC57A7.04C	0.434	0.288523
SPCC736.08	SPAC57A7.05	0.411	0.244598
SPCC736.08	SPAC57A7.06	0.435	0.293476
SPCC736.08	SPAC57A7.07C	0.487	0.517033
SPCC736.08	SPAC57A7.08	0.409	0.218186
SPCC736.08	SPAC57A7.09	0.395	0.275344
SPCC736.08	SPAC57A7.10C	0.395	0.231026
SPCC736.08	SPAC57A7.11	0.438	0.283792
SPCC736.08	SPAC57A7.12	0.469	0.352751
SPCC736.08	SPAC57A7.13	0.476	0.354577
SPCC736.08	SPAC589.02C	0.692	0.713109
SPCC736.08	SPAC589.03C	0.426	0.376497
SPCC736.08	SPAC589.04	0.346	0.278849
SPCC736.08	SPAC589.05C	0.414	0.55123
SPCC736.08	SPAC589.06C	0.29	0.190189
SPCC736.08	SPAC589.07C	0.346	0.214002
SPCC736.08	SPAC589.08C	0.252	0.128801
SPCC736.08	SPAC589.09	0.368	0.253563
SPCC736.08	SPAC589.10C	0.363	0.200252
SPCC736.08	SPAC589.11	0.374	0.307385
SPCC736.08	SPAC589.12	0.509	0.37626
SPCC736.08	SPAC5D6.01	0.426	0.332961
SPCC736.08	SPAC5D6.02C	0.418	0.257949
SPCC736.08	SPAC5D6.04	0.369	0.109153
SPCC736.08	SPAC5D6.05	0.679	0.829127
SPCC736.08	SPAC5D6.06C	0.378	0.246832
SPCC736.08	SPAC5D6.07C	0.432	0.281985
SPCC736.08	SPAC5D6.08C	0.45	0.266987
SPCC736.08	SPAC5D6.09C	0.378	0.280569
SPCC736.08	SPAC5D6.10C	0.431	0.369756
SPCC736.08	SPAC5D6.12	0.394	0.240642
SPCC736.08	SPAC5D6.13	0.272	0.0910054
SPCC736.08	SPAC5H10.01	0.441	0.547143
SPCC736.08	SPAC5H10.02C	0.489	0.366993
SPCC736.08	SPAC5H10.03	0.449	0.460428
SPCC736.08	SPAC5H10.04	0.461	0.387507
SPCC736.08	SPAC5H10.05C	0.371	0.368214
SPCC736.08	SPAC5H10.06C	0.435	0.424554
SPCC736.08	SPAC5H10.07	0.444	0.551371
SPCC736.08	SPAC5H10.08C	0.463	0.5
SPCC736.08	SPAC5H10.09C	0.425	0.29815
SPCC736.08	SPAC5H10.10	0.415	0.350746
SPCC736.08	SPAC5H10.11	0.382	0.225745
SPCC736.08	SPAC5H10.12C	0.432	0.285151
SPCC736.08	SPAC5H10.13C	0.464	0.287075
SPCC736.08	SPAC607.02C	0.428	0.415111
SPCC736.08	SPAC607.03C	0.327	0.261259
SPCC736.08	SPAC607.04	0.477	0.5
SPCC736.08	SPAC607.05	0.373	0.223028
SPCC736.08	SPAC607.06C	0.471	0.5
SPCC736.08	SPAC607.07C	0.382	0.2563
SPCC736.08	SPAC607.08C	0.417	0.35253
SPCC736.08	SPAC607.09C	0.361	0.114008
SPCC736.08	SPAC607.10	0.457	0.398456
SPCC736.08	SPAC630.03	0.422	0.383387
SPCC736.08	SPAC630.04C	0.404	0.319943
SPCC736.08	SPAC630.05	0.411	0.167288
SPCC736.08	SPAC630.06C	0.417	0.306193
SPCC736.08	SPAC630.07C	0.496	0.490386
SPCC736.08	SPAC630.08C	0.363	0.276839
SPCC736.08	SPAC630.09C	0.418	0.409026
SPCC736.08	SPAC630.10	0.539	0.599537
SPCC736.08	SPAC630.11	0.392	0.247272
SPCC736.08	SPAC630.12	0.394	0.316405
SPCC736.08	SPAC630.13C	0.475	0.23052
SPCC736.08	SPAC630.14C	0.637	0.726731
SPCC736.08	SPAC630.15	0.456	0.440968
SPCC736.08	SPAC631.01C	0.409	0.242001
SPCC736.08	SPAC631.02	0.402	0.191218
SPCC736.08	SPAC637.03	0.4	0.295067
SPCC736.08	SPAC637.04	0.441	0.366663
SPCC736.08	SPAC637.05C	0.398	0.285884
SPCC736.08	SPAC637.06	0.403	0.235767
SPCC736.08	SPAC637.07	0.444	0.319285
SPCC736.08	SPAC637.08	0.45	0.468288
SPCC736.08	SPAC637.09	0.383	0.283348
SPCC736.08	SPAC637.10C	0.339	0.306849
SPCC736.08	SPAC637.11	0.356	0.185666
SPCC736.08	SPAC637.12C	0.627	0.741373
SPCC736.08	SPAC637.13C	0.417	0.296691
SPCC736.08	SPAC644.04	0.352	0.243232
SPCC736.08	SPAC644.05C	0.357	0.387476
SPCC736.08	SPAC644.06C	0.524	0.320628
SPCC736.08	SPAC644.07	0.536	0.397501
SPCC736.08	SPAC644.08	0.395	0.427249
SPCC736.08	SPAC644.09	0.396	0.368458
SPCC736.08	SPAC644.10	0.441	0.400899
SPCC736.08	SPAC644.11C	0.362	0.315532
SPCC736.08	SPAC644.12	0.538	0.798468
SPCC736.08	SPAC644.13C	0.342	0.174462
SPCC736.08	SPAC644.14C	0.418	0.246591
SPCC736.08	SPAC644.15	0.38	0.275246
SPCC736.08	SPAC644.16	0.53	0.342057
SPCC736.08	SPAC644.17C	0.378	0.311724
SPCC736.08	SPAC644.18C	0.268	0.236018
SPCC736.08	SPAC652.01	0.414	0.554429
SPCC736.08	SPAC664.01C	0.609	0.688033
SPCC736.08	SPAC664.02C	0.387	0.327178
SPCC736.08	SPAC664.03	0.655	0.625099
SPCC736.08	SPAC664.04C	0.418	0.303229
SPCC736.08	SPAC664.05	0.386	0.381064
SPCC736.08	SPAC664.06	0.474	0.355139
SPCC736.08	SPAC664.07C	0.332	0.177517
SPCC736.08	SPAC664.08C	0.366	0.149995
SPCC736.08	SPAC664.09	0.44	0.354756
SPCC736.08	SPAC664.10	0.342	0.120652
SPCC736.08	SPAC664.11	0.383	0.203862
SPCC736.08	SPAC664.12C	0.402	0.286786
SPCC736.08	SPAC664.13	0.499	0.459362
SPCC736.08	SPAC664.14	0.527	0.3334
SPCC736.08	SPAC664.15	0.438	0.318666
SPCC736.08	SPAC683.02C	0.467	0.444735
SPCC736.08	SPAC683.03	0.413	0.469869
SPCC736.08	SPAC688.02C	0.292	0.120421
SPCC736.08	SPAC688.03C	0.584	0.82722
SPCC736.08	SPAC688.04C	0.269	0.172113
SPCC736.08	SPAC688.06C	0.382	0.249011
SPCC736.08	SPAC688.07C	0.524	0.574655
SPCC736.08	SPAC688.08	0.678	0.687537
SPCC736.08	SPAC688.09	0.399	0.354015
SPCC736.08	SPAC688.10	0.404	0.345011
SPCC736.08	SPAC688.11	0.365	0.194072
SPCC736.08	SPAC688.12C	0.336	0.434413
SPCC736.08	SPAC688.13	0.443	0.306327
SPCC736.08	SPAC688.14	0.631	0.858914
SPCC736.08	SPAC694.02	0.366	0.438352
SPCC736.08	SPAC694.03	0.442	0.529422
SPCC736.08	SPAC694.04C	0.44	0.527316
SPCC736.08	SPAC694.05C	0.376	0.296022
SPCC736.08	SPAC694.06C	0.398	0.123398
SPCC736.08	SPAC6B12.02C	0.452	0.226912
SPCC736.08	SPAC6B12.03C	0.422	0.434663
SPCC736.08	SPAC6B12.04C	0.427	0.458817
SPCC736.08	SPAC6B12.05C	0.395	0.205859
SPCC736.08	SPAC6B12.06C	0.505	0.687491
SPCC736.08	SPAC6B12.07C	0.431	0.231771
SPCC736.08	SPAC6B12.08	0.356	0.780431
SPCC736.08	SPAC6B12.09	0.29	0.231545
SPCC736.08	SPAC6B12.10C	0.374	0.209979
SPCC736.08	SPAC6B12.11	0.333	0.14051
SPCC736.08	SPAC6B12.12	0.333	0.198921
SPCC736.08	SPAC6B12.13	0.439	0.324473
SPCC736.08	SPAC6B12.14C	0.389	0.316832
SPCC736.08	SPAC6B12.15	0.478	0.296031
SPCC736.08	SPAC6B12.16	0.436	0.346905
SPCC736.08	SPAC6C3.02C	0.445	0.340055
SPCC736.08	SPAC6C3.03C	0.399	0.425088
SPCC736.08	SPAC6C3.04	0.372	0.28406
SPCC736.08	SPAC6C3.05	0.39	0.356411
SPCC736.08	SPAC6C3.06C	0.413	0.171819
SPCC736.08	SPAC6C3.07	0.428	0.489581
SPCC736.08	SPAC6C3.08	0.404	0.453285
SPCC736.08	SPAC6C3.09	0.407	0.426505
SPCC736.08	SPAC6F12.02	0.614	0.826026
SPCC736.08	SPAC6F12.03C	0.319	0.114202
SPCC736.08	SPAC6F12.04	0.343	0.264001
SPCC736.08	SPAC6F12.05C	0.491	0.589453
SPCC736.08	SPAC6F12.06	0.359	0.251639
SPCC736.08	SPAC6F12.07	0.275	0.113506
SPCC736.08	SPAC6F12.08C	0.356	0.15636
SPCC736.08	SPAC6F12.09	0.619	0.710304
SPCC736.08	SPAC6F12.10C	0.515	0.479497
SPCC736.08	SPAC6F12.11C	0.626	0.803506
SPCC736.08	SPAC6F12.12	0.394	0.215081
SPCC736.08	SPAC6F12.13C	0.421	0.396711
SPCC736.08	SPAC6F12.14	0.455	0.348799
SPCC736.08	SPAC6F12.15C	0.334	0.1584
SPCC736.08	SPAC6F12.16C	0.379	0.167871
SPCC736.08	SPAC6F12.17	0.419	0.343565
SPCC736.08	SPAC6F6.01	0.376	0.180258
SPCC736.08	SPAC6F6.02C	0.356	0.324204
SPCC736.08	SPAC6F6.03C	0.368	0.282306
SPCC736.08	SPAC6F6.04C	0.436	0.742051
SPCC736.08	SPAC6F6.05	0.365	0.215004
SPCC736.08	SPAC6F6.06C	0.479	0.238584
SPCC736.08	SPAC6F6.07C	0.409	0.336576
SPCC736.08	SPAC6F6.08C	0.318	0.148093
SPCC736.08	SPAC6F6.09	0.566	0.607209
SPCC736.08	SPAC6F6.10C	0.456	0.312768
SPCC736.08	SPAC6F6.11C	0.423	0.515848
SPCC736.08	SPAC6F6.12	0.268	0.0903323
SPCC736.08	SPAC6F6.13C	0.449	0.43369
SPCC736.08	SPAC6F6.15	0.235	0.160083
SPCC736.08	SPAC6F6.16C	0.408	0.439081
SPCC736.08	SPAC6F6.17	0.494	0.37627
SPCC736.08	SPAC6G10.02C	0.414	0.338863
SPCC736.08	SPAC6G10.03C	0.402	0.558205
SPCC736.08	SPAC6G10.04C	0.273	0.175484
SPCC736.08	SPAC6G10.05C	0.481	0.275327
SPCC736.08	SPAC6G10.06	0.368	0.209701
SPCC736.08	SPAC6G10.07	0.411	0.307329
SPCC736.08	SPAC6G10.08	0.424	0.360273
SPCC736.08	SPAC6G10.09	0.415	0.30895
SPCC736.08	SPAC6G10.10C	0.381	0.3641
SPCC736.08	SPAC6G10.11C	0.372	0.186309
SPCC736.08	SPAC6G10.12C	0.573	0.826612
SPCC736.08	SPAC6G9.01C	0.418	0.441966
SPCC736.08	SPAC6G9.02C	0.295	0.202911
SPCC736.08	SPAC6G9.03C	0.598	0.774445
SPCC736.08	SPAC6G9.04	0.501	0.419451
SPCC736.08	SPAC6G9.05	0.368	0.226688
SPCC736.08	SPAC6G9.06C	0.367	0.151774
SPCC736.08	SPAC6G9.07C	0.355	0.249991
SPCC736.08	SPAC6G9.08	0.407	0.473892
SPCC736.08	SPAC6G9.09C	0.378	0.306297
SPCC736.08	SPAC6G9.10C	0.41	0.157886
SPCC736.08	SPAC6G9.11	0.296	0.262069
SPCC736.08	SPAC6G9.12	0.5	0.40248
SPCC736.08	SPAC6G9.13C	0.337	0.167733
SPCC736.08	SPAC6G9.14	0.417	0.231512
SPCC736.08	SPAC6G9.15C	0.421	0.433135
SPCC736.08	SPAC6G9.16C	0.342	0.137879
SPCC736.08	SPAC732.01	0.361	0.203135
SPCC736.08	SPAC732.02C	0.451	0.332873
SPCC736.08	SPAC750.02C	0.461	0.734469
SPCC736.08	SPAC750.03C	0.405	0.300668
SPCC736.08	SPAC750.04C	0.435	0.37544
SPCC736.08	SPAC750.05C	0.404	0.34539
SPCC736.08	SPAC750.06C	0.424	0.50899
SPCC736.08	SPAC750.07C	0.429	0.354705
SPCC736.08	SPAC767.01C	0.4	0.261222
SPCC736.08	SPAC7D4.02C	0.477	0.5
SPCC736.08	SPAC7D4.03C	0.45	0.351642
SPCC736.08	SPAC7D4.04	0.482	0.221813
SPCC736.08	SPAC7D4.05	0.371	0.46802
SPCC736.08	SPAC7D4.06C	0.387	0.31319
SPCC736.08	SPAC7D4.07C	0.302	0.177427
SPCC736.08	SPAC7D4.08	0.439	0.410051
SPCC736.08	SPAC7D4.09C	0.353	0.5
SPCC736.08	SPAC7D4.10	0.4	0.160121
SPCC736.08	SPAC7D4.11C	0.431	0.20052
SPCC736.08	SPAC7D4.12C	0.394	0.455569
SPCC736.08	SPAC7D4.13C	0.4	0.458685
SPCC736.08	SPAC7D4.14C	0.452	0.398259
SPCC736.08	SPAC7D4.15C	0.37	0.267672
SPCC736.08	SPAC806.02C	0.451	0.492427
SPCC736.08	SPAC806.03C	0.458	0.42317
SPCC736.08	SPAC806.04C	0.39	0.39436
SPCC736.08	SPAC806.05	0.424	0.275825
SPCC736.08	SPAC806.06C	0.502	0.410715
SPCC736.08	SPAC806.07	0.448	0.465309
SPCC736.08	SPAC806.08C	0.429	0.314584
SPCC736.08	SPAC821.03C	0.444	0.294583
SPCC736.08	SPAC821.04C	0.379	0.133082
SPCC736.08	SPAC821.05	0.388	0.273789
SPCC736.08	SPAC821.06	0.395	0.353154
SPCC736.08	SPAC821.07C	0.683	0.836196
SPCC736.08	SPAC821.08C	0.436	0.286123
SPCC736.08	SPAC821.09	0.524	0.332254
SPCC736.08	SPAC821.10C	0.389	0.381222
SPCC736.08	SPAC821.11	0.392	0.395989
SPCC736.08	SPAC821.12	0.445	0.297697
SPCC736.08	SPAC821.13C	0.4	0.228927
SPCC736.08	SPAC823.02	0.397	0.324943
SPCC736.08	SPAC823.03	0.452	0.468629
SPCC736.08	SPAC823.04	0.314	0.150389
SPCC736.08	SPAC823.05C	0.303	0.159761
SPCC736.08	SPAC823.06	0.596	0.522542
SPCC736.08	SPAC823.07	0.373	0.28636
SPCC736.08	SPAC823.08C	0.287	0.194039
SPCC736.08	SPAC823.09C	0.422	0.573646
SPCC736.08	SPAC823.10C	0.349	0.153537
SPCC736.08	SPAC823.11	0.474	0.321971
SPCC736.08	SPAC823.12	0.404	0.20903
SPCC736.08	SPAC823.13C	0.366	0.285806
SPCC736.08	SPAC823.14	0.412	0.380468
SPCC736.08	SPAC823.15	0.432	0.460906
SPCC736.08	SPAC823.16C	0.337	0.151186
SPCC736.08	SPAC824.02	0.41	0.215301
SPCC736.08	SPAC824.03C	0.406	0.261062
SPCC736.08	SPAC824.04	0.405	0.251059
SPCC736.08	SPAC824.05	0.334	0.224284
SPCC736.08	SPAC824.06	0.308	0.179853
SPCC736.08	SPAC824.07	0.456	0.345583
SPCC736.08	SPAC824.08	0.479	0.280442
SPCC736.08	SPAC824.09C	0.417	0.307178
SPCC736.08	SPAC869.01	0.442	0.480869
SPCC736.08	SPAC869.02C	0.386	0.329929
SPCC736.08	SPAC869.03C	0.417	0.217156
SPCC736.08	SPAC869.04	0.409	0.420713
SPCC736.08	SPAC869.05C	0.376	0.217408
SPCC736.08	SPAC869.06C	0.403	0.246641
SPCC736.08	SPAC869.07C	0.411	0.324424
SPCC736.08	SPAC869.08	0.447	0.386315
SPCC736.08	SPAC869.09	0.388	0.27931
SPCC736.08	SPAC869.10C	0.411	0.254719
SPCC736.08	SPAC869.11	0.389	0.187125
SPCC736.08	SPAC890.02C	0.334	0.159662
SPCC736.08	SPAC890.03	0.429	0.360344
SPCC736.08	SPAC890.04C	0.387	0.317622
SPCC736.08	SPAC890.05	0.419	0.276873
SPCC736.08	SPAC890.06	0.414	0.291894
SPCC736.08	SPAC890.07C	0.456	0.270102
SPCC736.08	SPAC890.08	0.401	0.305411
SPCC736.08	SPAC8C9.03	0.418	0.267541
SPCC736.08	SPAC8C9.04	0.399	0.31777
SPCC736.08	SPAC8C9.05	0.405	0.329405
SPCC736.08	SPAC8C9.06C	0.371	0.569969
SPCC736.08	SPAC8C9.07	0.313	0.205897
SPCC736.08	SPAC8C9.08	0.421	0.348084
SPCC736.08	SPAC8C9.09C	0.559	0.59458
SPCC736.08	SPAC8C9.10C	0.369	0.215778
[truncated: 2,922 more rows]

## Sheet: cbf11_RFandSVMpredNOEXP
FileS4: SAGA and Cbf11 predictions and statistics (See different tab names)
Predicted interactors of Cbf11 with both methods (SVM and RF) but not found in TAP-MS experiment
See below for GO term enrichment analysis
cbf11	protein2	SVMscore (also RF>0.5)
SPCC736.08	SPAC1002.04C	0.68
SPCC736.08	SPAC1002.05C	0.624
SPCC736.08	SPAC1002.08C	0.591
SPCC736.08	SPAC1002.10C	0.616
SPCC736.08	SPAC1002.15C	0.663
SPCC736.08	SPAC1039.05C	0.556
SPCC736.08	SPAC105.03C	0.752
SPCC736.08	SPAC1071.02	0.63
SPCC736.08	SPAC1142.08	0.66
SPCC736.08	SPAC11D3.07C	0.61
SPCC736.08	SPAC11E3.06	0.578
SPCC736.08	SPAC139.06	0.591
SPCC736.08	SPAC1399.02	0.501
SPCC736.08	SPAC13F5.02C	0.587
SPCC736.08	SPAC13G6.09	0.521
SPCC736.08	SPAC13G7.10	0.621
SPCC736.08	SPAC144.09C	0.624
SPCC736.08	SPAC1556.08C	0.632
SPCC736.08	SPAC1565.07C	0.597
SPCC736.08	SPAC16.05C	0.671
SPCC736.08	SPAC16A10.01	0.553
SPCC736.08	SPAC16A10.02	0.604
SPCC736.08	SPAC16C9.04C	0.676
SPCC736.08	SPAC16C9.05	0.638
SPCC736.08	SPAC16E8.16	0.664
SPCC736.08	SPAC1783.04C	0.702
SPCC736.08	SPAC17A2.08C	0.641
SPCC736.08	SPAC17C9.05C	0.606
SPCC736.08	SPAC17G8.05	0.686
SPCC736.08	SPAC17G8.07	0.633
SPCC736.08	SPAC17G8.13C	0.588
SPCC736.08	SPAC1834.07	0.57
SPCC736.08	SPAC1834.08	0.603
SPCC736.08	SPAC1851.03	0.573
SPCC736.08	SPAC18B11.03C	0.545
SPCC736.08	SPAC18B11.07C	0.595
SPCC736.08	SPAC18G6.02C	0.634
SPCC736.08	SPAC18G6.11C	0.723
SPCC736.08	SPAC1952.11C	0.507
SPCC736.08	SPAC19A8.02	0.736
SPCC736.08	SPAC19D5.06C	0.647
SPCC736.08	SPAC1A6.01C	0.576
SPCC736.08	SPAC1A6.04C	0.502
SPCC736.08	SPAC1B1.01	0.687
SPCC736.08	SPAC1B2.05	0.578
SPCC736.08	SPAC1B3.02C	0.626
SPCC736.08	SPAC1B3.05	0.635
SPCC736.08	SPAC1B3.17	0.595
SPCC736.08	SPAC1D4.12	0.579
SPCC736.08	SPAC1D4.14	0.587
SPCC736.08	SPAC1F5.11C	0.654
SPCC736.08	SPAC1F7.01C	0.654
SPCC736.08	SPAC20G4.01	0.603
SPCC736.08	SPAC20H4.03C	0.686
SPCC736.08	SPAC20H4.05C	0.504
SPCC736.08	SPAC222.09	0.699
SPCC736.08	SPAC227.09	0.512
SPCC736.08	SPAC227.15	0.606
SPCC736.08	SPAC22A12.05	0.672
SPCC736.08	SPAC22A12.16	0.508
SPCC736.08	SPAC22E12.07	0.533
SPCC736.08	SPAC22E12.08	0.58
SPCC736.08	SPAC22E12.11C	0.611
SPCC736.08	SPAC22E12.19	0.55
SPCC736.08	SPAC22F3.02	0.55
SPCC736.08	SPAC22F3.09C	0.584
SPCC736.08	SPAC22F8.07C	0.557
SPCC736.08	SPAC22H10.08	0.516
SPCC736.08	SPAC23C11.08	0.654
SPCC736.08	SPAC23C11.15	0.675
SPCC736.08	SPAC23C4.06C	0.507
SPCC736.08	SPAC23C4.15	0.68
SPCC736.08	SPAC23C4.19	0.637
SPCC736.08	SPAC23E2.02	0.584
SPCC736.08	SPAC23G3.02C	0.502
SPCC736.08	SPAC23H3.13C	0.672
SPCC736.08	SPAC23H4.08	0.604
SPCC736.08	SPAC23H4.12	0.673
SPCC736.08	SPAC23H4.17C	0.653
SPCC736.08	SPAC23H4.18C	0.534
SPCC736.08	SPAC24C9.05C	0.593
SPCC736.08	SPAC24H6.12C	0.517
SPCC736.08	SPAC25B8.02	0.527
SPCC736.08	SPAC25B8.14	0.515
SPCC736.08	SPAC25B8.19C	0.554
SPCC736.08	SPAC25G10.03	0.63
SPCC736.08	SPAC25H1.02	0.641
SPCC736.08	SPAC26A3.12C	0.637
SPCC736.08	SPAC26F1.10C	0.605
SPCC736.08	SPAC27D7.08C	0.518
SPCC736.08	SPAC27D7.14C	0.541
SPCC736.08	SPAC27E2.09	0.612
SPCC736.08	SPAC29A4.07	0.614
SPCC736.08	SPAC29A4.10	0.555
SPCC736.08	SPAC29A4.18	0.603
SPCC736.08	SPAC29A4.20	0.643
SPCC736.08	SPAC29B12.02C	0.612
SPCC736.08	SPAC29B12.06C	0.622
SPCC736.08	SPAC2E12.02	0.677
SPCC736.08	SPAC2F3.03C	0.648
SPCC736.08	SPAC2F3.12C	0.535
SPCC736.08	SPAC2F7.04	0.63
SPCC736.08	SPAC2F7.07C	0.649
SPCC736.08	SPAC2F7.11	0.64
SPCC736.08	SPAC2G11.04	0.511
SPCC736.08	SPAC2G11.14	0.69
SPCC736.08	SPAC2H10.01	0.598
SPCC736.08	SPAC30.02C	0.522
SPCC736.08	SPAC31A2.11C	0.573
SPCC736.08	SPAC31G5.10	0.611
SPCC736.08	SPAC31G5.12C	0.602
SPCC736.08	SPAC328.04	0.544
SPCC736.08	SPAC32A11.03C	0.671
SPCC736.08	SPAC343.10	0.507
SPCC736.08	SPAC3A11.08	0.596
SPCC736.08	SPAC3A12.05C	0.719
SPCC736.08	SPAC3A12.07	0.708
SPCC736.08	SPAC3C7.04	0.747
SPCC736.08	SPAC3C7.09	0.691
SPCC736.08	SPAC3C7.14C	0.602
SPCC736.08	SPAC3F10.03	0.626
SPCC736.08	SPAC3F10.12C	0.608
SPCC736.08	SPAC3G6.11	0.594
SPCC736.08	SPAC3G9.01	0.566
SPCC736.08	SPAC3G9.04	0.672
SPCC736.08	SPAC3G9.07C	0.646
SPCC736.08	SPAC3G9.08	0.585
SPCC736.08	SPAC3H1.03	0.651
SPCC736.08	SPAC3H1.11	0.69
SPCC736.08	SPAC3H1.12C	0.676
SPCC736.08	SPAC3H5.08C	0.523
SPCC736.08	SPAC3H8.09C	0.61
SPCC736.08	SPAC458.07	0.591
SPCC736.08	SPAC4D7.12C	0.577
SPCC736.08	SPAC4F10.05C	0.51
SPCC736.08	SPAC4G8.13C	0.654
SPCC736.08	SPAC4G9.04C	0.654
SPCC736.08	SPAC4G9.07	0.505
SPCC736.08	SPAC56F8.10	0.517
SPCC736.08	SPAC56F8.16	0.637
SPCC736.08	SPAC57A10.09C	0.565
SPCC736.08	SPAC57A10.14	0.591
SPCC736.08	SPAC589.02C	0.692
SPCC736.08	SPAC5D6.05	0.679
SPCC736.08	SPAC630.10	0.539
SPCC736.08	SPAC637.12C	0.627
SPCC736.08	SPAC644.12	0.538
SPCC736.08	SPAC664.01C	0.609
SPCC736.08	SPAC664.03	0.655
SPCC736.08	SPAC688.03C	0.584
SPCC736.08	SPAC688.07C	0.524
SPCC736.08	SPAC688.08	0.678
SPCC736.08	SPAC688.14	0.631
SPCC736.08	SPAC6B12.06C	0.505
SPCC736.08	SPAC6F12.02	0.614
SPCC736.08	SPAC6F12.09	0.619
SPCC736.08	SPAC6F6.09	0.566
SPCC736.08	SPAC6G10.12C	0.573
SPCC736.08	SPAC6G9.03C	0.598
SPCC736.08	SPAC823.06	0.596
SPCC736.08	SPAC8C9.09C	0.559
SPCC736.08	SPAC8F11.09C	0.636
SPCC736.08	SPAC9G1.11C	0.55
SPCC736.08	SPAC9G1.13C	0.625
SPCC736.08	SPACUNK4.06C	0.578
SPCC736.08	SPAP11E10.01	0.509
SPCC736.08	SPAP14E8.02	0.673
SPCC736.08	SPAP7G5.03	0.549
SPCC736.08	SPAP8A3.14C	0.62
SPCC736.08	SPAPB15E9.01C	0.503
SPCC736.08	SPAPB18E9.02C	0.679
SPCC736.08	SPAPB1E7.03	0.688
SPCC736.08	SPAPB8E5.09	0.643
SPCC736.08	SPAPYUG7.04C	0.625
SPCC736.08	SPBC106.10	0.642
SPCC736.08	SPBC1105.06	0.674
SPCC736.08	SPBC1105.07C	0.606
SPCC736.08	SPBC1105.09	0.66
SPCC736.08	SPBC1198.13C	0.566
SPCC736.08	SPBC11B10.07C	0.593
SPCC736.08	SPBC1289.07C	0.571
SPCC736.08	SPBC1289.10C	0.642
SPCC736.08	SPBC12C2.13C	0.503
SPCC736.08	SPBC12D12.06	0.621
SPCC736.08	SPBC13E7.03C	0.65
SPCC736.08	SPBC13E7.08C	0.664
SPCC736.08	SPBC13G1.08C	0.684
SPCC736.08	SPBC13G1.13	0.63
SPCC736.08	SPBC146.01	0.716
SPCC736.08	SPBC146.06C	0.555
SPCC736.08	SPBC146.09C	0.587
SPCC736.08	SPBC14C8.12	0.693
SPCC736.08	SPBC14C8.14C	0.679
SPCC736.08	SPBC14C8.17C	0.575
SPCC736.08	SPBC14F5.08	0.633
SPCC736.08	SPBC1539.09C	0.504
SPCC736.08	SPBC15D4.02	0.629
SPCC736.08	SPBC15D4.03	0.594
SPCC736.08	SPBC15D4.13C	0.589
SPCC736.08	SPBC15D4.14	0.65
SPCC736.08	SPBC1604.10	0.625
SPCC736.08	SPBC1677.03C	0.531
SPCC736.08	SPBC1683.13C	0.596
SPCC736.08	SPBC1685.08	0.559
SPCC736.08	SPBC16A3.19	0.515
SPCC736.08	SPBC16C6.01C	0.662
SPCC736.08	SPBC16C6.10	0.519
SPCC736.08	SPBC16D10.03	0.54
SPCC736.08	SPBC16D10.07C	0.66
SPCC736.08	SPBC16G5.15C	0.595
SPCC736.08	SPBC16G5.17	0.687
SPCC736.08	SPBC1703.03C	0.532
SPCC736.08	SPBC1703.07	0.513
SPCC736.08	SPBC1709.11C	0.603
SPCC736.08	SPBC1709.13C	0.676
SPCC736.08	SPBC1711.02	0.67
SPCC736.08	SPBC1718.02	0.517
SPCC736.08	SPBC1718.07C	0.611
SPCC736.08	SPBC1773.11C	0.559
SPCC736.08	SPBC1773.12	0.571
SPCC736.08	SPBC1773.14	0.501
SPCC736.08	SPBC1773.16C	0.637
SPCC736.08	SPBC1778.07	0.574
SPCC736.08	SPBC17D11.04C	0.652
SPCC736.08	SPBC17G9.02C	0.692
SPCC736.08	SPBC1861.05	0.546
SPCC736.08	SPBC1861.07	0.501
SPCC736.08	SPBC18E5.05C	0.668
SPCC736.08	SPBC1921.07C	0.666
SPCC736.08	SPBC19C2.03	0.643
SPCC736.08	SPBC19C2.09	0.678
SPCC736.08	SPBC19C7.03	0.72
SPCC736.08	SPBC19C7.10	0.681
SPCC736.08	SPBC19F8.06C	0.516
SPCC736.08	SPBC19F8.07	0.621
SPCC736.08	SPBC19G7.04	0.651
SPCC736.08	SPBC19G7.06	0.586
SPCC736.08	SPBC19G7.13	0.629
SPCC736.08	SPBC19G7.16	0.647
SPCC736.08	SPBC1A4.10C	0.627
SPCC736.08	SPBC1D7.02C	0.607
SPCC736.08	SPBC21.04	0.686
SPCC736.08	SPBC211.04C	0.587
SPCC736.08	SPBC215.04	0.518
SPCC736.08	SPBC21C3.02C	0.545
SPCC736.08	SPBC21C3.16C	0.625
SPCC736.08	SPBC21D10.07	0.501
SPCC736.08	SPBC21H7.02	0.677
SPCC736.08	SPBC21H7.05	0.724
SPCC736.08	SPBC23G7.09	0.577
SPCC736.08	SPBC25D12.03C	0.613
SPCC736.08	SPBC28F2.11	0.629
SPCC736.08	SPBC29A10.09C	0.585
SPCC736.08	SPBC29A10.12	0.599
SPCC736.08	SPBC29A3.08	0.63
SPCC736.08	SPBC2A9.04C	0.65
SPCC736.08	SPBC2D10.06	0.569
SPCC736.08	SPBC2D10.17	0.636
SPCC736.08	SPBC2F12.09C	0.607
SPCC736.08	SPBC2F12.11C	0.648
SPCC736.08	SPBC2G5.02C	0.634
SPCC736.08	SPBC30B4.07C	0.588
SPCC736.08	SPBC317.01	0.658
SPCC736.08	SPBC31F10.04C	0.625
SPCC736.08	SPBC31F10.09C	0.59
SPCC736.08	SPBC32C12.02	0.627
SPCC736.08	SPBC32F12.15	0.521
SPCC736.08	SPBC32H8.07	0.615
SPCC736.08	SPBC32H8.10	0.598
SPCC736.08	SPBC32H8.11	0.564
SPCC736.08	SPBC336.09C	0.672
SPCC736.08	SPBC336.12C	0.645
SPCC736.08	SPBC337.03	0.607
SPCC736.08	SPBC337.14	0.587
SPCC736.08	SPBC36.07	0.657
SPCC736.08	SPBC36.12C	0.641
SPCC736.08	SPBC3B8.02	0.685
SPCC736.08	SPBC3B8.11	0.519
SPCC736.08	SPBC3B9.07C	0.68
SPCC736.08	SPBC3B9.15C	0.63
SPCC736.08	SPBC3E7.10	0.514
SPCC736.08	SPBC3H7.13	0.51
SPCC736.08	SPBC4.04C	0.601
SPCC736.08	SPBC4.05	0.639
SPCC736.08	SPBC409.11	0.536
SPCC736.08	SPBC428.08C	0.567
SPCC736.08	SPBC4B4.01C	0.555
SPCC736.08	SPBC4C3.05C	0.652
SPCC736.08	SPBC4C3.12	0.612
SPCC736.08	SPBC530.11C	0.687
SPCC736.08	SPBC56F2.05C	0.586
SPCC736.08	SPBC609.03	0.509
SPCC736.08	SPBC646.04	0.652
SPCC736.08	SPBC651.09C	0.638
SPCC736.08	SPBC6B1.12C	0.533
SPCC736.08	SPBC725.08	0.667
SPCC736.08	SPBC725.11C	0.625
SPCC736.08	SPBC725.16	0.575
SPCC736.08	SPBC725.17C	0.625
SPCC736.08	SPBC800.03	0.608
SPCC736.08	SPBC83.03C	0.518
SPCC736.08	SPBC83.07	0.625
SPCC736.08	SPBC83.08	0.611
SPCC736.08	SPBC83.17	0.618
SPCC736.08	SPBC839.12	0.579
SPCC736.08	SPBC839.16	0.519
SPCC736.08	SPBC887.10	0.677
SPCC736.08	SPBC887.18C	0.647
SPCC736.08	SPBC947.13	0.62
SPCC736.08	SPBP16F5.04	0.625
SPCC736.08	SPBP19A11.06	0.692
SPCC736.08	SPBP23A10.07	0.708
SPCC736.08	SPBP23A10.08	0.61
SPCC736.08	SPBP35G2.10	0.616
SPCC736.08	SPBP35G2.13C	0.578
SPCC736.08	SPBP4H10.09	0.643
SPCC736.08	SPBP8B7.07C	0.626
SPCC736.08	SPBP8B7.19	0.674
SPCC736.08	SPBPB8B6.04C	0.525
SPCC736.08	SPCC1020.04C	0.618
SPCC736.08	SPCC11E10.06C	0.668
SPCC736.08	SPCC11E10.08	0.592
SPCC736.08	SPCC1223.04C	0.654
SPCC736.08	SPCC1223.13	0.674
SPCC736.08	SPCC1235.09	0.614
SPCC736.08	SPCC1259.03	0.641
SPCC736.08	SPCC1259.06	0.71
SPCC736.08	SPCC1259.07	0.584
SPCC736.08	SPCC1259.14C	0.504
SPCC736.08	SPCC126.04C	0.635
SPCC736.08	SPCC126.07C	0.639
SPCC736.08	SPCC126.12	0.631
SPCC736.08	SPCC132.02	0.551
SPCC736.08	SPCC1393.02C	0.601
SPCC736.08	SPCC1393.05	0.561
SPCC736.08	SPCC1393.08	0.67
SPCC736.08	SPCC1442.10C	0.636
SPCC736.08	SPCC1450.05C	0.686
SPCC736.08	SPCC1494.02C	0.633
SPCC736.08	SPCC1494.10	0.568
SPCC736.08	SPCC1620.09C	0.662
SPCC736.08	SPCC1672.06C	0.547
SPCC736.08	SPCC1672.08C	0.674
SPCC736.08	SPCC1682.02C	0.603
SPCC736.08	SPCC1682.07	0.638
SPCC736.08	SPCC1682.13	0.582
SPCC736.08	SPCC16A11.17	0.614
SPCC736.08	SPCC16C4.11	0.623
SPCC736.08	SPCC16C4.18C	0.623
SPCC736.08	SPCC1739.03	0.623
SPCC736.08	SPCC1739.05	0.614
SPCC736.08	SPCC1753.02C	0.693
SPCC736.08	SPCC1795.08C	0.623
SPCC736.08	SPCC18.03	0.704
SPCC736.08	SPCC18.06C	0.712
SPCC736.08	SPCC188.11	0.575
SPCC736.08	SPCC188.13C	0.566
SPCC736.08	SPCC1902.01	0.717
SPCC736.08	SPCC1906.01	0.526
SPCC736.08	SPCC191.03C	0.512
SPCC736.08	SPCC1919.12C	0.509
SPCC736.08	SPCC24B10.08C	0.634
SPCC736.08	SPCC285.17	0.667
SPCC736.08	SPCC290.04	0.623
SPCC736.08	SPCC297.03	0.501
SPCC736.08	SPCC297.04C	0.647
SPCC736.08	SPCC297.05	0.516
SPCC736.08	SPCC306.04C	0.604
SPCC736.08	SPCC31H12.03C	0.608
SPCC736.08	SPCC31H12.08C	0.649
SPCC736.08	SPCC338.16	0.657
SPCC736.08	SPCC417.09C	0.672
SPCC736.08	SPCC4B3.12	0.59
SPCC736.08	SPCC4G3.07C	0.635
SPCC736.08	SPCC4G3.15C	0.652
SPCC736.08	SPCC548.05C	0.614
SPCC736.08	SPCC550.12	0.617
SPCC736.08	SPCC576.13	0.643
SPCC736.08	SPCC584.02	0.602
SPCC736.08	SPCC594.05C	0.6
SPCC736.08	SPCC61.02	0.648
SPCC736.08	SPCC613.12C	0.522
SPCC736.08	SPCC622.16C	0.637
SPCC736.08	SPCC622.19	0.639
SPCC736.08	SPCC645.08C	0.676
SPCC736.08	SPCC645.13	0.752
SPCC736.08	SPCC663.12	0.57
SPCC736.08	SPCC736.11	0.659
SPCC736.08	SPCC74.03C	0.658
SPCC736.08	SPCC74.06	0.671
SPCC736.08	SPCC757.04	0.594
SPCC736.08	SPCC777.02	0.67
SPCC736.08	SPCC794.03	0.522
SPCC736.08	SPCC830.05C	0.64
SPCC736.08	SPCC970.07C	0.557
SPCC736.08	SPCC970.10C	0.642
SPCC736.08	SPCP25A2.03	0.664
SPCC736.08	SPCP31B10.03C	0.617
P-value cutoff 0.01
Calculate FDR Yes
Regulation links followed Yes
Bonferroni correction Yes
Annotation file gene_association.GeneDB_Spombe
Evidence codes used IEA (3292), IEP (435), IGI (1231), NAS (1523), IPI (1139), ND (2280), IC (1398), ISS (10419), RCA (727), IDA (9523), IMP (2842), TAS (1115)
GOID TERM CORRECTED_PVALUE UNCORRECTED_PVALUE NUM_LIST_ANNOTATIONS LIST_SIZE TOTAL_NUM_ANNOTATIONS POPULATION_SIZE FDR_RATE EXPECTED_FALSE_POSITIVES ANNOTATED_GENES
GO:0006350 transcription 1.36963371953177e-233 1.67436885028334e-236 282 398 476 5224 0.00% 0.00 SPBC337.03, SPBC17G9.02C, SPBC56F2.05C, SPAC2H10.01, SPBC428.08C, SPAC1A6.01C, SPAC23C4.15, SPCC1682.07, SPCC1753.02C, SPAC1002.08C, SPAC6F6.09, SPCC1672.08C, SPAC3A11.08, SPAC32A11.03C, SPAC2F7.04, SPBC36.12C, SPAC22F3.02, SPAC25B8.19C, SPAC3G9.08, SPAC4G9.04C, SPCC18.06C, SPAC3C7.14C, SPCC16C4.18C, …
GO:0006351 transcription, DNA-dependent 6.64830115110135e-225 8.1275075196838e-228 274 398 462 5224 0.00% 0.00 SPBC337.03, SPBC17G9.02C, SPBC56F2.05C, SPAC2H10.01, SPBC428.08C, SPAC1A6.01C, SPAC23C4.15, SPCC1682.07, SPCC1753.02C, SPAC1002.08C, SPCC1672.08C, SPAC3A11.08, SPAC32A11.03C, SPAC2F7.04, SPBC36.12C, SPAC22F3.02, SPAC25B8.19C, SPAC3G9.08, SPAC4G9.04C, SPCC18.06C, SPAC3C7.14C, SPCC16C4.18C…
GO:0032774 RNA biosynthetic process 2.74468350108792e-222 3.35535880328597e-225 274 398 469 5224 0.00% 0.00 SPBC337.03, SPBC17G9.02C, SPBC56F2.05C, SPAC2H10.01, SPBC428.08C, SPAC1A6.01C, SPAC23C4.15, SPCC1682.07, SPCC1753.02C, SPAC1002.08C, SPCC1672.08C, SPAC3A11.08, SPAC32A11.03C, SPAC2F7.04, SPBC36.12C, SPAC22F3.02, SPAC25B8.19C, SPAC3G9.08, SPAC4G9.04C, SPCC18.06C, SPAC3C7.14C, SPCC16C4.18C, S…
GO:0045449 regulation of transcription 3.15553861581728e-174 3.85762666970327e-177 223 398 372 5224 0.00% 0.00 SPBC17G9.02C, SPCC1902.01, SPBC56F2.05C, SPAC2H10.01, SPBC21H7.02, SPAC4G8.13C, SPBC428.08C, SPAC3H1.11, SPAC1A6.01C, SPAC29A4.18, SPCC1682.07, SPBC4C3.12, SPBC146.09C, SPAC6F12.02, SPAC1002.15C, SPCC1753.02C, SPAC17G8.13C, SPAC1783.04C, SPCC1672.08C, SPBC800.03, SPAC3A11.08, SPAC1142.08…
GO:0010468 regulation of gene expression 3.79673906623208e-149 4.64149030101721e-152 225 398 459 5224 0.00% 0.00 SPBC17G9.02C, SPCC1902.01, SPBC56F2.05C, SPAC2H10.01, SPBC21H7.02, SPAC4G8.13C, SPBC428.08C, SPAC3H1.11, SPAC1A6.01C, SPAC29A4.18, SPCC1682.07, SPBC4C3.12, SPBC146.09C, SPAC6F12.02, SPAC1002.15C, SPCC1753.02C, SPAC17G8.13C, SPAC1783.04C, SPCC1672.08C, SPBC800.03, SPAC3A11.08, SPAC1142.…
GO:0006366 transcription from RNA polymerase II promoter 1.51863878984116e-148 1.85652663794763e-151 191 398 308 5224 0.00% 0.00 SPBC337.03, SPBC17G9.02C, SPCC1902.01, SPBC56F2.05C, SPAC2H10.01, SPBC21H7.02, SPAC4G8.13C, SPAC3H1.11, SPAC1A6.01C, SPAC23C4.15, SPCC1682.07, SPBC4C3.12, SPAC6F12.02, SPAC1002.15C, SPBC337.14, SPAC1783.04C, SPCC1672.08C, SPBC800.03, SPAC1142.08, SPCC736.11, SPAC32A11.0…
GO:0019219 regulation of nucleobase, nucleoside, nucleotide and nucleic acid metabolic process 7.63499355457485e-137 9.33373295180299e-140 225 398 507 5224 0.00% 0.00 SPBC17G9.02C, SPCC1902.01, SPBC56F2.05C, SPAC2H10.01, SPBC21H7.02, SPAC4G8.13C, SPBC428.08C, SPAC3H1.11, SPAC1A6.01C, SPAC29A4.18, SPCC1682.07, SPBC4C3.12, SPBC146.09C, SPAC6F12.02, SPAC1002.15C, SPCC1753.02C, SPAC17G8.13C, SPAC1783…
GO:0051171 regulation of nitrogen compound metabolic process 1.16329188027612e-135 1.42211721305149e-138 225 398 512 5224 0.00% 0.00 SPBC17G9.02C, SPCC1902.01, SPBC56F2.05C, SPAC2H10.01, SPBC21H7.02, SPAC4G8.13C, SPBC428.08C, SPAC3H1.11, SPAC1A6.01C, SPAC29A4.18, SPCC1682.07, SPBC4C3.12, SPBC146.09C, SPAC6F12.02, SPAC1002.15C, SPCC1753.02C, SPAC17G8.13C, SPAC1783.04C, SPCC1672.08C, SPBC800.03, SP…
GO:0006355 regulation of transcription, DNA-dependent 1.49352851437469e-135 1.82582947967566e-138 184 398 314 5224 0.00% 0.00 SPBC17G9.02C, SPCC1902.01, SPBC56F2.05C, SPAC2H10.01, SPBC428.08C, SPAC3H1.11, SPAC29A4.18, SPBC4C3.12, SPBC146.09C, SPAC6F12.02, SPAC1002.15C, SPCC1753.02C, SPAC17G8.13C, SPAC1783.04C, SPBC800.03, SPAC3A11.08, SPAC1142.08, SPCC736.11, SPAC32A11.03C, SPAC2F7.04, SPBC725.11…
GO:0010556 regulation of macromolecule biosynthetic process 2.73339599231011e-135 3.34155989279965e-138 224 398 508 5224 0.00% 0.00 SPBC17G9.02C, SPCC1902.01, SPBC56F2.05C, SPAC2H10.01, SPBC21H7.02, SPAC4G8.13C, SPBC428.08C, SPAC3H1.11, SPAC1A6.01C, SPAC29A4.18, SPCC1682.07, SPBC4C3.12, SPBC146.09C, SPAC6F12.02, SPAC1002.15C, SPCC1753.02C, SPAC17G8.13C, SPAC1783.04C, SPCC1672.08C, SPBC800.03, SPA…
GO:2000112 regulation of cellular macromolecule biosynthetic process 2.73339599231011e-135 3.34155989279965e-138 224 398 508 5224 0.00% 0.00 SPBC17G9.02C, SPCC1902.01, SPBC56F2.05C, SPAC2H10.01, SPBC21H7.02, SPAC4G8.13C, SPBC428.08C, SPAC3H1.11, SPAC1A6.01C, SPAC29A4.18, SPCC1682.07, SPBC4C3.12, SPBC146.09C, SPAC6F12.02, SPAC1002.15C, SPCC1753.02C, SPAC17G8.13C, SPAC1783.04C, SPCC1672.08C, SPBC80…
GO:0031326 regulation of cellular biosynthetic process 7.98291073949349e-132 9.75905958373287e-135 224 398 523 5224 0.00% 0.00 SPBC17G9.02C, SPCC1902.01, SPBC56F2.05C, SPAC2H10.01, SPBC21H7.02, SPAC4G8.13C, SPBC428.08C, SPAC3H1.11, SPAC1A6.01C, SPAC29A4.18, SPCC1682.07, SPBC4C3.12, SPBC146.09C, SPAC6F12.02, SPAC1002.15C, SPCC1753.02C, SPAC17G8.13C, SPAC1783.04C, SPCC1672.08C, SPBC800.03, SPAC3A11…
GO:0009889 regulation of biosynthetic process 2.25614794433557e-131 2.75812707131487e-134 224 398 525 5224 0.00% 0.00 SPBC17G9.02C, SPCC1902.01, SPBC56F2.05C, SPAC2H10.01, SPBC21H7.02, SPAC4G8.13C, SPBC428.08C, SPAC3H1.11, SPAC1A6.01C, SPAC29A4.18, SPCC1682.07, SPBC4C3.12, SPBC146.09C, SPAC6F12.02, SPAC1002.15C, SPCC1753.02C, SPAC17G8.13C, SPAC1783.04C, SPCC1672.08C, SPBC800.03, SPAC3A11.08, SPAC…
GO:0016070 RNA metabolic process 3.29645446794683e-131 4.02989543758782e-134 286 398 960 5224 0.00% 0.00 SPBC337.03, SPBC17G9.02C, SPBC56F2.05C, SPAC2H10.01, SPBC428.08C, SPAC1A6.01C, SPAC23C4.15, SPCC1682.07, SPCC1753.02C, SPAC1002.08C, SPCC1672.08C, SPAC3A11.08, SPAC32A11.03C, SPAC2F7.04, SPBC36.12C, SPAC22F3.02, SPAC25B8.19C, SPAC3G9.08, SPAC4G9.04C, SPCC18.06C, SPAC3C7.14C, SPCC16C4.18C, SPAC…
GO:0051252 regulation of RNA metabolic process 2.4667917423814e-128 3.01563782687213e-131 184 398 335 5224 0.00% 0.00 SPBC17G9.02C, SPCC1902.01, SPBC56F2.05C, SPAC2H10.01, SPBC428.08C, SPAC3H1.11, SPAC29A4.18, SPBC4C3.12, SPBC146.09C, SPAC6F12.02, SPAC1002.15C, SPCC1753.02C, SPAC17G8.13C, SPAC1783.04C, SPBC800.03, SPAC3A11.08, SPAC1142.08, SPCC736.11, SPAC32A11.03C, SPAC2F7.04, SPBC725.11C, SPBC2…
GO:0060255 regulation of macromolecule metabolic process 2.64678399620107e-124 3.23567725696952e-127 227 398 576 5224 0.00% 0.00 SPBC17G9.02C, SPCC1902.01, SPBC56F2.05C, SPAC2H10.01, SPBC21H7.02, SPAC4G8.13C, SPBC428.08C, SPAC3H1.11, SPAC1A6.01C, SPAC29A4.18, SPCC1682.07, SPBC4C3.12, SPBC146.09C, SPAC6F12.02, SPAC1002.15C, SPCC1753.02C, SPAC17G8.13C, SPAC1783.04C, SPCC1672.08C, SPBC800.03, SPAC3A…
GO:0090304 nucleic acid metabolic process 7.53898748833838e-119 9.21636612266305e-122 304 398 1223 5224 0.00% 0.00 SPBC337.03, SPBC17G9.02C, SPBC56F2.05C, SPAC2H10.01, SPBC428.08C, SPAC1A6.01C, SPAC23C4.15, SPCC1682.07, SPCC1753.02C, SPAC1002.08C, SPAC6F6.09, SPCC1672.08C, SPAC3A11.08, SPAC32A11.03C, SPAC2F7.04, SPBC36.12C, SPAC22F3.02, SPAC25B8.19C, SPBC25D12.03C, SPAC3G9.08, SPAC4G9.04C, SPCC18…
GO:0080090 regulation of primary metabolic process 1.59251021720821e-112 1.946834006367e-115 227 398 639 5224 0.00% 0.00 SPBC17G9.02C, SPCC1902.01, SPBC56F2.05C, SPAC2H10.01, SPBC21H7.02, SPAC4G8.13C, SPBC428.08C, SPAC3H1.11, SPAC1A6.01C, SPAC29A4.18, SPCC1682.07, SPBC4C3.12, SPBC146.09C, SPAC6F12.02, SPAC1002.15C, SPCC1753.02C, SPAC17G8.13C, SPAC1783.04C, SPCC1672.08C, SPBC800.03, SPAC3A11.08, S…
GO:0031323 regulation of cellular metabolic process 9.3785351115317e-109 1.14652018478383e-111 228 398 668 5224 0.00% 0.00 SPBC17G9.02C, SPCC1902.01, SPBC56F2.05C, SPAC2H10.01, SPBC21H7.02, SPAC4G8.13C, SPBC428.08C, SPAC3H1.11, SPAC1A6.01C, SPAC29A4.18, SPCC1682.07, SPBC4C3.12, SPBC146.09C, SPAC6F12.02, SPAC1002.15C, SPCC1753.02C, SPAC17G8.13C, SPAC1783.04C, SPCC1672.08C, SPBC800.03, SPAC3A11.08,…
GO:0019222 regulation of metabolic process 2.84238053088458e-107 3.47479282504227e-110 229 398 684 5224 0.00% 0.00 SPBC17G9.02C, SPCC1902.01, SPBC56F2.05C, SPAC2H10.01, SPBC21H7.02, SPAC4G8.13C, SPBC428.08C, SPAC3H1.11, SPAC1A6.01C, SPAC29A4.18, SPCC1682.07, SPBC4C3.12, SPBC146.09C, SPAC6F12.02, SPAC1002.15C, SPCC1753.02C, SPAC17G8.13C, SPAC1783.04C, SPCC1672.08C, SPBC800.03, SPAC3A11.08, SPAC114…
GO:0006139 nucleobase, nucleoside, nucleotide and nucleic acid metabolic process 2.47209709508136e-93 3.02212358811903e-96 311 398 1557 5224 0.00% 0.00 SPBC337.03, SPBC17G9.02C, SPBC56F2.05C, SPAC2H10.01, SPBC428.08C, SPAC1A6.01C, SPAC23C4.15, SPCC1682.07, SPCC1753.02C, SPAC1002.08C, SPAC6F6.09, SPCC1672.08C, SPAC3A11.08, SPAC32A11.03C, SPAC2F7.04, SPBC36.12C, SPAC22F3.02, SPAC25B8.19C, SPBC25D12…
GO:0034645 cellular macromolecule biosynthetic process 1.57230842166989e-91 1.92213743480427e-94 293 398 1376 5224 0.00% 0.00 SPBC337.03, SPBC17G9.02C, SPBC56F2.05C, SPAC2H10.01, SPBC428.08C, SPAC1A6.01C, SPAC23C4.15, SPCC1682.07, SPCC1753.02C, SPAC1002.08C, SPAC6F6.09, SPCC1672.08C, SPAC3A11.08, SPAC32A11.03C, SPAC2F7.04, SPBC36.12C, SPAC22F3.02, SPAC25B8.19C, SPBC25D12.03C, SPAC3G9.08, SPAC4G9.…
GO:0009059 macromolecule biosynthetic process 2.40075050403763e-91 2.93490281667192e-94 293 398 1378 5224 0.00% 0.00 SPBC337.03, SPBC17G9.02C, SPBC56F2.05C, SPAC2H10.01, SPBC428.08C, SPAC1A6.01C, SPAC23C4.15, SPCC1682.07, SPCC1753.02C, SPAC1002.08C, SPAC6F6.09, SPCC1672.08C, SPAC3A11.08, SPAC32A11.03C, SPAC2F7.04, SPBC36.12C, SPAC22F3.02, SPAC25B8.19C, SPBC25D12.03C, SPAC3G9.08, SPAC4G9.04C, SPCC…
GO:0034641 cellular nitrogen compound metabolic process 7.58610784472895e-83 9.27397047032879e-86 319 398 1785 5224 0.00% 0.00 SPBC337.03, SPBC17G9.02C, SPBC56F2.05C, SPAC2H10.01, SPBC428.08C, SPAC1A6.01C, SPAC23C4.15, SPCC1682.07, SPCC1753.02C, SPAC1002.08C, SPAC6F6.09, SPCC1672.08C, SPAC3A11.08, SPAC32A11.03C, SPAC2F7.04, SPBC1677.03C, SPBC36.12C, SPAC22F3.02, SPAC25B8.19C, SPBC25D12.03C, SPAC3…
GO:0010467 gene expression 1.77746089323168e-82 2.17293507730034e-85 296 398 1513 5224 0.00% 0.00 SPBC337.03, SPBC17G9.02C, SPBC56F2.05C, SPAC2H10.01, SPBC428.08C, SPAC1A6.01C, SPAC23C4.15, SPCC1682.07, SPCC1753.02C, SPAC1002.08C, SPAC6F6.09, SPCC1672.08C, SPAC3A11.08, SPAC32A11.03C, SPAC2F7.04, SPBC36.12C, SPAC22F3.02, SPAC25B8.19C, SPAC3G9.08, SPAC4G9.04C, SPCC18.06C, SPAC3C7.14C, SPCC16C4.18C,…
GO:0006807 nitrogen compound metabolic process 3.60331762079061e-82 4.40503376624769e-85 319 398 1794 5224 0.00% 0.00 SPBC337.03, SPBC17G9.02C, SPBC56F2.05C, SPAC2H10.01, SPBC428.08C, SPAC1A6.01C, SPAC23C4.15, SPCC1682.07, SPCC1753.02C, SPAC1002.08C, SPAC6F6.09, SPCC1672.08C, SPAC3A11.08, SPAC32A11.03C, SPAC2F7.04, SPBC1677.03C, SPBC36.12C, SPAC22F3.02, SPAC25B8.19C, SPBC25D12.03C, SPAC3G9.08, SP…
GO:0044249 cellular biosynthetic process 1.78228896634725e-72 2.17883736717268e-75 307 398 1775 5224 0.00% 0.00 SPBC337.03, SPBC17G9.02C, SPBC56F2.05C, SPAC2H10.01, SPBC428.08C, SPAC1A6.01C, SPAC23C4.15, SPCC1682.07, SPCC1753.02C, SPAC1002.08C, SPAC6F6.09, SPCC1672.08C, SPAC3A11.08, SPAC32A11.03C, SPAC2F7.04, SPBC1677.03C, SPBC36.12C, SPAC22F3.02, SPAC25B8.19C, SPBC25D12.03C, SPAC3G9.08, SPAC4G9.…
GO:0009058 biosynthetic process 1.73079638649752e-71 2.11588800305321e-74 307 398 1789 5224 0.00% 0.00 SPBC337.03, SPBC17G9.02C, SPBC56F2.05C, SPAC2H10.01, SPBC428.08C, SPAC1A6.01C, SPAC23C4.15, SPCC1682.07, SPCC1753.02C, SPAC1002.08C, SPAC6F6.09, SPCC1672.08C, SPAC3A11.08, SPAC32A11.03C, SPAC2F7.04, SPBC1677.03C, SPBC36.12C, SPAC22F3.02, SPAC25B8.19C, SPBC25D12.03C, SPAC3G9.08, SPAC4G9.04C, SPCC…
GO:0050789 regulation of biological process 1.58830103723373e-69 1.94168830957668e-72 249 398 1174 5224 0.00% 0.00 SPBC17G9.02C, SPCC1902.01, SPBC56F2.05C, SPAC2H10.01, SPBC21H7.02, SPAC4G8.13C, SPBC428.08C, SPAC3H1.11, SPAC1A6.01C, SPAC29A4.18, SPCC1682.07, SPBC4C3.12, SPBC146.09C, SPAC6F12.02, SPAC1002.15C, SPCC1753.02C, SPAC17G8.13C, SPAC1783.04C, SPCC1672.08C, SPBC800.03, SPAC3A11.08, SPAC114…
GO:0050794 regulation of cellular process 1.10649439272128e-68 1.3526826316886e-71 245 398 1145 5224 0.00% 0.00 SPBC17G9.02C, SPCC1902.01, SPBC56F2.05C, SPAC2H10.01, SPBC21H7.02, SPAC4G8.13C, SPBC428.08C, SPAC3H1.11, SPAC1A6.01C, SPAC29A4.18, SPCC1682.07, SPBC4C3.12, SPBC146.09C, SPAC6F12.02, SPAC1002.15C, SPCC1753.02C, SPAC17G8.13C, SPAC1783.04C, SPCC1672.08C, SPBC800.03, SPAC3A11.08, SPAC1142.0…
GO:0032569 gene-specific transcription from RNA polymerase II promoter 8.33347821014617e-67 1.01876261737728e-69 95 398 155 5224 0.00% 0.00 SPCC1902.01, SPBC56F2.05C, SPAC2H10.01, SPBC83.17, SPAC4G8.13C, SPAC3H1.11, SPAC1A6.01C, SPAC23H4.08, SPBC4C3.12, SPAC6F12.02, SPAC589.02C, SPAC1002.15C, SPAC1783.04C, SPAC1142.08, SPCC736.11, SPAC32A11.03C, SPBC32H8.11, SPBC29A10.12, SPBC2D10.06, SPBC14F5.08…
GO:0065007 biological regulation 1.85862625907547e-57 2.27215924092355e-60 250 398 1335 5224 0.00% 0.00 SPBC17G9.02C, SPCC1902.01, SPBC56F2.05C, SPAC2H10.01, SPBC21H7.02, SPAC4G8.13C, SPBC428.08C, SPAC3H1.11, SPAC1A6.01C, SPAC29A4.18, SPCC1682.07, SPBC4C3.12, SPBC146.09C, SPAC6F12.02, SPAC1002.15C, SPCC1753.02C, SPAC17G8.13C, SPAC1783.04C, SPCC1672.08C, SPBC800.03, SPAC3A11.08, SPAC1142.08, SPCC7…
GO:0043170 macromolecule metabolic process 6.88844975286637e-51 8.42108771744055e-54 333 398 2496 5224 0.00% 0.00 SPCC4G3.07C, SPBC337.03, SPBC17G9.02C, SPBC56F2.05C, SPAC2H10.01, SPBC428.08C, SPAC1A6.01C, SPAC23C4.15, SPCC1682.07, SPCC1753.02C, SPAC1002.08C, SPAC6F6.09, SPCC1672.08C, SPAC3A11.08, SPAC32A11.03C, SPAC2F7.04, SPBC36.12C, SPAC22F3.02, SPAC25B8.19C, SPCC1223.04C, SPBC25D12.03C, SPAC3…
GO:0044260 cellular macromolecule metabolic process 1.07062996785572e-50 1.30883859151066e-53 331 398 2469 5224 0.00% 0.00 SPCC4G3.07C, SPBC337.03, SPBC17G9.02C, SPBC56F2.05C, SPAC2H10.01, SPBC428.08C, SPAC1A6.01C, SPAC23C4.15, SPCC1682.07, SPCC1753.02C, SPAC1002.08C, SPAC6F6.09, SPCC1672.08C, SPAC3A11.08, SPAC32A11.03C, SPAC2F7.04, SPBC36.12C, SPAC22F3.02, SPAC25B8.19C, SPCC1223.04C, SPBC25D12.0…
GO:0016569 covalent chromatin modification 7.33019883100368e-50 8.96112326528567e-53 76 398 131 5224 0.00% 0.00 SPCC4G3.07C, SPBC21H7.02, SPBP8B7.07C, SPBC428.08C, SPAC29A4.18, SPBC146.09C, SPCC830.05C, SPBC13G1.08C, SPCC306.04C, SPAC23E2.02, SPAC22E12.19, SPAC17G8.13C, SPAC6F6.09, SPAC1783.04C, SPBC800.03, SPAC3A11.08, SPCC736.11, SPBC16A3.19, SPCC594.05C, SPBC21C3.02C, SPAC3G9.08, SPAC25B8.02, …
GO:0016570 histone modification 7.33019883100368e-50 8.96112326528567e-53 76 398 131 5224 0.00% 0.00 SPCC4G3.07C, SPBC21H7.02, SPBP8B7.07C, SPBC428.08C, SPAC29A4.18, SPBC146.09C, SPCC830.05C, SPBC13G1.08C, SPCC306.04C, SPAC23E2.02, SPAC22E12.19, SPAC17G8.13C, SPAC6F6.09, SPAC1783.04C, SPBC800.03, SPAC3A11.08, SPCC736.11, SPBC16A3.19, SPCC594.05C, SPBC21C3.02C, SPAC3G9.08, SPAC25B8.02, SPCC970.10C…
GO:0016568 chromatin modification 6.56373919193298e-49 8.02413104148287e-52 94 398 212 5224 0.00% 0.00 SPCC4G3.07C, SPBC21H7.02, SPBP8B7.07C, SPBC428.08C, SPAC29A4.18, SPAC23H4.08, SPBC146.09C, SPCC830.05C, SPBC13G1.08C, SPCC306.04C, SPAC23E2.02, SPAC22E12.19, SPAC17G8.13C, SPAC6F6.09, SPAC1783.04C, SPBC800.03, SPAC3A11.08, SPCC736.11, SPAPB8E5.09, SPBC16A3.19, SPCC594.05C, SPBC21C3.02C, SPAC3G9.…
GO:0006325 chromatin organization 7.77071831187628e-49 9.49965563799057e-52 98 398 232 5224 0.00% 0.00 SPCC4G3.07C, SPBC21H7.02, SPBP8B7.07C, SPBC428.08C, SPAC29A4.18, SPAC23H4.08, SPBC146.09C, SPCC830.05C, SPBC13G1.08C, SPCC306.04C, SPAC23E2.02, SPAC22E12.19, SPAC17G8.13C, SPAC6F6.09, SPAC1783.04C, SPBC800.03, SPAC3A11.08, SPCC736.11, SPAPB8E5.09, SPAC1B3.02C, SPBC2A9.04C, SPBC16A3.19, SPCC594.0…
GO:0006357 regulation of transcription from RNA polymerase II promoter 6.44777242523602e-47 7.88236237803914e-50 75 398 136 5224 0.00% 0.00 SPBC83.17, SPAC3H1.11, SPAC589.02C, SPAC1002.15C, SPCC830.05C, SPAC1783.04C, SPBC800.03, SPCC736.11, SPBC32H8.11, SPBC2D10.06, SPAC2F7.04, SPBC725.11C, SPBC16A3.19, SPAC3H8.09C, SPAC22F3.02, SPBC2F12.09C, SPAC3G9.08, SPCC970.10C, SPCC18.06C, SPBC16D10.07C, SP…
GO:0051253 negative regulation of RNA metabolic process 1.38210954712674e-42 1.68962047326007e-45 71 398 134 5224 0.00% 0.00 SPBP16F5.04, SPBC428.08C, SPAC29A4.18, SPAC589.02C, SPCC1753.02C, SPAC23E2.02, SPAC17G8.13C, SPAC1783.04C, SPBC800.03, SPAC3A11.08, SPAC22E12.07, SPCC736.11, SPBC32H8.11, SPBC2D10.06, SPBC2A9.04C, SPBC36.12C, SPAC25B8.02, SPAC3C7.14C, SPBC16D10.07C, SPAC23H3.13C, SPAC29B12.…
GO:0010629 negative regulation of gene expression 9.19128953735866e-42 1.12362952779446e-44 72 398 141 5224 0.00% 0.00 SPBP16F5.04, SPBC428.08C, SPAC29A4.18, SPAC589.02C, SPCC1753.02C, SPAC23E2.02, SPAC17G8.13C, SPAC1783.04C, SPBC800.03, SPAC3A11.08, SPAC22E12.07, SPCC736.11, SPBC32H8.11, SPBC2D10.06, SPBC2A9.04C, SPBC36.12C, SPCC645.08C, SPAC25B8.02, SPAC3C7.14C, SPBC16D10.07C, SPAC23H3.13C, SPA…
GO:0016481 negative regulation of transcription 8.37561297464752e-41 1.02391356658283e-43 70 398 136 5224 0.00% 0.00 SPBP16F5.04, SPBC428.08C, SPAC29A4.18, SPAC589.02C, SPCC1753.02C, SPAC23E2.02, SPAC17G8.13C, SPAC1783.04C, SPBC800.03, SPAC3A11.08, SPAC22E12.07, SPCC736.11, SPBC32H8.11, SPBC2D10.06, SPBC2A9.04C, SPBC36.12C, SPAC25B8.02, SPAC3C7.14C, SPBC16D10.07C, SPAC23H3.13C, SPAC29B12.06C, SPC…
GO:0045892 negative regulation of transcription, DNA-dependent 7.49490336178398e-40 9.16247354741318e-43 68 398 131 5224 0.00% 0.00 SPBP16F5.04, SPBC428.08C, SPAC29A4.18, SPAC589.02C, SPCC1753.02C, SPAC23E2.02, SPAC17G8.13C, SPAC1783.04C, SPBC800.03, SPAC3A11.08, SPAC22E12.07, SPCC736.11, SPBC32H8.11, SPBC2D10.06, SPBC2A9.04C, SPBC36.12C, SPAC25B8.02, SPAC3C7.14C, SPBC16D10.07C, SPAC23H3.13C, SPA…
GO:0045934 negative regulation of nucleobase, nucleoside, nucleotide and nucleic acid metabolic process 5.45212521958565e-33 6.66518975499468e-36 74 398 189 5224 0.00% 0.00 SPBP16F5.04, SPBC428.08C, SPAC29A4.18, SPAC589.02C, SPCC1753.02C, SPAC23E2.02, SPAC17G8.13C, SPAC1783.04C, SPBC800.03, SPAC3A11.08, SPAC22E12.07, SPCC736.11, SPBC32H8.11, SPBC2D10.06, SPBC2A9.04C, SPBC36.12C, SPAC25B8.02, SPAC…
GO:0051172 negative regulation of nitrogen compound metabolic process 8.36428509908172e-33 1.02252874071904e-35 74 398 190 5224 0.00% 0.00 SPBP16F5.04, SPBC428.08C, SPAC29A4.18, SPAC589.02C, SPCC1753.02C, SPAC23E2.02, SPAC17G8.13C, SPAC1783.04C, SPBC800.03, SPAC3A11.08, SPAC22E12.07, SPCC736.11, SPBC32H8.11, SPBC2D10.06, SPBC2A9.04C, SPBC36.12C, SPAC25B8.02, SPAC3C7.14C, SPBC16D10.07C, SPAC23H3.1…
GO:0010605 negative regulation of macromolecule metabolic process 1.0595636355367e-32 1.29531006789328e-35 78 398 212 5224 0.00% 0.00 SPBP16F5.04, SPBC428.08C, SPAC29A4.18, SPAC589.02C, SPCC1753.02C, SPAC23E2.02, SPAC17G8.13C, SPAC1783.04C, SPBC800.03, SPAC3A11.08, SPAC22E12.07, SPCC736.11, SPBC32H8.11, SPBC2D10.06, SPBC2A9.04C, SPBC36.12C, SPCC645.08C, SPAC25B8.02, SPAC3C7.14C, SPBC16D10.07C, SP…
GO:0006338 chromatin remodeling 1.58529660177402e-32 1.93801540559171e-35 68 398 161 5224 0.00% 0.00 SPBC21H7.02, SPBC428.08C, SPAC29A4.18, SPAC23H4.08, SPBC146.09C, SPBC13G1.08C, SPCC306.04C, SPAC23E2.02, SPAC22E12.19, SPAC6F6.09, SPAC1783.04C, SPAC3A11.08, SPAPB8E5.09, SPBC16A3.19, SPCC594.05C, SPBC21C3.02C, SPBP8B7.19, SPAC25B8.02, SPCC16C4.18C, SPBC16D10.07C, SPCC61.02, SPAC2F7.07C, SPCC1393.…
GO:0044238 primary metabolic process 1.6823975167962e-32 2.05672068067995e-35 349 398 3162 5224 0.00% 0.00 SPCC4G3.07C, SPBC337.03, SPBC17G9.02C, SPBC56F2.05C, SPAC2H10.01, SPBC428.08C, SPAC1A6.01C, SPAC23C4.15, SPCC1682.07, SPCC1753.02C, SPAC1002.08C, SPAC6F6.09, SPCC1672.08C, SPAC3A11.08, SPAC32A11.03C, SPAC2F7.04, SPBC1677.03C, SPBC36.12C, SPAC22F3.02, SPAC25B8.19C, SPCC1223.04C, SPBC25D12.03C…
GO:0051276 chromosome organization 1.19645237877566e-31 1.46265571977464e-34 108 398 409 5224 0.00% 0.00 SPCC4G3.07C, SPBC21H7.02, SPBP8B7.07C, SPBC428.08C, SPAC29A4.18, SPAC23H4.08, SPBC146.09C, SPCC830.05C, SPBC13G1.08C, SPCC306.04C, SPAC23E2.02, SPAC22E12.19, SPAC17G8.13C, SPAC6F6.09, SPAC1783.04C, SPBC800.03, SPAC3A11.08, SPAC22E12.07, SPCC736.11, SPAPB8E5.09, SPAC1B3.02C, SPBC2A9.04C, SPBC16…
GO:0009890 negative regulation of biosynthetic process 2.86153714705242e-31 3.49821167121323e-34 75 398 204 5224 0.00% 0.00 SPBP16F5.04, SPBC428.08C, SPAC29A4.18, SPAC589.02C, SPCC1753.02C, SPAC23E2.02, SPAC17G8.13C, SPAC1783.04C, SPBC800.03, SPAC3A11.08, SPAC22E12.07, SPCC736.11, SPBC32H8.11, SPBC2D10.06, SPBC2A9.04C, SPBC36.12C, SPAC25B8.02, SPAC3C7.14C, SPBC16D10.07C, SPAC23H3.13C, SPAC29B12.0…
GO:0031327 negative regulation of cellular biosynthetic process 2.86153714705242e-31 3.49821167121323e-34 75 398 204 5224 0.00% 0.00 SPBP16F5.04, SPBC428.08C, SPAC29A4.18, SPAC589.02C, SPCC1753.02C, SPAC23E2.02, SPAC17G8.13C, SPAC1783.04C, SPBC800.03, SPAC3A11.08, SPAC22E12.07, SPCC736.11, SPBC32H8.11, SPBC2D10.06, SPBC2A9.04C, SPBC36.12C, SPAC25B8.02, SPAC3C7.14C, SPBC16D10.07C, SPAC23H3.13C, SP…
GO:0010558 negative regulation of macromolecule biosynthetic process 1.03591532769074e-30 1.26640015610114e-33 72 398 191 5224 0.00% 0.00 SPBP16F5.04, SPBC428.08C, SPAC29A4.18, SPAC589.02C, SPCC1753.02C, SPAC23E2.02, SPAC17G8.13C, SPAC1783.04C, SPBC800.03, SPAC3A11.08, SPAC22E12.07, SPCC736.11, SPBC32H8.11, SPBC2D10.06, SPBC2A9.04C, SPBC36.12C, SPAC25B8.02, SPAC3C7.14C, SPBC16D10.07C, SPAC23H3.13…
GO:2000113 negative regulation of cellular macromolecule biosynthetic process 1.03591532769074e-30 1.26640015610114e-33 72 398 191 5224 0.00% 0.00 SPBP16F5.04, SPBC428.08C, SPAC29A4.18, SPAC589.02C, SPCC1753.02C, SPAC23E2.02, SPAC17G8.13C, SPAC1783.04C, SPBC800.03, SPAC3A11.08, SPAC22E12.07, SPCC736.11, SPBC32H8.11, SPBC2D10.06, SPBC2A9.04C, SPBC36.12C, SPAC25B8.02, SPAC3C7.14C, SPBC16D10.07C, SP…
GO:0009892 negative regulation of metabolic process 8.17953402111008e-30 9.99943034365535e-33 78 398 230 5224 0.00% 0.00 SPBP16F5.04, SPBC428.08C, SPAC29A4.18, SPAC589.02C, SPCC1753.02C, SPAC23E2.02, SPAC17G8.13C, SPAC1783.04C, SPBC800.03, SPAC3A11.08, SPAC22E12.07, SPCC736.11, SPBC32H8.11, SPBC2D10.06, SPBC2A9.04C, SPBC36.12C, SPCC645.08C, SPAC25B8.02, SPAC3C7.14C, SPBC16D10.07C, SPAC23H3.13C, S…
GO:0031324 negative regulation of cellular metabolic process 4.04397947107059e-29 4.94374018468287e-32 76 398 223 5224 0.00% 0.00 SPBP16F5.04, SPBC428.08C, SPAC29A4.18, SPAC589.02C, SPCC1753.02C, SPAC23E2.02, SPAC17G8.13C, SPAC1783.04C, SPBC800.03, SPAC3A11.08, SPAC22E12.07, SPCC736.11, SPBC32H8.11, SPBC2D10.06, SPBC2A9.04C, SPBC36.12C, SPAC25B8.02, SPAC3C7.14C, SPBC16D10.07C, SPAC23H3.13C, SPAC2…
GO:0040029 regulation of gene expression, epigenetic 1.3561456324344e-28 1.65787974625232e-31 49 398 92 5224 0.00% 0.00 SPCC622.16C, SPBP16F5.04, SPCC1235.09, SPBC428.08C, SPAC29A4.18, SPAC17G8.13C, SPCC1739.03, SPAC1783.04C, SPCC663.12, SPBC800.03, SPAC22E12.07, SPAC3A11.08, SPCC736.11, SPCC4B3.12, SPBC14C8.17C, SPAC6F12.09, SPBC2A9.04C, SPBC2D10.17, SPAC3G9.07C, SPAC6G9.03C, SPAC25B8.14, SPCC61…
GO:0044237 cellular metabolic process 1.22724754601859e-27 1.5003026234946e-30 350 398 3304 5224 0.00% 0.00 SPCC4G3.07C, SPBC337.03, SPBC17G9.02C, SPBC56F2.05C, SPAC2H10.01, SPBC428.08C, SPAC1A6.01C, SPAC23C4.15, SPCC1682.07, SPCC1753.02C, SPAC1002.08C, SPAC6F6.09, SPCC1672.08C, SPAC3A11.08, SPAC32A11.03C, SPAC2F7.04, SPBC1677.03C, SPBC36.12C, SPAC22F3.02, SPAC25B8.19C, SPCC1223.04C, SPBC25D12.03…
GO:0016458 gene silencing 7.61603063537187e-27 9.31055089898762e-30 48 398 94 5224 0.00% 0.00 SPCC622.16C, SPBP16F5.04, SPCC1235.09, SPBC428.08C, SPAC29A4.18, SPAC17G8.13C, SPCC1739.03, SPAC1783.04C, SPCC663.12, SPBC800.03, SPAC22E12.07, SPAC3A11.08, SPCC736.11, SPCC4B3.12, SPAC6F12.09, SPBC2A9.04C, SPBC2D10.17, SPAC3G9.07C, SPAC6G9.03C, SPAC25B8.14, SPCC613.12C, SPCC645.08C, SPAC25B8.02, SPAC3C7…
GO:0006342 chromatin silencing 8.19865707077477e-27 1.00228081549814e-29 47 398 90 5224 0.00% 0.00 SPCC622.16C, SPBP16F5.04, SPCC1235.09, SPBC428.08C, SPAC29A4.18, SPAC17G8.13C, SPCC1739.03, SPAC1783.04C, SPCC663.12, SPBC800.03, SPAC22E12.07, SPAC3A11.08, SPCC736.11, SPCC4B3.12, SPAC6F12.09, SPBC2A9.04C, SPBC2D10.17, SPAC3G9.07C, SPAC6G9.03C, SPAC25B8.14, SPCC613.12C, SPAC25B8.02, SPAC3C7.14C, SP…
GO:0045814 negative regulation of gene expression, epigenetic 8.19865707077477e-27 1.00228081549814e-29 47 398 90 5224 0.00% 0.00 SPCC622.16C, SPBP16F5.04, SPCC1235.09, SPBC428.08C, SPAC29A4.18, SPAC17G8.13C, SPCC1739.03, SPAC1783.04C, SPCC663.12, SPBC800.03, SPAC22E12.07, SPAC3A11.08, SPCC736.11, SPCC4B3.12, SPAC6F12.09, SPBC2A9.04C, SPBC2D10.17, SPAC3G9.07C, SPAC6G9.03C, SPAC25B8.14, SPCC613.12…
GO:0008152 metabolic process 1.00405542676933e-26 1.2274516219674e-29 351 398 3346 5224 0.00% 0.00 SPCC4G3.07C, SPBC337.03, SPBC17G9.02C, SPBC56F2.05C, SPAC2H10.01, SPBC428.08C, SPAC1A6.01C, SPAC23C4.15, SPCC1682.07, SPCC1753.02C, SPAC1002.08C, SPAC6F6.09, SPCC1672.08C, SPAC3A11.08, SPAC32A11.03C, SPAC2F7.04, SPBC1677.03C, SPBC36.12C, SPAC22F3.02, SPAC25B8.19C, SPCC1223.04C, SPBC25D12.03C, SPAC3G…
GO:0006354 transcription elongation, DNA-dependent 3.74077618788475e-24 4.57307602430898e-27 32 398 44 5224 0.00% 0.00 SPBC17G9.02C, SPAC1D4.14, SPAC27D7.14C, SPAC664.03, SPAC29B12.06C, SPBC1105.07C, SPAC1B3.05, SPCC645.13, SPBC19G7.16, SPAC23C4.19, SPAC18B11.07C, SPAC20G4.01, SPAC16C9.05, SPBC32H8.10, SPCC4G3.15C, SPCC1020.04C, SPBC651.09C, SPAC20H4.03C, SPCC548.05C, SPAC29B12.02C, SPBC19F8.07, …
GO:0018205 peptidyl-lysine modification 5.05176406866987e-23 6.17575069519543e-26 38 398 67 5224 0.00% 0.00 SPAC23H4.12, SPBC21H7.02, SPBC16C6.01C, SPAC57A10.14, SPBP8B7.07C, SPBC428.08C, SPAC688.14, SPCC830.05C, SPAC3C7.09, SPCC306.04C, SPAC637.12C, SPAC17G8.13C, SPAC6F6.09, SPBC17D11.04C, SPAC29B12.02C, SPCC4B3.12, SPBC14C8.17C, SPBC16A3.19, SPCC1223.04C, SPAC3G9.08, SPCC297.04C, SPCC16C4.18C, …
GO:0048519 negative regulation of biological process 5.74260132076667e-23 7.02029501316219e-26 91 398 374 5224 0.00% 0.00 SPAC2F7.11, SPBP16F5.04, SPBC428.08C, SPAC29A4.18, SPAC589.02C, SPCC1753.02C, SPCC306.04C, SPAC23E2.02, SPAC17G8.13C, SPBC1289.07C, SPAC1783.04C, SPBC800.03, SPAC3A11.08, SPAC22E12.07, SPCC736.11, SPBC32H8.11, SPBC2D10.06, SPBC2A9.04C, SPBC36.12C, SPCC645.08C, SPAC25B8.02, SPA…
GO:0048523 negative regulation of cellular process 1.83314884332128e-21 2.24101325589399e-24 87 398 361 5224 0.00% 0.00 SPBP16F5.04, SPBC428.08C, SPAC29A4.18, SPAC589.02C, SPCC1753.02C, SPCC306.04C, SPAC23E2.02, SPAC17G8.13C, SPBC1289.07C, SPAC1783.04C, SPBC800.03, SPAC3A11.08, SPAC22E12.07, SPCC736.11, SPBC32H8.11, SPBC2D10.06, SPBC2A9.04C, SPBC36.12C, SPAC25B8.02, SPAC3C7.14C, SPBC16D10.07C, SP…
GO:0006368 transcription elongation from RNA polymerase II promoter 1.13723511913602e-20 1.39026298182888e-23 27 398 36 5224 0.00% 0.00 SPBC17G9.02C, SPAC1D4.14, SPAC27D7.14C, SPAC664.03, SPBC1105.07C, SPCC645.13, SPBC19G7.16, SPAC18B11.07C, SPAC20G4.01, SPAC23C4.19, SPAC16C9.05, SPBC32H8.10, SPBC651.09C, SPAC20H4.03C, SPCC548.05C, SPAC29B12.02C, SPAC16C9.04C, SPBC19F8.07, SPAC1B3.02C, SPBC1861.0…
GO:0010628 positive regulation of gene expression 3.99783041010929e-19 4.88732323974241e-22 34 398 64 5224 0.00% 0.00 SPCC1902.01, SPBC83.17, SPCC1682.13, SPBC19C2.09, SPAC1A6.01C, SPBC146.09C, SPAC6F12.02, SPAC17G8.13C, SPAC23E2.02, SPAC57A10.09C, SPBC32H8.11, SPBC14C8.17C, SPBC19F8.07, SPBC2D10.06, SPAC56F8.16, SPBC32C12.02, SPAC22F3.02, SPCC1620.09C, SPBC2F12.09C, SPCC1223.13, SPAC3G9.08, SPCC…
GO:0045941 positive regulation of transcription 3.99783041010929e-19 4.88732323974241e-22 34 398 64 5224 0.00% 0.00 SPCC1902.01, SPBC83.17, SPCC1682.13, SPBC19C2.09, SPAC1A6.01C, SPBC146.09C, SPAC6F12.02, SPAC17G8.13C, SPAC23E2.02, SPAC57A10.09C, SPBC32H8.11, SPBC14C8.17C, SPBC19F8.07, SPBC2D10.06, SPAC56F8.16, SPBC32C12.02, SPAC22F3.02, SPCC1620.09C, SPBC2F12.09C, SPCC1223.13, SPAC3G9.08, SPCC16…
GO:0045935 positive regulation of nucleobase, nucleoside, nucleotide and nucleic acid metabolic process 2.83811866343969e-18 3.46958271814143e-21 34 398 67 5224 0.00% 0.00 SPCC1902.01, SPBC83.17, SPCC1682.13, SPBC19C2.09, SPAC1A6.01C, SPBC146.09C, SPAC6F12.02, SPAC17G8.13C, SPAC23E2.02, SPAC57A10.09C, SPBC32H8.11, SPBC14C8.17C, SPBC19F8.07, SPBC2D10.06, SPAC56F8.16, SPBC32C12.02, SPAC22F3.02, SPC…
GO:0051173 positive regulation of nitrogen compound metabolic process 2.83811866343969e-18 3.46958271814143e-21 34 398 67 5224 0.00% 0.00 SPCC1902.01, SPBC83.17, SPCC1682.13, SPBC19C2.09, SPAC1A6.01C, SPBC146.09C, SPAC6F12.02, SPAC17G8.13C, SPAC23E2.02, SPAC57A10.09C, SPBC32H8.11, SPBC14C8.17C, SPBC19F8.07, SPBC2D10.06, SPAC56F8.16, SPBC32C12.02, SPAC22F3.02, SPCC1620.09C, SPBC2F12.09C, SPCC1223.…
GO:0006352 transcription initiation, DNA-dependent 6.59050461697261e-17 8.05685160999097e-20 28 398 48 5224 0.00% 0.00 SPCC16C4.18C, SPBC21H7.02, SPBC13G1.13, SPCC1682.07, SPAC22A12.05, SPBC1198.13C, SPAC20G4.01, SPAC823.06, SPAC144.09C, SPAC1D4.12, SPBC15D4.14, SPBC30B4.07C, SPBC651.09C, SPBC21H7.05, SPCC1672.08C, SPAC3A12.05C, SPACUNK4.06C, SPAC1002.04C, SPAC16A10.02, SPAC1565.07C, SPCC1620.09C…
GO:0018193 peptidyl-amino acid modification 1.13419489785866e-16 1.38654632990056e-19 38 398 92 5224 0.00% 0.00 SPAC23H4.12, SPBC21H7.02, SPBC16C6.01C, SPAC57A10.14, SPBP8B7.07C, SPBC428.08C, SPAC688.14, SPCC830.05C, SPAC3C7.09, SPCC306.04C, SPAC637.12C, SPAC17G8.13C, SPAC6F6.09, SPBC17D11.04C, SPAC29B12.02C, SPCC4B3.12, SPBC14C8.17C, SPBC16A3.19, SPCC1223.04C, SPAC3G9.08, SPCC297.04C, SPCC16C4.1…
GO:0006730 one-carbon metabolic process 1.47068990520985e-16 1.79790941957194e-19 42 398 113 5224 0.00% 0.00 SPCC4G3.07C, SPCC622.16C, SPBC16C6.01C, SPBP8B7.07C, SPBC428.08C, SPAC688.14, SPBC146.09C, SPBC13G1.08C, SPAC3C7.09, SPAC1002.08C, SPCC306.04C, SPAC23E2.02, SPBC800.03, SPAC29B12.02C, SPAC3A11.08, SPCC736.11, SPCC4B3.12, SPAC6F12.09, SPCC594.05C, SPCC613.12C, SPCC1223.04C, SPCC297.04C, SPC…
GO:0006479 protein methylation 3.02185323858862e-16 3.69419711318902e-19 31 398 62 5224 0.00% 0.00 SPBC16D10.07C, SPAC664.03, SPBC16C6.01C, SPBP8B7.07C, SPBC428.08C, SPAC688.14, SPCC1393.05, SPAC18B11.07C, SPBC13G1.08C, SPAC18G6.02C, SPAC3C7.09, SPCC306.04C, SPBC1709.13C, SPBC651.09C, SPCC11E10.08, SPAC22E12.11C, SPAC29B12.02C, SPAC3A11.08, SPBC800.03, SPCC736.11, SPCC4B3.12, SPCC188.13C, SPAC6F1…
GO:0008213 protein alkylation 3.02185323858862e-16 3.69419711318902e-19 31 398 62 5224 0.00% 0.00 SPBC16D10.07C, SPAC664.03, SPBC16C6.01C, SPBP8B7.07C, SPBC428.08C, SPAC688.14, SPCC1393.05, SPAC18B11.07C, SPBC13G1.08C, SPAC18G6.02C, SPAC3C7.09, SPCC306.04C, SPBC1709.13C, SPBC651.09C, SPCC11E10.08, SPAC22E12.11C, SPAC29B12.02C, SPAC3A11.08, SPBC800.03, SPCC736.11, SPCC4B3.12, SPCC188.13C, SPAC6F12…
GO:0006464 protein modification process 3.24836484157914e-16 3.97110616329968e-19 110 398 624 5224 0.00% 0.00 SPCC4G3.07C, SPBC21H7.02, SPBP16F5.04, SPBC16C6.01C, SPBP8B7.07C, SPBC428.08C, SPAC24H6.12C, SPAC29A4.18, SPAC23H4.18C, SPBC146.09C, SPCC830.05C, SPBC13G1.08C, SPCC306.04C, SPAC23E2.02, SPAC22E12.19, SPAC17G8.13C, SPAC6F6.09, SPAC1783.04C, SPBC800.03, SPAC3A11.08, SPCC736.11, SPAC1851.03,…
GO:0030702 chromatin silencing at centromere 1.2620601040767e-15 1.54286076292995e-18 28 398 52 5224 0.00% 0.00 SPCC622.16C, SPCC132.02, SPBC16D10.07C, SPBC15D4.03, SPBC428.08C, SPBP35G2.10, SPCC1393.05, SPAC18G6.02C, SPBP23A10.08, SPCC1739.03, SPAC1783.04C, SPCC11E10.08, SPCC663.12, SPAC22E12.07, SPAC3A11.08, SPBC16C6.10, SPBC800.03, SPCC736.11, SPCC188.13C, SPAC6F12.09, SPAC1B3.17, SPAC664.01C,…
GO:0016571 histone methylation 2.01224694498912e-15 2.45995959045125e-18 26 398 45 5224 0.00% 0.00 SPBC16D10.07C, SPAC664.03, SPBP8B7.07C, SPBC428.08C, SPCC1393.05, SPAC18B11.07C, SPAC18G6.02C, SPBC13G1.08C, SPCC306.04C, SPBC651.09C, SPAC22E12.11C, SPCC11E10.08, SPAC29B12.02C, SPAC3A11.08, SPBC800.03, SPCC736.11, SPCC4B3.12, SPCC188.13C, SPAC6F12.09, SPCC1739.05, SPCC594.05C, SPCC613.12C, SPCC297…
GO:0051254 positive regulation of RNA metabolic process 9.13709358585515e-15 1.11700410585026e-17 28 398 55 5224 0.00% 0.00 SPCC1902.01, SPBC83.17, SPCC1682.13, SPBC19C2.09, SPBC146.09C, SPBC336.12C, SPAC6F12.02, SPBC6B1.12C, SPCC1494.10, SPAC17G8.13C, SPAC23E2.02, SPAC57A10.09C, SPBC725.16, SPBC32H8.11, SPBC14C8.17C, SPBC19F8.07, SPBC2D10.06, SPAC31A2.11C, SPAC56F8.16, SPBC16D10.03, SPBC3B9.15C,…
GO:0043412 macromolecule modification 2.26092622225068e-14 2.76396848685903e-17 115 398 705 5224 0.00% 0.00 SPCC4G3.07C, SPBC21H7.02, SPBP16F5.04, SPBC16C6.01C, SPBP8B7.07C, SPBC428.08C, SPAC24H6.12C, SPAC29A4.18, SPAC23H4.18C, SPBC146.09C, SPCC830.05C, SPBC13G1.08C, SPAC1002.08C, SPCC306.04C, SPAC23E2.02, SPAC22E12.19, SPAC17G8.13C, SPAC6F6.09, SPAC1783.04C, SPBC800.03, SPAC3A11.08, SPCC736.11, …
GO:0045893 positive regulation of transcription, DNA-dependent 3.49149885127108e-14 4.26833600399888e-17 27 398 53 5224 0.00% 0.00 SPCC1902.01, SPBC83.17, SPCC1682.13, SPBC19C2.09, SPBC146.09C, SPBC336.12C, SPAC6F12.02, SPBC6B1.12C, SPCC1494.10, SPAC17G8.13C, SPAC23E2.02, SPAC57A10.09C, SPBC725.16, SPBC32H8.11, SPBC14C8.17C, SPBC19F8.07, SPBC2D10.06, SPAC31A2.11C, SPAC56F8.16, SPBC16D10.03, SPBC3…
GO:0006367 transcription initiation from RNA polymerase II promoter 6.93761117982383e-14 8.48118726139832e-17 22 398 35 5224 0.00% 0.00 SPCC16C4.18C, SPBC21H7.02, SPBC13G1.13, SPCC1682.07, SPBC1198.13C, SPAC20G4.01, SPAC823.06, SPAC1D4.12, SPBC15D4.14, SPBC30B4.07C, SPCC1672.08C, SPAC3A12.05C, SPACUNK4.06C, SPAC1002.04C, SPAC16A10.02, SPCC1620.09C, SPCC1494.02C, SPAC458.07, SPAC16E8.16, SPBC32F12…
GO:0030466 chromatin silencing at silent mating-type cassette 2.47142367690931e-13 3.02130033851994e-16 21 398 33 5224 0.00% 0.00 SPAC3C7.14C, SPCC622.16C, SPBC16D10.07C, SPBP16F5.04, SPBC15D4.03, SPBC428.08C, SPBP35G2.10, SPAC18B11.07C, SPBC1105.09, SPCC11E10.08, SPAC3A11.08, SPBC16C6.10, SPBC800.03, SPCC188.13C, SPAC1B3.17, SPAC664.01C, SPAC3G9.07C, SPBC2D10.17, SPCC613.12C, SPCC970.07C, SPBC83…
GO:0006475 internal protein amino acid acetylation 9.45068993977481e-13 1.15534106843213e-15 25 398 50 5224 0.00% 0.00 SPAC23H4.12, SPCC16C4.18C, SPBC21H7.02, SPCC61.02, SPBC1921.07C, SPAC57A10.14, SPAC1F5.11C, SPBC6B1.12C, SPCC830.05C, SPCC126.04C, SPAC139.06, SPAC17G8.13C, SPAC637.12C, SPBP23A10.08, SPBC1709.11C, SPAC6F6.09, SPAC9G1.13C, SPBC17D11.04C, SPBC14C8.17C, SPBC16A3.19, SPAC17G8.07, SP…
GO:0016573 histone acetylation 9.45068993977481e-13 1.15534106843213e-15 25 398 50 5224 0.00% 0.00 SPAC23H4.12, SPCC16C4.18C, SPBC21H7.02, SPCC61.02, SPBC1921.07C, SPAC57A10.14, SPAC1F5.11C, SPBC6B1.12C, SPCC830.05C, SPCC126.04C, SPAC139.06, SPAC17G8.13C, SPAC637.12C, SPBP23A10.08, SPBC1709.11C, SPAC6F6.09, SPAC9G1.13C, SPBC17D11.04C, SPBC14C8.17C, SPBC16A3.19, SPAC17G8.07, SPCC1795.08C, SPAC3G9.…
GO:0018393 internal peptidyl-lysine acetylation 9.45068993977481e-13 1.15534106843213e-15 25 398 50 5224 0.00% 0.00 SPAC23H4.12, SPCC16C4.18C, SPBC21H7.02, SPCC61.02, SPBC1921.07C, SPAC57A10.14, SPAC1F5.11C, SPBC6B1.12C, SPCC830.05C, SPCC126.04C, SPAC139.06, SPAC17G8.13C, SPAC637.12C, SPBP23A10.08, SPBC1709.11C, SPAC6F6.09, SPAC9G1.13C, SPBC17D11.04C, SPBC14C8.17C, SPBC16A3.19, SPAC17G8.07, SPCC1…
GO:0018394 peptidyl-lysine acetylation 9.45068993977481e-13 1.15534106843213e-15 25 398 50 5224 0.00% 0.00 SPAC23H4.12, SPCC16C4.18C, SPBC21H7.02, SPCC61.02, SPBC1921.07C, SPAC57A10.14, SPAC1F5.11C, SPBC6B1.12C, SPCC830.05C, SPCC126.04C, SPAC139.06, SPAC17G8.13C, SPAC637.12C, SPBP23A10.08, SPBC1709.11C, SPAC6F6.09, SPAC9G1.13C, SPBC17D11.04C, SPBC14C8.17C, SPBC16A3.19, SPAC17G8.07, SPCC1795.08C, …
GO:0018022 peptidyl-lysine methylation 1.98455639110873e-12 2.42610805759013e-15 13 398 13 5224 0.00% 0.00 SPBC1709.13C, SPAC22E12.11C, SPAC29B12.02C, SPCC4B3.12, SPBC16C6.01C, SPBP8B7.07C, SPBC428.08C, SPCC1739.05, SPAC688.14, SPCC1223.04C, SPAC3C7.09, SPCC306.04C, SPCC297.04C
GO:0006476 protein deacetylation 3.75566868266112e-12 4.59128200814318e-15 18 398 26 5224 0.00% 0.00 SPAC23H4.12, SPCC132.02, SPCC1259.07, SPBC16D10.07C, SPCC1682.13, SPAC2F7.07C, SPCC1235.09, SPAC29A4.18, SPAC23C11.15, SPAC16C9.05, SPAC22E12.19, SPAC1783.04C, SPBC800.03, SPBC1685.08, SPAC1B3.17, SPAC3G9.07C, SPBC21C3.02C, SPAC25B8.02
GO:0016575 histone deacetylation 3.75566868266112e-12 4.59128200814318e-15 18 398 26 5224 0.00% 0.00 SPAC23H4.12, SPCC132.02, SPCC1259.07, SPBC16D10.07C, SPCC1682.13, SPAC2F7.07C, SPCC1235.09, SPAC29A4.18, SPAC23C11.15, SPAC16C9.05, SPAC22E12.19, SPAC1783.04C, SPBC800.03, SPBC1685.08, SPAC1B3.17, SPAC3G9.07C, SPBC21C3.02C, SPAC25B8.02
GO:0035601 protein deacylation 1.04880689212977e-11 1.28216001482857e-14 18 398 27 5224 0.00% 0.00 SPAC23H4.12, SPCC132.02, SPCC1259.07, SPBC16D10.07C, SPCC1682.13, SPAC2F7.07C, SPCC1235.09, SPAC29A4.18, SPAC23C11.15, SPAC16C9.05, SPAC22E12.19, SPAC1783.04C, SPBC800.03, SPBC1685.08, SPAC1B3.17, SPAC3G9.07C, SPBC21C3.02C, SPAC25B8.02
GO:0034968 histone lysine methylation 1.15640337646057e-11 1.41369605924275e-14 20 398 34 5224 0.00% 0.00 SPBC16D10.07C, SPBP8B7.07C, SPBC428.08C, SPCC1393.05, SPAC18B11.07C, SPBC13G1.08C, SPCC306.04C, SPAC22E12.11C, SPCC11E10.08, SPAC29B12.02C, SPAC3A11.08, SPCC736.11, SPCC188.13C, SPCC4B3.12, SPCC1739.05, SPCC594.05C, SPCC613.12C, SPCC297.04C, SPCC970.10C, SPCC970.07C
GO:0006360 transcription from RNA polymerase I promoter 4.25854162078997e-11 5.20604110121023e-14 19 398 32 5224 0.00% 0.00 SPAC22E12.08, SPAC23C4.15, SPAC2F3.03C, SPBC14C8.14C, SPBC725.17C, SPBP23A10.07, SPBC4C3.05C, SPBC32H8.10, SPCC1020.04C, SPBC1289.07C, SPBC14C8.12, SPAC29A4.10, SPBC336.09C, SPBC3B9.07C, SPCC285.17, SPCC1259.03, SPBC3B8.11, SPBC19C2.03, SPAC18G6.11C
GO:0009893 positive regulation of metabolic process 7.44414979137663e-11 9.10042761781984e-14 38 398 130 5224 0.00% 0.00 SPCC1902.01, SPBC83.17, SPCC1682.13, SPBC19C2.09, SPAC1A6.01C, SPBC146.09C, SPAC6F12.02, SPAC17G8.13C, SPAC23E2.02, SPAC57A10.09C, SPBC32H8.11, SPBC19F8.07, SPBC14C8.17C, SPBC2D10.06, SPAC56F8.16, SPBC32C12.02, SPAC22F3.02, SPCC1620.09C, SPBC2F12.09C, SPCC613.12C, SPCC1223.13, …
GO:0031325 positive regulation of cellular metabolic process 7.44414979137663e-11 9.10042761781984e-14 38 398 130 5224 0.00% 0.00 SPCC1902.01, SPBC83.17, SPCC1682.13, SPBC19C2.09, SPAC1A6.01C, SPBC146.09C, SPAC6F12.02, SPAC17G8.13C, SPAC23E2.02, SPAC57A10.09C, SPBC32H8.11, SPBC19F8.07, SPBC14C8.17C, SPBC2D10.06, SPAC56F8.16, SPBC32C12.02, SPAC22F3.02, SPCC1620.09C, SPBC2F12.09C, SPCC613.12C, SPCC…
GO:0010604 positive regulation of macromolecule metabolic process 7.87468030736246e-11 9.62674854200789e-14 37 398 124 5224 0.00% 0.00 SPCC1902.01, SPBC83.17, SPCC1682.13, SPBC19C2.09, SPAC1A6.01C, SPBC146.09C, SPAC6F12.02, SPAC17G8.13C, SPAC23E2.02, SPAC57A10.09C, SPBC32H8.11, SPBC14C8.17C, SPBC19F8.07, SPBC2D10.06, SPAC56F8.16, SPBC32C12.02, SPAC22F3.02, SPCC1620.09C, SPBC2F12.09C, SPCC613.12C,…
GO:0010557 positive regulation of macromolecule biosynthetic process 7.92794898624134e-11 9.69186917633415e-14 34 398 106 5224 0.00% 0.00 SPCC1902.01, SPBC83.17, SPCC1682.13, SPBC19C2.09, SPAC1A6.01C, SPBC146.09C, SPAC6F12.02, SPAC17G8.13C, SPAC23E2.02, SPAC57A10.09C, SPBC32H8.11, SPBC14C8.17C, SPBC19F8.07, SPBC2D10.06, SPAC56F8.16, SPBC32C12.02, SPAC22F3.02, SPCC1620.09C, SPBC2F12.09C, SPCC1223.…
GO:0009891 positive regulation of biosynthetic process 1.08220119816694e-10 1.32298434983733e-13 34 398 107 5224 0.00% 0.00 SPCC1902.01, SPBC83.17, SPCC1682.13, SPBC19C2.09, SPAC1A6.01C, SPBC146.09C, SPAC6F12.02, SPAC17G8.13C, SPAC23E2.02, SPAC57A10.09C, SPBC32H8.11, SPBC14C8.17C, SPBC19F8.07, SPBC2D10.06, SPAC56F8.16, SPBC32C12.02, SPAC22F3.02, SPCC1620.09C, SPBC2F12.09C, SPCC1223.13, SPAC3G9.08…
GO:0031328 positive regulation of cellular biosynthetic process 1.08220119816694e-10 1.32298434983733e-13 34 398 107 5224 0.00% 0.00 SPCC1902.01, SPBC83.17, SPCC1682.13, SPBC19C2.09, SPAC1A6.01C, SPBC146.09C, SPAC6F12.02, SPAC17G8.13C, SPAC23E2.02, SPAC57A10.09C, SPBC32H8.11, SPBC14C8.17C, SPBC19F8.07, SPBC2D10.06, SPAC56F8.16, SPBC32C12.02, SPAC22F3.02, SPCC1620.09C, SPBC2F12.09C, SPCC1223.13, S…
GO:0032259 methylation 1.30511420629706e-10 1.59549413972746e-13 32 398 96 5224 0.00% 0.00 SPBC16C6.01C, SPBP8B7.07C, SPBC428.08C, SPAC688.14, SPBC13G1.08C, SPAC1002.08C, SPAC3C7.09, SPCC306.04C, SPAC29B12.02C, SPAC3A11.08, SPBC800.03, SPCC736.11, SPCC4B3.12, SPAC6F12.09, SPCC594.05C, SPCC613.12C, SPCC1223.04C, SPCC297.04C, SPCC970.10C, SPAC664.03, SPBC16D10.07C, SPAC18B11.07C, SPCC1393.05, SPAC1…
GO:0043414 macromolecule methylation 1.30511420629706e-10 1.59549413972746e-13 32 398 96 5224 0.00% 0.00 SPBC16C6.01C, SPBP8B7.07C, SPBC428.08C, SPAC688.14, SPBC13G1.08C, SPAC1002.08C, SPAC3C7.09, SPCC306.04C, SPAC29B12.02C, SPAC3A11.08, SPBC800.03, SPCC736.11, SPCC4B3.12, SPAC6F12.09, SPCC594.05C, SPCC613.12C, SPCC1223.04C, SPCC297.04C, SPCC970.10C, SPAC664.03, SPBC16D10.07C, SPAC18B11.07C, SPCC…
GO:0006473 protein acetylation 1.09987189336865e-09 1.34458666670985e-12 25 398 64 5224 0.00% 0.00 SPAC23H4.12, SPCC16C4.18C, SPBC21H7.02, SPCC61.02, SPBC1921.07C, SPAC57A10.14, SPAC1F5.11C, SPBC6B1.12C, SPCC830.05C, SPCC126.04C, SPAC139.06, SPAC17G8.13C, SPAC637.12C, SPBP23A10.08, SPBC1709.11C, SPAC6F6.09, SPAC9G1.13C, SPBC17D11.04C, SPBC14C8.17C, SPBC16A3.19, SPAC17G8.07, SPCC1795.08C, SPAC3G9.…
GO:0006348 chromatin silencing at telomere 1.19397093992825e-09 1.4596221759514e-12 14 398 19 5224 0.00% 0.00 SPAC1783.04C, SPCC11E10.08, SPBC800.03, SPBC16D10.07C, SPBC16C6.10, SPAC3A11.08, SPBC428.08C, SPCC550.12, SPAC3G9.07C, SPAC664.01C, SPCC613.12C, SPCC970.07C, SPAC139.06, SPAC17G8.13C
GO:0043543 protein acylation 2.49293884960554e-09 3.04760250563024e-12 25 398 66 5224 0.00% 0.00 SPAC23H4.12, SPCC16C4.18C, SPBC21H7.02, SPCC61.02, SPBC1921.07C, SPAC57A10.14, SPAC1F5.11C, SPBC6B1.12C, SPCC830.05C, SPCC126.04C, SPAC139.06, SPAC17G8.13C, SPAC637.12C, SPBP23A10.08, SPBC1709.11C, SPAC6F6.09, SPAC9G1.13C, SPBC17D11.04C, SPBC14C8.17C, SPBC16A3.19, SPAC17G8.07, SPCC1795.08C, SPAC3G9.08…
GO:0032583 regulation of gene-specific transcription 3.20408086666108e-09 3.9169692746468e-12 21 398 47 5224 0.00% 0.00 SPCC1902.01, SPBC83.17, SPBC16D10.07C, SPCC1235.09, SPBC19C2.09, SPAC688.08, SPBC2F12.11C, SPBC336.12C, SPAC589.02C, SPCC1494.10, SPBC32H8.10, SPAC1783.04C, SPCC736.11, SPBC19F8.07, SPBC725.16, SPAC22F3.09C, SPAC31A2.11C, SPBC3B9.15C, SPCC16C4.11, SPBC1289.10C, SPAC1002.05C
GO:0000122 negative regulation of transcription from RNA polymerase II promoter 5.11637642365527e-09 6.25473890422404e-12 19 398 39 5224 0.00% 0.00 SPBC16D10.07C, SPAC29B12.06C, SPCC1235.09, SPBC15D4.03, SPAC688.08, SPBP35G2.10, SPCC1393.02C, SPAC589.02C, SPAC1783.04C, SPAC227.15, SPBC800.03, SPCC736.11, SPBC32H8.11, SPAC1B3.17, SPBC2D10.06, SPBP4H10.09, SPAC31A2.11C, SPBC2D10.17, SPAC1002.05C
GO:0032784 regulation of transcription elongation, DNA-dependent 1.19200394017337e-08 1.4572175307743e-11 13 398 18 5224 0.00% 0.00 SPBC32H8.10, SPBC17G9.02C, SPAC20H4.03C, SPBC19F8.07, SPAC1B3.02C, SPBC1861.07, SPCC645.13, SPBC19G7.16, SPBC29A3.08, SPBC21C3.16C, SPAC23C4.19, SPAC1F7.01C, SPBC13E7.08C
GO:0031047 gene silencing by RNA 6.31151581118693e-08 7.71578950022852e-11 14 398 23 5224 0.00% 0.00 SPCC1739.03, SPCC663.12, SPAC3A11.08, SPCC736.11, SPCC188.13C, SPAC6F12.09, SPBC428.08C, SPCC1393.05, SPAC18G6.02C, SPBC725.08, SPCC613.12C, SPCC645.08C, SPCC970.07C, SPBC83.03C
GO:0034728 nucleosome organization 1.61272264931573e-07 1.97154358107057e-10 22 398 61 5224 0.00% 0.00 SPCC132.02, SPCC576.13, SPBC16D10.07C, SPBC15D4.03, SPBP35G2.10, SPCC550.12, SPCC290.04, SPAC18B11.07C, SPBC83.08, SPBP35G2.13C, SPBP23A10.08, SPAC1783.04C, SPAC57A10.09C, SPAC9G1.13C, SPBC800.03, SPAPB8E5.09, SPAC17G8.07, SPAC3G9.07C, SPAC1F7.01C, SPAC6G9.03C, SPBP8B7.19, SPCC970.10C
GO:0031048 chromatin silencing by small RNA 3.71725922790565e-07 4.54432668448123e-10 11 398 15 5224 0.00% 0.00 SPCC1739.03, SPCC663.12, SPAC3A11.08, SPCC736.11, SPCC188.13C, SPAC6F12.09, SPAC18G6.02C, SPBC725.08, SPCC613.12C, SPCC970.07C, SPBC83.03C
GO:0051037 regulation of transcription during meiosis 3.71725922790565e-07 4.54432668448123e-10 11 398 15 5224 0.00% 0.00 SPBC725.16, SPBC32H8.11, SPBP4H10.09, SPBC2D10.06, SPAC22F3.09C, SPAC22F3.02, SPBC32C12.02, SPBC2F12.11C, SPAC6F12.02, SPBC2F12.09C, SPBC336.12C
GO:0007584 response to nutrient 5.20992930208008e-07 6.36910672625927e-10 13 398 22 5224 0.00% 0.00 SPBC215.04, SPBC32H8.07, SPAC1A6.04C, SPAC23H3.13C, SPAC23C11.08, SPBC19C7.03, SPAC26F1.10C, SPAC1556.08C, SPBC36.12C, SPAC6F12.02, SPCC1753.02C, SPCC74.03C, SPBC106.10
GO:0031670 cellular response to nutrient 5.20992930208008e-07 6.36910672625927e-10 13 398 22 5224 0.00% 0.00 SPBC215.04, SPBC32H8.07, SPAC1A6.04C, SPAC23H3.13C, SPAC23C11.08, SPBC19C7.03, SPAC26F1.10C, SPAC1556.08C, SPBC36.12C, SPAC6F12.02, SPCC1753.02C, SPCC74.03C, SPBC106.10
GO:0031060 regulation of histone methylation 6.02537967519866e-07 7.36598982298124e-10 14 398 26 5224 0.00% 0.00 SPCC11E10.08, SPBC800.03, SPBC16D10.07C, SPAC3A11.08, SPCC736.11, SPCC188.13C, SPAC6F12.09, SPCC1393.05, SPCC594.05C, SPCC613.12C, SPAC18G6.02C, SPCC970.10C, SPCC970.07C, SPBC83.03C
GO:0010551 regulation of gene-specific transcription from RNA polymerase II promoter 6.81968910503434e-07 8.33702824576325e-10 18 398 44 5224 0.00% 0.00 SPBC83.17, SPBC16D10.07C, SPCC1235.09, SPBC19C2.09, SPAC688.08, SPBC2F12.11C, SPBC336.12C, SPAC589.02C, SPCC1494.10, SPAC1783.04C, SPCC736.11, SPBC725.16, SPAC22F3.09C, SPAC31A2.11C, SPBC3B9.15C, SPCC16C4.11, SPBC1289.10C, SPAC1002.05C
GO:0048522 positive regulation of cellular process 8.54244833650647e-07 1.04430908759248e-09 43 398 211 5224 0.00% 0.00 SPCC1902.01, SPBC83.17, SPCC1682.13, SPBC19C2.09, SPAC1A6.01C, SPBC146.09C, SPAC6F12.02, SPAC17G8.13C, SPAC23E2.02, SPAC57A10.09C, SPAC3A11.08, SPBC32H8.11, SPBC19F8.07, SPBC14C8.17C, SPBC2D10.06, SPAC56F8.16, SPBC32C12.02, SPAC22F3.02, SPCC1620.09C, SPBC2F12.09C, SPCC613.12C, S…
GO:0045944 positive regulation of transcription from RNA polymerase II promoter 9.97305374282894e-07 1.21919972406222e-09 17 398 40 5224 0.00% 0.00 SPBC83.17, SPCC1682.13, SPBC19C2.09, SPBC6B1.12C, SPCC1494.10, SPAC57A10.09C, SPBC19F8.07, SPBC32H8.11, SPBC2D10.06, SPAC31A2.11C, SPBC16D10.03, SPAC22F3.02, SPBC3B9.15C, SPBC2F12.09C, SPAC3G9.08, SPCC1223.13, SPBC1289.10C
GO:0048518 positive regulation of biological process 2.12146359275535e-06 2.59347627476204e-09 44 398 225 5224 0.00% 0.00 SPCC1902.01, SPBC83.17, SPCC1682.13, SPBC19C2.09, SPAC1A6.01C, SPBC146.09C, SPAC6F12.02, SPAC17G8.13C, SPAC23E2.02, SPAC57A10.09C, SPAC3A11.08, SPBC32H8.11, SPBC19F8.07, SPBC14C8.17C, SPBC2D10.06, SPAC56F8.16, SPBC32C12.02, SPAC22F3.02, SPCC1620.09C, SPBC2F12.09C, SPCC613.12C,…
GO:0006996 organelle organization 2.86325226550396e-06 3.50030839303663e-09 120 398 969 5224 0.00% 0.00 SPCC4G3.07C, SPBC21H7.02, SPBP8B7.07C, SPBC428.08C, SPAC6B12.06C, SPAC29A4.18, SPAC23H4.08, SPBC146.09C, SPCC830.05C, SPBC13G1.08C, SPAC1002.08C, SPCC306.04C, SPAC23E2.02, SPAC22E12.19, SPAC17G8.13C, SPAC6F6.09, SPAC1783.04C, SPBC800.03, SPAC3A11.08, SPAC22E12.07, SPCC736.11, SPAPB8E5.09, SPAC1…
GO:0006482 protein demethylation 3.11258005880656e-06 3.80511009634053e-09 9 398 11 5224 0.00% 0.00 SPCC4G3.07C, SPCC622.16C, SPBC83.07, SPCC622.19, SPBP19A11.06, SPBC146.09C, SPAC25H1.02, SPAC1002.05C, SPAC23E2.02
GO:0008214 protein dealkylation 3.11258005880656e-06 3.80511009634053e-09 9 398 11 5224 0.00% 0.00 SPCC4G3.07C, SPCC622.16C, SPBC83.07, SPCC622.19, SPBP19A11.06, SPBC146.09C, SPAC25H1.02, SPAC1002.05C, SPAC23E2.02
GO:0016577 histone demethylation 3.11258005880656e-06 3.80511009634053e-09 9 398 11 5224 0.00% 0.00 SPCC4G3.07C, SPCC622.16C, SPBC83.07, SPCC622.19, SPBP19A11.06, SPBC146.09C, SPAC25H1.02, SPAC1002.05C, SPAC23E2.02
GO:0045896 regulation of transcription during mitosis 3.11258005880656e-06 3.80511009634053e-09 9 398 11 5224 0.00% 0.00 SPAC6G10.12C, SPBC725.16, SPBC15D4.03, SPBC19G7.06, SPAC22F3.09C, SPBC4C3.12, SPBC2F12.11C, SPBC336.12C, SPBC16G5.15C
GO:0045990 carbon catabolite regulation of transcription 3.66968400951406e-06 4.48616627079958e-09 10 398 14 5224 0.00% 0.00 SPBC215.04, SPBC32H8.07, SPAC23H3.13C, SPBC19C7.03, SPAC26F1.10C, SPAC1556.08C, SPBC36.12C, SPCC1753.02C, SPCC74.03C, SPBC106.10
GO:0031056 regulation of histone modification 5.17140570727308e-06 6.322011867082e-09 15 398 34 5224 0.00% 0.00 SPCC11E10.08, SPBC800.03, SPBC16D10.07C, SPAC3A11.08, SPCC736.11, SPCC188.13C, SPAC6F12.09, SPCC1393.05, SPCC594.05C, SPCC613.12C, SPAC18G6.02C, SPAC3G9.08, SPCC970.10C, SPCC970.07C, SPBC83.03C
GO:0000183 chromatin silencing at rDNA 7.30716184762223e-06 8.93296069391471e-09 8 398 9 5224 0.00% 0.00 SPCC132.02, SPBC800.03, SPBC16C6.10, SPBC428.08C, SPAC1B3.17, SPBP35G2.10, SPBC2D10.17, SPAC8F11.09C
GO:0070988 demethylation 1.16154225253217e-05 1.41997830382906e-08 9 398 12 5224 0.00% 0.00 SPCC4G3.07C, SPCC622.16C, SPBC83.07, SPCC622.19, SPBP19A11.06, SPBC146.09C, SPAC25H1.02, SPAC1002.05C, SPAC23E2.02
GO:0046015 regulation of transcription by glucose 3.52201093343854e-05 4.30563683794443e-08 9 398 13 5224 0.00% 0.00 SPBC215.04, SPBC32H8.07, SPAC23H3.13C, SPBC19C7.03, SPAC26F1.10C, SPBC36.12C, SPCC1753.02C, SPBC106.10, SPCC74.03C
GO:0006383 transcription from RNA polymerase III promoter 0.000114168983058412 1.3957088393449e-07 13 398 31 5224 0.00% 0.00 SPCC1020.04C, SPBC21H7.05, SPBC1289.07C, SPAC57A10.09C, SPBC14C8.12, SPBC839.12, SPAC31G5.12C, SPAPB1E7.03, SPAC1851.03, SPAC23C4.15, SPAC22A12.05, SPAC144.09C, SPBC19C2.03
GO:0045013 carbon catabolite repression of transcription 0.000116767241027904 1.42747238420421e-07 8 398 11 5224 0.00% 0.00 SPBC36.12C, SPBC215.04, SPBC32H8.07, SPAC23H3.13C, SPCC1753.02C, SPBC19C7.03, SPBC106.10, SPAC26F1.10C
GO:0045014 negative regulation of transcription by glucose 0.000116767241027904 1.42747238420421e-07 8 398 11 5224 0.00% 0.00 SPBC36.12C, SPBC215.04, SPBC32H8.07, SPAC23H3.13C, SPCC1753.02C, SPBC19C7.03, SPBC106.10, SPAC26F1.10C
GO:0033044 regulation of chromosome organization 0.000345149952620767 4.21943707360351e-07 16 398 50 5224 0.00% 0.00 SPCC622.16C, SPBC16D10.07C, SPCC1393.05, SPAC18G6.02C, SPCC11E10.08, SPAC3A11.08, SPBC800.03, SPCC188.13C, SPCC736.11, SPAC6F12.09, SPCC594.05C, SPAC3G9.08, SPCC613.12C, SPBC83.03C, SPCC970.07C, SPCC970.10C
GO:0051567 histone H3-K9 methylation 0.000457759496100675 5.59608185942145e-07 9 398 16 5224 0.00% 0.00 SPCC11E10.08, SPBC16D10.07C, SPAC3A11.08, SPCC736.11, SPCC188.13C, SPBC428.08C, SPCC1393.05, SPCC613.12C, SPCC970.07C
GO:0051568 histone H3-K4 methylation 0.000794032107952831 9.70699398475343e-07 8 398 13 5224 0.00% 0.00 SPCC11E10.08, SPAC18B11.07C, SPCC594.05C, SPBC13G1.08C, SPCC613.12C, SPCC306.04C, SPCC970.07C, SPCC970.10C
GO:0070076 histone lysine demethylation 0.00101164495933091 1.23672977913315e-06 6 398 7 5224 0.00% 0.00 SPCC4G3.07C, SPCC622.16C, SPBC146.09C, SPBC83.07, SPAC23E2.02, SPAC1002.05C
GO:0031399 regulation of protein modification process 0.00111216239610844 1.35961173118391e-06 16 398 54 5224 0.00% 0.00 SPBC16D10.07C, SPCC1393.05, SPAC18G6.02C, SPCC11E10.08, SPAC3A11.08, SPBC800.03, SPCC188.13C, SPCC736.11, SPAC6F12.09, SPAC1565.07C, SPCC594.05C, SPAC3G9.08, SPCC613.12C, SPBC83.03C, SPCC970.07C, SPCC970.10C
GO:0006369 termination of RNA polymerase II transcription 0.00113635604336157 1.38918831706794e-06 7 398 10 5224 0.00% 0.00 SPBC337.03, SPAC19D5.06C, SPAC3G9.04, SPAC222.09, SPAC4G9.04C, SPAC26A3.12C, SPAC3H8.09C
GO:0051039 positive regulation of transcription during meiosis 0.00113635604336157 1.38918831706794e-06 7 398 10 5224 0.00% 0.00 SPBC32C12.02, SPAC22F3.02, SPBC336.12C, SPBC2F12.09C, SPAC6F12.02, SPBC32H8.11, SPBC2D10.06
GO:0043486 histone exchange 0.00152865631804832 1.86877300494905e-06 11 398 27 5224 0.00% 0.00 SPBP23A10.08, SPAC9G1.13C, SPCC576.13, SPAPB8E5.09, SPCC550.12, SPAC17G8.07, SPCC290.04, SPAC1F7.01C, SPBC83.08, SPBP35G2.13C, SPBP8B7.19
GO:0006353 transcription termination, DNA-dependent 0.00173006041865725 2.11498828686705e-06 8 398 14 5224 0.00% 0.00 SPBC337.03, SPAC19D5.06C, SPAC26A3.12C, SPAC3H8.09C, SPAC222.09, SPAC3G9.04, SPCC1259.03, SPAC4G9.04C
GO:0007187 G-protein signaling, coupled to cyclic nucleotide second messenger 0.00205130920127071 2.50771295998864e-06 5 398 5 5224 0.00% 0.00 SPBC36.12C, SPBC215.04, SPBC32H8.07, SPAC23H3.13C, SPBC19C7.03
GO:0007188 G-protein signaling, coupled to cAMP nucleotide second messenger 0.00205130920127071 2.50771295998864e-06 5 398 5 5224 0.00% 0.00 SPBC36.12C, SPBC215.04, SPBC32H8.07, SPAC23H3.13C, SPBC19C7.03
GO:0007190 activation of adenylate cyclase activity 0.00205130920127071 2.50771295998864e-06 5 398 5 5224 0.00% 0.00 SPBC36.12C, SPBC215.04, SPBC32H8.07, SPAC23H3.13C, SPCC1753.02C
GO:0031281 positive regulation of cyclase activity 0.00205130920127071 2.50771295998864e-06 5 398 5 5224 0.00% 0.00 SPBC36.12C, SPBC215.04, SPBC32H8.07, SPAC23H3.13C, SPCC1753.02C
GO:0045762 positive regulation of adenylate cyclase activity 0.00205130920127071 2.50771295998864e-06 5 398 5 5224 0.00% 0.00 SPBC36.12C, SPBC215.04, SPBC32H8.07, SPAC23H3.13C, SPCC1753.02C
GO:0051349 positive regulation of lyase activity 0.00205130920127071 2.50771295998864e-06 5 398 5 5224 0.00% 0.00 SPBC36.12C, SPBC215.04, SPBC32H8.07, SPAC23H3.13C, SPCC1753.02C
GO:0071842 cellular component organization at cellular level 0.00273481830250507 3.34329865831915e-06 123 398 1124 5224 0.00% 0.00 SPCC4G3.07C, SPBC21H7.02, SPBP8B7.07C, SPBC428.08C, SPAC6B12.06C, SPAC29A4.18, SPAC23H4.08, SPBC146.09C, SPCC830.05C, SPBC13G1.08C, SPAC1002.08C, SPCC306.04C, SPAC23E2.02, SPAC22E12.19, SPAC17G8.13C, SPAC6F6.09, SPAC1783.04C, SPBC800.03, SPAC3A11.08, SPAC22E12.07, SPC…
GO:0071103 DNA conformation change 0.00298731408493813 3.65197320897081e-06 18 398 71 5224 0.00% 0.00 SPCC622.16C, SPAC23H4.12, SPBC15D4.03, SPBC13G1.13, SPBC428.08C, SPBP35G2.10, SPAC29A4.18, SPAC23C11.15, SPCC290.04, SPAC18B11.07C, SPAC1D4.12, SPAC57A10.09C, SPAC3A11.08, SPBC800.03, SPAC1F7.01C, SPAC6G9.03C, SPBP8B7.19, SPCC970.10C
GO:0051570 regulation of histone H3-K9 methylation 0.00346198228339349 4.23225218018764e-06 8 398 15 5224 0.00% 0.00 SPCC1393.05, SPCC11E10.08, SPBC16D10.07C, SPAC3A11.08, SPCC736.11, SPCC188.13C, SPCC613.12C, SPCC970.07C
GO:0043044 ATP-dependent chromatin remodeling 0.00352634119461129 4.31093055575952e-06 11 398 29 5224 0.00% 0.00 SPBP23A10.08, SPAC9G1.13C, SPCC576.13, SPAPB8E5.09, SPCC550.12, SPAC17G8.07, SPCC290.04, SPAC1F7.01C, SPBC83.08, SPBP35G2.13C, SPBP8B7.19
GO:0000289 nuclear-transcribed mRNA poly(A) tail shortening 0.00378634090831624 4.62877861652353e-06 6 398 8 5224 0.00% 0.00 SPBC13E7.03C, SPAC1B3.05, SPCC4G3.15C, SPAC16C9.04C, SPCC31H12.08C, SPCC18.06C
GO:0006171 cAMP biosynthetic process 0.00378634090831624 4.62877861652353e-06 6 398 8 5224 0.00% 0.00 SPBC36.12C, SPBC215.04, SPBC32H8.07, SPAC23H3.13C, SPCC1753.02C, SPBC19C7.03
GO:0009190 cyclic nucleotide biosynthetic process 0.00378634090831624 4.62877861652353e-06 6 398 8 5224 0.00% 0.00 SPBC36.12C, SPBC215.04, SPBC32H8.07, SPAC23H3.13C, SPCC1753.02C, SPBC19C7.03
GO:0046058 cAMP metabolic process 0.00378634090831624 4.62877861652353e-06 6 398 8 5224 0.00% 0.00 SPBC36.12C, SPBC215.04, SPBC32H8.07, SPAC23H3.13C, SPCC1753.02C, SPBC19C7.03
GO:0007530 sex determination 0.00556397015223884 6.80191950151448e-06 10 398 25 5224 0.00% 0.00 SPBC23G7.09, SPCC11E10.08, SPAC3A11.08, SPBC428.08C, SPAC11E3.06, SPAC664.01C, SPCC613.12C, SPBC1711.02, SPAC22F8.07C, SPCC970.07C
GO:0007531 mating type determination 0.00556397015223884 6.80191950151448e-06 10 398 25 5224 0.00% 0.00 SPBC23G7.09, SPCC11E10.08, SPAC3A11.08, SPBC428.08C, SPAC11E3.06, SPAC664.01C, SPCC613.12C, SPBC1711.02, SPAC22F8.07C, SPCC970.07C
GO:0045165 cell fate commitment 0.00556397015223884 6.80191950151448e-06 10 398 25 5224 0.00% 0.00 SPBC23G7.09, SPCC11E10.08, SPAC3A11.08, SPBC428.08C, SPAC11E3.06, SPAC664.01C, SPCC613.12C, SPBC1711.02, SPAC22F8.07C, SPCC970.07C

## Sheet: cbf11_expnotpred
FileS4: SAGA and Cbf11 predictions and statistics (See different tab names)
Experimentally identified Cbf11 interactors that are not predicted by SVM or RF, see below for GO term enrichment
		Likely non-specific background
SPCC736.08
SPBC21D10.11C
SPCC1672.02C
SPBC1A4.03C
SPAC13G7.02C		1
SPBC18E5.12C
SPAC26H5.05
SPAC1834.03C		1
SPBC1105.12		1
SPBC8D2.03C		1
SPBC660.13C
SPAC664.11		1
SPBP23A10.15C
SPAC9E9.09C
SPAC767.01C
SPBC337.05C
SPAC24C9.12C		1
SPBC16H5.11C
SPBC1861.02
SPAC12G12.04		1
SPBC56F2.09C
SPAC1F7.05		1
SPAC1071.06
SPBP19A11.03C		1
SPAC17G8.03C
SPAC17H9.02
SPAC4D7.08C
SPBC1734.15
SPAC1834.04
SPBC1105.11C
SPBC543.03C
SPAC2F3.04C
SPAC17A5.13
SPAC23G3.10C
SPBC30D10.13C
SPAC664.02C
SPBC365.10
SPAC30D11.10
SPBC26H8.07C
SPBP23A10.05
SPAC140.02		1
SPCC126.02C
SPCC1281.05
SPAC1006.03C
SPBC146.14C
SPAC1F7.09C
SPAC30.01C
SPBPJ4664.04
SPBC30D10.08
SPAC25G10.07C
SPAC328.10C		1
SPAC8C9.08
SPBP8B7.17C
SPBC646.11
SPAC1F3.06C
SPAC2F3.09
SPAC3A11.12C
SPAC23D3.09
SPBC800.05C
SPAC110.04C
SPAC637.05C
SPBC16A3.15C
SPAC1071.10C
SPAC14C4.14		1
SPAC16E8.01
SPAC25A8.01C
SPBC19C7.06		1
SPAC139.01C
SPBC14F5.03C
SPBC16C6.13C
SPBC23E6.02
SPBP4H10.11C		1
SPAC10F6.01C		1
SPAC17A2.13C		1
SPAC4F8.12C		1
SPAPB1E7.14
SPBC1773.10C		1
SPBC17D11.07C
SPBC19G7.01C
SPBC215.09C
SPBC660.11		1
SPBC9B6.04C
SPCC24B10.22
SPAC4H3.09
SPAC821.11
SPBC16D10.11C		1
SPCC1620.08
SPCC962.04		1
SPAC1D4.04
SPAC1F3.07C
SPAC222.12C
SPAC6B12.05C
SPBC713.03
SPCC16C4.09		1
SPCC1795.04C
SPAC1565.08		1
SPAC19G12.10C
SPAC23G3.11
SPAC29A4.02C		1
SPAC3G9.06		1
SPCC1620.14C
SPAC1006.07
SPAC11G7.04		1
SPAC1556.02C
SPAC2F3.16
SPAC31G5.19
SPAC589.10C		1
SPAC637.04
SPBC146.03C
SPBC337.08C
SPBC887.14C
SPBC8D2.06
SPBC902.04
SPCC23B6.05C
SPAC13G6.07C		1
SPAC13G7.12C
SPAC1751.01C
SPAC17H9.01
SPAC222.04C
SPAC25B8.16
SPAC26A3.16
SPAC29A4.15
SPBC17D1.06
SPBC887.01
SPAC144.11		1
SPAC31G5.03		1
SPAC6G10.02C		1
SPAC7D4.14C
SPBC12C2.06
SPBC1347.02
SPBC16H5.07C
SPBC3B9.19
SPBC409.06
SPCC188.03
SPCC285.08
SPCC285.16C
SPCC306.03C
SPCC338.12
SPAC17G8.06C
SPAC17H9.14C
SPAC18G6.05C		1
SPAC22G7.09C
SPAC25G10.09C		1
SPAC31G5.13
SPAC922.07C
SPBC12C2.08
SPBC16D10.09
SPBC211.07C
SPBC23G7.07C
SPBC336.04
SPBC4F6.18C		1
SPBC660.16
SPBP4H10.06C
SPCC1223.09
SPCC330.02
SPCC622.10C
SPCC736.15
SPAC144.04C
SPAC15A10.11
SPAC26A3.15C
SPAC6F6.10C
SPAC9.05
SPAC959.08		1
SPAPB17E12.14C
SPBC11B10.09
SPBC11G11.02C
SPBC1289.04C
SPBC16C6.02C
SPBC29A10.10C
SPBC543.09
SPBC646.13
SPBP35G2.03C
SPCC965.05C
		35
P-value cutoff	0.01
Calculate FDR	Yes
Regulation links followed	Yes
Bonferroni correction	Yes
Annotation file	gene_association.GeneDB_Spombe
Evidence codes used	IEA (3294), IEP (435), IGI (1232), NAS (1524), IPI (1139), ND (2280), IC (1398), ISS (10424), RCA (727), IDA (9523), IMP (2845), TAS (1117)
GOID	TERM	CORRECTED_PVALUE	UNCORRECTED_PVALUE	NUM_LIST_ANNOTATIONS	LIST_SIZE	TOTAL_NUM_ANNOTATIONS	POPULATION_SIZE	FDR_RATE	EXPECTED_FALSE_POSITIVES	ANNOTATED_GENES
GO:0006996	organelle organization	3.7331e-08	6.97776e-11	68	173	969	5224	0	0	SPBP23A10.05, SPBC887.14C, SPCC23B6.05C, SPAC31G5.13, SPBC543.09, SPBC19G7.01C, SPBC800.05C, SPAC1834.04, SPBC8D2.03C, SPAC1D4.04, SPBC660.13C, SPBC16A3.15C, SPAC6F6.10C, SPBC12C2.08, SPAC23D3.09, SPAC1F3.07C, SPAC664.11, SPBC9B6.04C, SPBC26H8.07C, SPAC18G6.05C, SPBC18E5.12C, SPCC188.03, SPBC17D1.06, SPBP35G2.03C, SPAC25G10.07C, SPCC736.08, SPAC23G3.10C, SPAC6B12.05C, SPBC23E6.02, SPBC1105.12, SP…
GO:0051276	chromosome organization	1.32677e-06	2.47995e-09	38	173	409	5224	0	0	SPBC23E6.02, SPBP23A10.05, SPCC1281.05, SPBC1105.12, SPBC887.14C, SPCC23B6.05C, SPBC543.03C, SPBC1A4.03C, SPBC19G7.01C, SPCC1620.14C, SPAC1834.04, SPAC25A8.01C, SPBC8D2.03C, SPBC660.11, SPBC1105.11C, SPBP4H10.06C, SPBC660.13C, SPAC1071.06, SPAC222.04C, SPAC23D3.09, SPAC1F3.07C, SPCC306.03C, SPBC26H8.07C, SPAC31G5.19, SPBC365.10, SPAPB1E7.14, SPCC188.03, SPBC1734.15, SPAC1565.08, SPAC1834.03C, SPB…
GO:0071842	cellular component organization at cellular level	2.44671e-06	4.57329e-09	71	173	1135	5224	0	0	SPBP23A10.05, SPBC887.14C, SPAC30D11.10, SPCC23B6.05C, SPAC31G5.13, SPBC543.09, SPBC19G7.01C, SPBC800.05C, SPAC1834.04, SPBC8D2.03C, SPAC1D4.04, SPBC660.13C, SPBC16A3.15C, SPAC6F6.10C, SPBC12C2.08, SPAC23D3.09, SPAC1F3.07C, SPAC664.11, SPBC9B6.04C, SPBC26H8.07C, SPAC18G6.05C, SPBC18E5.12C, SPCC188.03, SPBC17D1.06, SPBP35G2.03C, SPAC25G10.07C, SPCC736.08, SPAC23G3.10C, SPAC6B12.05C, SPBC23E6.02, S…
GO:0006163	purine nucleotide metabolic process	8.96349e-06	1.67542e-08	33	173	345	5224	0	0	SPBC23E6.02, SPBC887.14C, SPAC222.12C, SPAC1F7.05, SPAC637.05C, SPBC543.09, SPBC19G7.01C, SPBC800.05C, SPAC14C4.14, SPCC1223.09, SPAC4D7.08C, SPAC9.05, SPCC1620.14C, SPAC25A8.01C, SPBC4F6.18C, SPAC1006.07, SPBP4H10.06C, SPBC16A3.15C, SPBC12C2.06, SPBC12C2.08, SPAC1F7.09C, SPAC664.11, SPBC26H8.07C, SPBC9B6.04C, SPAC31G5.19, SPAC17H9.02, SPAC1071.10C, SPAC1565.08, SPBC17D1.06, SPAC3A11.12C, SPBC29A…
GO:0071841	cellular component organization or biogenesis at cellular level	8.99819e-06	1.6819e-08	84	173	1501	5224	0	0	SPBP23A10.05, SPBC887.14C, SPAC30D11.10, SPCC23B6.05C, SPAC589.10C, SPAC31G5.13, SPAC13G6.07C, SPBC543.09, SPBC19G7.01C, SPBC800.05C, SPAC1834.04, SPBC8D2.03C, SPAC1D4.04, SPBC660.13C, SPBC16A3.15C, SPAC6F6.10C, SPBC23G7.07C, SPBC12C2.08, SPAC23D3.09, SPAC1F3.07C, SPAC664.11, SPBC9B6.04C, SPBC26H8.07C, SPAC18G6.05C, SPBC18E5.12C, SPCC188.03, SPAC144.11, SPBC17D1.06, SPAC8C9.08, SPBP35G2.03C, SPAC…
GO:0009987	cellular process	1.39615e-05	2.60963e-08	169	173	4453	5224	0	0	SPBP23A10.05, SPCC736.15, SPAC17H9.14C, SPAC31G5.13, SPAC13G6.07C, SPAC637.05C, SPBC543.09, SPBC19G7.01C, SPBP8B7.17C, SPBC800.05C, SPAC30.01C, SPBC1289.04C, SPAC17G8.03C, SPBC8D2.03C, SPAC23G3.11, SPAC1D4.04, SPAC10F6.01C, SPBC660.13C, SPAC959.08, SPAC17G8.06C, SPBC16C6.02C, SPAC29A4.02C, SPBC12C2.08, SPAC2F3.16, SPAC1F3.07C, SPBC56F2.09C, SPAC17A2.13C, SPBC26H8.07C, SPAC139.01C, SPBC11B10.09, S…
GO:0071840	cellular component organization or biogenesis	1.63125e-05	3.04906e-08	87	173	1599	5224	0	0	SPBP23A10.05, SPBC887.14C, SPAC30D11.10, SPCC23B6.05C, SPCC736.15, SPAC589.10C, SPAC31G5.13, SPAC13G6.07C, SPBC543.09, SPBC19G7.01C, SPBC800.05C, SPAC1834.04, SPBC8D2.03C, SPAC1D4.04, SPBC660.13C, SPBC16A3.15C, SPAC6F6.10C, SPBC23G7.07C, SPBC12C2.08, SPAC23D3.09, SPAC1F3.07C, SPAC664.11, SPBC9B6.04C, SPBC26H8.07C, SPBC11B10.09, SPAC18G6.05C, SPBC18E5.12C, SPCC188.03, SPAC144.11, SPBC17D1.06, SPAC…
GO:0016043	cellular component organization	2.63722e-05	4.92939e-08	74	173	1273	5224	0	0	SPBP23A10.05, SPBC887.14C, SPAC30D11.10, SPCC23B6.05C, SPCC736.15, SPAC31G5.13, SPBC543.09, SPBC19G7.01C, SPBC800.05C, SPAC1834.04, SPBC8D2.03C, SPAC1D4.04, SPBC660.13C, SPBC16A3.15C, SPAC6F6.10C, SPBC12C2.08, SPAC23D3.09, SPAC1F3.07C, SPAC664.11, SPBC9B6.04C, SPBC26H8.07C, SPBC11B10.09, SPAC18G6.05C, SPBC18E5.12C, SPCC188.03, SPBC17D1.06, SPBP35G2.03C, SPAC25G10.07C, SPCC736.08, SPAC637.04, SPAC…
GO:0009144	purine nucleoside triphosphate metabolic process	3.44539e-05	6.43998e-08	30	173	310	5224	0	0	SPBC23E6.02, SPBC887.14C, SPAC664.11, SPAC31G5.19, SPBC9B6.04C, SPBC26H8.07C, SPAC222.12C, SPAC1F7.05, SPAC1071.10C, SPAC17H9.02, SPAC637.05C, SPBC543.09, SPBC19G7.01C, SPBC800.05C, SPAC14C4.14, SPAC9.05, SPBC17D1.06, SPCC1620.14C, SPAC1565.08, SPAC25A8.01C, SPBC29A10.10C, SPAC3A11.12C, SPBC4F6.18C, SPAC1006.07, SPAC767.01C, SPBP4H10.06C, SPBC16A3.15C, SPBC12C2.06, SPAC13G7.02C, SPBC12C2.08
GO:0006753	nucleoside phosphate metabolic process	4.20191e-05	7.85404e-08	35	173	405	5224	0	0	SPBC23E6.02, SPBC887.14C, SPBC660.16, SPAC222.12C, SPAC1F7.05, SPAC637.05C, SPBC543.09, SPBC19G7.01C, SPBC800.05C, SPAC14C4.14, SPCC1223.09, SPAC4D7.08C, SPAC9.05, SPCC1620.14C, SPAC25A8.01C, SPBC4F6.18C, SPAC1006.07, SPBP4H10.06C, SPBC16A3.15C, SPBC12C2.06, SPBC12C2.08, SPAC1F7.09C, SPAC664.11, SPBC26H8.07C, SPBC9B6.04C, SPAC31G5.19, SPAC17H9.02, SPAC1071.10C, SPAC1565.08, SPBC17D1.06, SPBC29A10…
GO:0009117	nucleotide metabolic process	4.20191e-05	7.85404e-08	35	173	405	5224	0	0	SPBC23E6.02, SPBC887.14C, SPBC660.16, SPAC222.12C, SPAC1F7.05, SPAC637.05C, SPBC543.09, SPBC19G7.01C, SPBC800.05C, SPAC14C4.14, SPCC1223.09, SPAC4D7.08C, SPAC9.05, SPCC1620.14C, SPAC25A8.01C, SPBC4F6.18C, SPAC1006.07, SPBP4H10.06C, SPBC16A3.15C, SPBC12C2.06, SPBC12C2.08, SPAC1F7.09C, SPAC664.11, SPBC26H8.07C, SPBC9B6.04C, SPAC31G5.19, SPAC17H9.02, SPAC1071.10C, SPAC1565.08, SPBC17D1.06, SPBC29A10…
GO:0009141	nucleoside triphosphate metabolic process	4.95247e-05	9.25696e-08	30	173	315	5224	0	0	SPBC23E6.02, SPBC887.14C, SPAC664.11, SPAC31G5.19, SPBC9B6.04C, SPBC26H8.07C, SPAC222.12C, SPAC1F7.05, SPAC1071.10C, SPAC17H9.02, SPAC637.05C, SPBC543.09, SPBC19G7.01C, SPBC800.05C, SPAC14C4.14, SPAC9.05, SPBC17D1.06, SPCC1620.14C, SPAC1565.08, SPAC25A8.01C, SPBC29A10.10C, SPAC3A11.12C, SPBC4F6.18C, SPAC1006.07, SPAC767.01C, SPBP4H10.06C, SPBC16A3.15C, SPBC12C2.06, SPAC13G7.02C, SPBC12C2.08
GO:0046483	heterocycle metabolic process	5.43979e-05	1.01678e-07	37	173	448	5224	0	0	SPBC23E6.02, SPBC887.14C, SPAC222.12C, SPAC821.11, SPAC1F7.05, SPAC637.05C, SPBC543.09, SPBC19G7.01C, SPBP8B7.17C, SPBC800.05C, SPAC14C4.14, SPCC1223.09, SPAC4D7.08C, SPAC9.05, SPCC1620.14C, SPAC25A8.01C, SPBC4F6.18C, SPAC1006.07, SPBP4H10.06C, SPBC16A3.15C, SPBC12C2.06, SPBC12C2.08, SPAC1F7.09C, SPAC664.11, SPBC26H8.07C, SPBC9B6.04C, SPAC31G5.19, SPAC17A5.13, SPAC17H9.02, SPAC1071.10C, SPAC2F3.0…
GO:0044281	small molecule metabolic process	9.00119e-05	1.68247e-07	61	173	986	5224	0	0	SPBC23E6.02, SPAC24C9.12C, SPBC887.14C, SPBC660.16, SPBP4H10.11C, SPAC222.12C, SPAC821.11, SPAC1F7.05, SPAC637.05C, SPBC543.09, SPBC19G7.01C, SPBP8B7.17C, SPBC800.05C, SPAC14C4.14, SPCC1223.09, SPAC4D7.08C, SPAC9.05, SPAC29A4.15, SPBC8D2.06, SPCC1620.14C, SPAC13G7.12C, SPAC25A8.01C, SPBC30D10.13C, SPBC4F6.18C, SPBC1773.10C, SPAC26H5.05, SPAC1006.07, SPAC10F6.01C, SPBP4H10.06C, SPAC922.07C, SPAC17…
GO:0009150	purine ribonucleotide metabolic process	9.31819e-05	1.74172e-07	30	173	324	5224	0	0	SPBC23E6.02, SPBC887.14C, SPAC664.11, SPAC31G5.19, SPBC9B6.04C, SPBC26H8.07C, SPAC222.12C, SPAC1071.10C, SPAC17H9.02, SPAC637.05C, SPBC543.09, SPBC19G7.01C, SPBC800.05C, SPAC14C4.14, SPAC4D7.08C, SPAC9.05, SPBC17D1.06, SPCC1620.14C, SPAC1565.08, SPAC25A8.01C, SPBC29A10.10C, SPAC3A11.12C, SPBC4F6.18C, SPAC1006.07, SPAC767.01C, SPBP4H10.06C, SPBC16A3.15C, SPBC12C2.06, SPAC13G7.02C, SPBC12C2.08
GO:0009205	purine ribonucleoside triphosphate metabolic process	0.000107627	2.01173e-07	29	173	308	5224	0	0	SPBC23E6.02, SPBC887.14C, SPAC664.11, SPAC31G5.19, SPBC9B6.04C, SPBC26H8.07C, SPAC222.12C, SPAC1071.10C, SPAC17H9.02, SPAC637.05C, SPBC543.09, SPBC19G7.01C, SPBC800.05C, SPAC14C4.14, SPAC9.05, SPBC17D1.06, SPCC1620.14C, SPAC1565.08, SPAC25A8.01C, SPBC29A10.10C, SPAC3A11.12C, SPBC4F6.18C, SPAC1006.07, SPAC767.01C, SPBP4H10.06C, SPBC16A3.15C, SPBC12C2.06, SPAC13G7.02C, SPBC12C2.08
GO:0046700	heterocycle catabolic process	0.000107627	2.01173e-07	29	173	308	5224	0	0	SPBC23E6.02, SPAC1F7.09C, SPBC887.14C, SPAC664.11, SPAC31G5.19, SPBC9B6.04C, SPBC26H8.07C, SPAC222.12C, SPAC1071.10C, SPAC17H9.02, SPAC637.05C, SPBC543.09, SPBC19G7.01C, SPBC800.05C, SPAC9.05, SPBC17D1.06, SPCC1620.14C, SPAC1565.08, SPAC25A8.01C, SPBC29A10.10C, SPAC3A11.12C, SPBC4F6.18C, SPAC1006.07, SPAC767.01C, SPBP4H10.06C, SPBC16A3.15C, SPBC12C2.06, SPAC13G7.02C, SPBC12C2.08
GO:0009146	purine nucleoside triphosphate catabolic process	0.000114288	2.13623e-07	28	173	291	5224	0	0	SPBC23E6.02, SPBC887.14C, SPAC664.11, SPAC31G5.19, SPBC9B6.04C, SPBC26H8.07C, SPAC222.12C, SPAC1071.10C, SPAC17H9.02, SPAC637.05C, SPBC543.09, SPBC19G7.01C, SPBC800.05C, SPAC9.05, SPBC17D1.06, SPCC1620.14C, SPAC1565.08, SPAC25A8.01C, SPBC29A10.10C, SPAC3A11.12C, SPBC4F6.18C, SPAC1006.07, SPAC767.01C, SPBP4H10.06C, SPBC16A3.15C, SPBC12C2.06, SPAC13G7.02C, SPBC12C2.08
GO:0009154	purine ribonucleotide catabolic process	0.000114288	2.13623e-07	28	173	291	5224	0	0	SPBC23E6.02, SPBC887.14C, SPAC664.11, SPAC31G5.19, SPBC9B6.04C, SPBC26H8.07C, SPAC222.12C, SPAC1071.10C, SPAC17H9.02, SPAC637.05C, SPBC543.09, SPBC19G7.01C, SPBC800.05C, SPAC9.05, SPBC17D1.06, SPCC1620.14C, SPAC1565.08, SPAC25A8.01C, SPBC29A10.10C, SPAC3A11.12C, SPBC4F6.18C, SPAC1006.07, SPAC767.01C, SPBP4H10.06C, SPBC16A3.15C, SPBC12C2.06, SPAC13G7.02C, SPBC12C2.08
GO:0009203	ribonucleoside triphosphate catabolic process	0.000114288	2.13623e-07	28	173	291	5224	0	0	SPBC23E6.02, SPBC887.14C, SPAC664.11, SPAC31G5.19, SPBC9B6.04C, SPBC26H8.07C, SPAC222.12C, SPAC1071.10C, SPAC17H9.02, SPAC637.05C, SPBC543.09, SPBC19G7.01C, SPBC800.05C, SPAC9.05, SPBC17D1.06, SPCC1620.14C, SPAC1565.08, SPAC25A8.01C, SPBC29A10.10C, SPAC3A11.12C, SPBC4F6.18C, SPAC1006.07, SPAC767.01C, SPBP4H10.06C, SPBC16A3.15C, SPBC12C2.06, SPAC13G7.02C, SPBC12C2.08
GO:0009207	purine ribonucleoside triphosphate catabolic process	0.000114288	2.13623e-07	28	173	291	5224	0	0	SPBC23E6.02, SPBC887.14C, SPAC664.11, SPAC31G5.19, SPBC9B6.04C, SPBC26H8.07C, SPAC222.12C, SPAC1071.10C, SPAC17H9.02, SPAC637.05C, SPBC543.09, SPBC19G7.01C, SPBC800.05C, SPAC9.05, SPBC17D1.06, SPCC1620.14C, SPAC1565.08, SPAC25A8.01C, SPBC29A10.10C, SPAC3A11.12C, SPBC4F6.18C, SPAC1006.07, SPAC767.01C, SPBP4H10.06C, SPBC16A3.15C, SPBC12C2.06, SPAC13G7.02C, SPBC12C2.08
GO:0009261	ribonucleotide catabolic process	0.000114288	2.13623e-07	28	173	291	5224	0	0	SPBC23E6.02, SPBC887.14C, SPAC664.11, SPAC31G5.19, SPBC9B6.04C, SPBC26H8.07C, SPAC222.12C, SPAC1071.10C, SPAC17H9.02, SPAC637.05C, SPBC543.09, SPBC19G7.01C, SPBC800.05C, SPAC9.05, SPBC17D1.06, SPCC1620.14C, SPAC1565.08, SPAC25A8.01C, SPBC29A10.10C, SPAC3A11.12C, SPBC4F6.18C, SPAC1006.07, SPAC767.01C, SPBP4H10.06C, SPBC16A3.15C, SPBC12C2.06, SPAC13G7.02C, SPBC12C2.08
GO:0009199	ribonucleoside triphosphate metabolic process	0.000115459	2.15812e-07	29	173	309	5224	0	0	SPBC23E6.02, SPBC887.14C, SPAC664.11, SPAC31G5.19, SPBC9B6.04C, SPBC26H8.07C, SPAC222.12C, SPAC1071.10C, SPAC17H9.02, SPAC637.05C, SPBC543.09, SPBC19G7.01C, SPBC800.05C, SPAC14C4.14, SPAC9.05, SPBC17D1.06, SPCC1620.14C, SPAC1565.08, SPAC25A8.01C, SPBC29A10.10C, SPAC3A11.12C, SPBC4F6.18C, SPAC1006.07, SPAC767.01C, SPBP4H10.06C, SPBC16A3.15C, SPBC12C2.06, SPAC13G7.02C, SPBC12C2.08
GO:0009259	ribonucleotide metabolic process	0.000122379	2.28746e-07	30	173	328	5224	0	0	SPBC23E6.02, SPBC887.14C, SPAC664.11, SPAC31G5.19, SPBC9B6.04C, SPBC26H8.07C, SPAC222.12C, SPAC1071.10C, SPAC17H9.02, SPAC637.05C, SPBC543.09, SPBC19G7.01C, SPBC800.05C, SPAC14C4.14, SPAC4D7.08C, SPAC9.05, SPBC17D1.06, SPCC1620.14C, SPAC1565.08, SPAC25A8.01C, SPBC29A10.10C, SPAC3A11.12C, SPBC4F6.18C, SPAC1006.07, SPAC767.01C, SPBP4H10.06C, SPBC16A3.15C, SPBC12C2.06, SPAC13G7.02C, SPBC12C2.08
GO:0044270	cellular nitrogen compound catabolic process	0.000123819	2.31438e-07	29	173	310	5224	0	0	SPBC23E6.02, SPAC1F7.09C, SPBC887.14C, SPAC664.11, SPAC31G5.19, SPBC9B6.04C, SPBC26H8.07C, SPAC222.12C, SPAC1071.10C, SPAC17H9.02, SPAC637.05C, SPBC543.09, SPBC19G7.01C, SPBC800.05C, SPAC9.05, SPBC17D1.06, SPCC1620.14C, SPAC1565.08, SPAC25A8.01C, SPBC29A10.10C, SPAC3A11.12C, SPBC4F6.18C, SPAC1006.07, SPAC767.01C, SPBP4H10.06C, SPBC16A3.15C, SPBC12C2.06, SPAC13G7.02C, SPBC12C2.08
GO:0009143	nucleoside triphosphate catabolic process	0.000132055	2.46832e-07	28	173	293	5224	0	0	SPBC23E6.02, SPBC887.14C, SPAC664.11, SPAC31G5.19, SPBC9B6.04C, SPBC26H8.07C, SPAC222.12C, SPAC1071.10C, SPAC17H9.02, SPAC637.05C, SPBC543.09, SPBC19G7.01C, SPBC800.05C, SPAC9.05, SPBC17D1.06, SPCC1620.14C, SPAC1565.08, SPAC25A8.01C, SPBC29A10.10C, SPAC3A11.12C, SPBC4F6.18C, SPAC1006.07, SPAC767.01C, SPBP4H10.06C, SPBC16A3.15C, SPBC12C2.06, SPAC13G7.02C, SPBC12C2.08
GO:0006195	purine nucleotide catabolic process	0.00017554	3.28112e-07	28	173	297	5224	0	0	SPBC23E6.02, SPBC887.14C, SPAC664.11, SPAC31G5.19, SPBC9B6.04C, SPBC26H8.07C, SPAC222.12C, SPAC1071.10C, SPAC17H9.02, SPAC637.05C, SPBC543.09, SPBC19G7.01C, SPBC800.05C, SPAC9.05, SPBC17D1.06, SPCC1620.14C, SPAC1565.08, SPAC25A8.01C, SPBC29A10.10C, SPAC3A11.12C, SPBC4F6.18C, SPAC1006.07, SPAC767.01C, SPBP4H10.06C, SPBC16A3.15C, SPBC12C2.06, SPAC13G7.02C, SPBC12C2.08
GO:0009166	nucleotide catabolic process	0.00021651	4.04692e-07	28	173	300	5224	0	0	SPBC23E6.02, SPBC887.14C, SPAC664.11, SPAC31G5.19, SPBC9B6.04C, SPBC26H8.07C, SPAC222.12C, SPAC1071.10C, SPAC17H9.02, SPAC637.05C, SPBC543.09, SPBC19G7.01C, SPBC800.05C, SPAC9.05, SPBC17D1.06, SPCC1620.14C, SPAC1565.08, SPAC25A8.01C, SPBC29A10.10C, SPAC3A11.12C, SPBC4F6.18C, SPAC1006.07, SPAC767.01C, SPBP4H10.06C, SPBC16A3.15C, SPBC12C2.06, SPAC13G7.02C, SPBC12C2.08
GO:0055086	nucleobase, nucleoside and nucleotide metabolic process	0.000261164	4.88158e-07	35	173	436	5224	0.0021	0.06	SPBC23E6.02, SPBC887.14C, SPBC660.16, SPAC222.12C, SPAC1F7.05, SPAC637.05C, SPBC543.09, SPBC19G7.01C, SPBC800.05C, SPAC14C4.14, SPCC1223.09, SPAC4D7.08C, SPAC9.05, SPCC1620.14C, SPAC25A8.01C, SPBC4F6.18C, SPAC1006.07, SPBP4H10.06C, SPBC16A3.15C, SPBC12C2.06, SPBC12C2.08, SPAC1F7.09C, SPAC664.11, SPBC26H8.07C, SPBC9B6.04C, SPAC31G5.19, SPAC17H9.02, SPAC1071.10C, SPAC1565.08, SPBC17D1.06, SPBC29A10…
GO:0046034	ATP metabolic process	0.000323004	6.03746e-07	22	173	202	5224	0.002	0.06	SPBC23E6.02, SPBC887.14C, SPAC664.11, SPAC31G5.19, SPAC222.12C, SPAC17H9.02, SPAC637.05C, SPAC1071.10C, SPBC543.09, SPBC19G7.01C, SPAC14C4.14, SPAC9.05, SPBC17D1.06, SPCC1620.14C, SPAC1565.08, SPAC25A8.01C, SPBC29A10.10C, SPAC3A11.12C, SPAC1006.07, SPBP4H10.06C, SPBC12C2.06, SPAC13G7.02C
GO:0006200	ATP catabolic process	0.000356916	6.67132e-07	21	173	187	5224	0.0019	0.06	SPBC23E6.02, SPBC887.14C, SPAC664.11, SPAC31G5.19, SPAC222.12C, SPAC17H9.02, SPAC637.05C, SPAC1071.10C, SPBC543.09, SPBC19G7.01C, SPAC9.05, SPBC17D1.06, SPCC1620.14C, SPAC1565.08, SPAC25A8.01C, SPBC29A10.10C, SPAC3A11.12C, SPAC1006.07, SPBP4H10.06C, SPBC12C2.06, SPAC13G7.02C
GO:0034655	nucleobase, nucleoside, nucleotide and nucleic acid catabolic process	0.000373156	6.97487e-07	28	173	308	5224	0.0019	0.06	SPBC23E6.02, SPBC887.14C, SPAC664.11, SPAC31G5.19, SPBC9B6.04C, SPBC26H8.07C, SPAC222.12C, SPAC1071.10C, SPAC17H9.02, SPAC637.05C, SPBC543.09, SPBC19G7.01C, SPBC800.05C, SPAC9.05, SPBC17D1.06, SPCC1620.14C, SPAC1565.08, SPAC25A8.01C, SPBC29A10.10C, SPAC3A11.12C, SPBC4F6.18C, SPAC1006.07, SPAC767.01C, SPBP4H10.06C, SPBC16A3.15C, SPBC12C2.06, SPAC13G7.02C, SPBC12C2.08
GO:0034656	nucleobase, nucleoside and nucleotide catabolic process	0.000373156	6.97487e-07	28	173	308	5224	0.0018	0.06	SPBC23E6.02, SPBC887.14C, SPAC664.11, SPAC31G5.19, SPBC9B6.04C, SPBC26H8.07C, SPAC222.12C, SPAC1071.10C, SPAC17H9.02, SPAC637.05C, SPBC543.09, SPBC19G7.01C, SPBC800.05C, SPAC9.05, SPBC17D1.06, SPCC1620.14C, SPAC1565.08, SPAC25A8.01C, SPBC29A10.10C, SPAC3A11.12C, SPBC4F6.18C, SPAC1006.07, SPAC767.01C, SPBP4H10.06C, SPBC16A3.15C, SPBC12C2.06, SPAC13G7.02C, SPBC12C2.08
GO:0034641	cellular nitrogen compound metabolic process	0.000520235	9.72402e-07	89	173	1769	5224	0.0018	0.06	SPBP23A10.05, SPBC887.14C, SPAC30D11.10, SPBC660.16, SPCC23B6.05C, SPAC637.05C, SPBC543.09, SPBC19G7.01C, SPBP8B7.17C, SPBC800.05C, SPAC1834.04, SPAC17G8.03C, SPAC13G7.12C, SPAC1006.07, SPAC10F6.01C, SPBC660.13C, SPAC17G8.06C, SPCC16C4.09, SPBC16A3.15C, SPBC12C2.08, SPAC23D3.09, SPAC1F3.07C, SPBC56F2.09C, SPAC17A2.13C, SPAC664.11, SPBC9B6.04C, SPBC26H8.07C, SPAC139.01C, SPBC11B10.09, SPCC330.02, …
GO:0006807	nitrogen compound metabolic process	0.000666674	1.24612e-06	89	173	1778	5224	0.0034	0.12	SPBP23A10.05, SPBC887.14C, SPAC30D11.10, SPBC660.16, SPCC23B6.05C, SPAC637.05C, SPBC543.09, SPBC19G7.01C, SPBP8B7.17C, SPBC800.05C, SPAC1834.04, SPAC17G8.03C, SPAC13G7.12C, SPAC1006.07, SPAC10F6.01C, SPBC660.13C, SPAC17G8.06C, SPCC16C4.09, SPBC16A3.15C, SPBC12C2.08, SPAC23D3.09, SPAC1F3.07C, SPBC56F2.09C, SPAC17A2.13C, SPAC664.11, SPBC9B6.04C, SPBC26H8.07C, SPAC139.01C, SPBC11B10.09, SPCC330.02, …
GO:0044282	small molecule catabolic process	0.00101539	1.89792e-06	32	173	401	5224	0.0039	0.14	SPBC23E6.02, SPBC887.14C, SPBC660.16, SPAC664.11, SPAC31G5.19, SPBC9B6.04C, SPBC26H8.07C, SPAC222.12C, SPAC1071.10C, SPAC17H9.02, SPAC637.05C, SPBC543.09, SPBC19G7.01C, SPBC800.05C, SPAC9.05, SPBC17D1.06, SPCC1620.14C, SPAC1565.08, SPAC25A8.01C, SPBC29A10.10C, SPAC3A11.12C, SPBC4F6.18C, SPAC1006.07, SPAC767.01C, SPAPB17E12.14C, SPBP4H10.06C, SPAC144.04C, SPBC16A3.15C, SPAC9E9.09C, SPBC12C2.06, SP…
GO:0006259	DNA metabolic process	0.00117833	2.20249e-06	28	173	326	5224	0.0038	0.14	SPBC23E6.02, SPBC887.14C, SPAC17A2.13C, SPAC30D11.10, SPCC306.03C, SPCC23B6.05C, SPAC139.01C, SPBC30D10.08, SPAC1F7.05, SPBC11B10.09, SPCC330.02, SPBC1A4.03C, SPBC543.03C, SPBC16D10.09, SPBC19G7.01C, SPAC9.05, SPCC1620.14C, SPAC17G8.03C, SPBC1861.02, SPAC2F3.04C, SPBC660.11, SPCC1672.02C, SPBC660.13C, SPCC126.02C, SPCC285.16C, SPBC336.04, SPCC965.05C, SPCC24B10.22
GO:0007076	mitotic chromosome condensation	0.00227643	4.25502e-06	5	173	9	5224	0.0047	0.18	SPBC1A4.03C, SPCC188.03, SPBP4H10.06C, SPCC306.03C, SPBC146.03C
GO:0006974	response to DNA damage stimulus	0.00300774	5.62195e-06	21	173	213	5224	0.0046	0.18	SPBC23E6.02, SPBC887.14C, SPAC17A2.13C, SPAC30D11.10, SPCC306.03C, SPCC23B6.05C, SPAC139.01C, SPBC30D10.08, SPBC11B10.09, SPCC330.02, SPBC543.03C, SPBC16D10.09, SPBC19G7.01C, SPAC9.05, SPAC1834.04, SPBC1105.11C, SPBC660.13C, SPCC126.02C, SPCC285.16C, SPBC336.04, SPCC965.05C
GO:0006325	chromatin organization	0.00335653	6.27389e-06	22	173	232	5224	0.0045	0.18	SPBC23E6.02, SPBP23A10.05, SPAC1F3.07C, SPCC1281.05, SPBC1105.12, SPAC31G5.19, SPBC365.10, SPBC1A4.03C, SPAPB1E7.14, SPBC1734.15, SPCC1620.14C, SPAC1834.04, SPAC25A8.01C, SPAC1834.03C, SPBC8D2.03C, SPAC664.02C, SPBC1105.11C, SPAC1071.06, SPAC222.04C, SPAC23G3.10C, SPAC6B12.05C, SPAC23D3.09
GO:0006281	DNA repair	0.00612927	1.14566e-05	17	173	155	5224	0.0054	0.22	SPBC23E6.02, SPBC887.14C, SPAC30D11.10, SPCC306.03C, SPCC23B6.05C, SPBC660.13C, SPCC126.02C, SPAC139.01C, SPBC30D10.08, SPCC330.02, SPBC543.03C, SPBC16D10.09, SPBC19G7.01C, SPCC285.16C, SPBC336.04, SPCC965.05C, SPAC9.05
GO:0044237	cellular metabolic process	0.00830755	1.55281e-05	135	173	3304	5224	0.0052	0.22	SPBP23A10.05, SPCC736.15, SPAC17H9.14C, SPAC31G5.13, SPAC13G6.07C, SPAC637.05C, SPBC543.09, SPBC19G7.01C, SPBP8B7.17C, SPBC800.05C, SPAC17G8.03C, SPAC23G3.11, SPAC1D4.04, SPAC10F6.01C, SPBC660.13C, SPAC959.08, SPAC17G8.06C, SPAC29A4.02C, SPBC12C2.08, SPAC2F3.16, SPAC1F3.07C, SPBC56F2.09C, SPAC17A2.13C, SPBC26H8.07C, SPAC139.01C, SPBC11B10.09, SPCC330.02, SPAC18G6.05C, SPAC1071.10C, SPAC2F3.09, SP…
GO:0008152	metabolic process	0.00987973	1.84668e-05	136	173	3346	5224	0.0051	0.22	SPBP23A10.05, SPCC736.15, SPAC17H9.14C, SPAC31G5.13, SPAC13G6.07C, SPAC637.05C, SPBC543.09, SPBC19G7.01C, SPBP8B7.17C, SPBC800.05C, SPAC17G8.03C, SPAC23G3.11, SPAC1D4.04, SPAC10F6.01C, SPBC660.13C, SPAC959.08, SPAC17G8.06C, SPAC29A4.02C, SPBC12C2.08, SPAC2F3.16, SPAC1F3.07C, SPBC56F2.09C, SPAC17A2.13C, SPBC26H8.07C, SPAC139.01C, SPBC11B10.09, SPCC330.02, SPAC18G6.05C, SPAC1071.10C, SPAC2F3.09, SP…

## Sheet: cbf11_alldataexpandpred
FileS4: SAGA and Cbf11 predictions and statistics (See different tab names)
Protein pair	Coverage	Peptides	DesCription	product	SVM	RF
SPCC736.08_SPAC1002.04C	NA	NA	NA	NA	0.686839	0.313161	0
SPCC736.08_SPAC1039.05C	NA	NA	NA	NA	0.807417	0.192583	0
SPCC736.08_SPAC17G6.03	NA	NA	NA	NA	0.575556	0.424444	0
SPCC736.08_SPCC297.05	NA	NA	NA	NA	0.530871	0.469129	0
SPCC736.08_SPCC2H8.04	NA	NA	NA	NA	0.59033	0.40967	0
SPCC736.08_SPCC306.03C	3	4	|Cnd2||Condensin, non-SMC subunit Cnd2|SChizosaCCharomyCes pombe|Chr 3|||Manual	Chromosome organisation	NA	NA	1
SPCC736.08_SPCC306.04C	NA	NA	NA	NA	0.620531	0.379469	0
SPCC736.08_SPCC306.07C	NA	NA	NA	NA	0.51831	0.48169	0
SPCC736.08_SPCC306.11	NA	NA	NA	NA	0.559632	0.440368	0
SPCC736.08_SPCC31H12.03C	NA	NA	NA	NA	0.783944	0.216056	0
SPCC736.08_SPCC31H12.08C	NA	NA	NA	NA	0.847962	0.152038	0
SPCC736.08_SPCC320.03	3	5	|||transCription faCtor |SChizosaCCharomyCes pombe|Chr 3|||Manual	transCription faCtor	0.829891	0.170109	0
SPCC736.08_SPCC320.04C	NA	NA	NA	NA	0.626972	0.373028	0
SPCC736.08_SPAC17G6.10	27	56	|ssr1||SWI/SNF and RSC Complex subunit Ssr1|SChizosaCCharomyCes pombe|Chr 1|||Manual	Chromatin remodelling	0.824768	0.175232	0
SPCC736.08_SPCC320.06	NA	NA	NA	NA	0.549768	0.450232	0
SPCC736.08_SPCC320.08	NA	NA	NA	NA	0.737095	0.262905	0
SPCC736.08_SPCC330.02	6	3	|rhp7|SPCC613.14|Rad7 homolog Rhp7|SChizosaCCharomyCes pombe|Chr 3|||Manual	DNA repair	NA	NA	1
SPCC736.08_SPCC330.03C	25	7	|||NADPH-hemoprotein reduCtase|SChizosaCCharomyCes pombe|Chr 3|||Manual	metabolism	0.506386	0.493614	0
SPCC736.08_SPCC330.05C	NA	NA	NA	NA	0.55111	0.44889	0
SPCC736.08_SPCC330.07C	NA	NA	NA	NA	0.730486	0.269514	0
SPCC736.08_SPCC330.13	44	43	|rpC37||DNA-direCted RNA polymerase III Complex subunit RpC37|SChizosaCCharomyCes pombe|Chr 3|||Manual	transCription RNA Pol III	0.875493	0.124507	0
SPCC736.08_SPCC330.19C	NA	NA	NA	NA	0.638529	0.361471	0
SPCC736.08_SPCC338.02	NA	NA	NA	NA	0.552393	0.447607	0
SPCC736.08_SPCC338.11C	NA	NA	NA	NA	0.577428	0.422572	0
SPCC736.08_SPAC17G6.17	NA	NA	NA	NA	0.529565	0.470435	0
SPCC736.08_SPCC338.12	27	4	|||subtilisin Cleaved region related protein |SChizosaCCharomyCes pombe|Chr 3|||Manual	SPCC736.08_Stress	NA	NA	1
SPCC736.08_SPCC338.14	NA	NA	NA	NA	0.515573	0.484427	0
SPCC736.08_SPCC338.16	NA	NA	NA	NA	0.88859	0.11141	0
SPCC736.08_SPCC364.01	NA	NA	NA	NA	0.540214	0.459786	0
SPCC736.08_SPCC417.03	NA	NA	NA	NA	0.602771	0.397229	0
SPCC736.08_SPCC417.04	NA	NA	NA	NA	0.593063	0.406937	0
SPCC736.08_SPCC417.09C	NA	NA	NA	NA	0.851088	0.148912	0
SPCC736.08_SPCC417.10	NA	NA	NA	NA	0.720673	0.279327	0
SPCC736.08_SPCC417.12	NA	NA	NA	NA	0.711424	0.288576	0
SPCC736.08_SPCC4B3.03C	NA	NA	NA	NA	0.646864	0.353136	0
SPCC736.08_SPAC17G8.03C	38	37	|dpb3||DNA polymerase epsilon subunit Dpb3|SChizosaCCharomyCes pombe|Chr 1|||Manual	DNA repliCation	NA	NA	1
SPCC736.08_SPCC4B3.04C	NA	NA	NA	NA	0.541708	0.458292	0
SPCC736.08_SPCC4B3.05C	NA	NA	NA	NA	0.524922	0.475078	0
SPCC736.08_SPCC4B3.06C	NA	NA	NA	NA	0.582439	0.417561	0
SPCC736.08_SPCC4B3.08	NA	NA	NA	NA	0.528127	0.471873	0
SPCC736.08_SPCC4B3.12	NA	NA	NA	NA	0.696712	0.303288	0
SPCC736.08_SPCC4B3.18	NA	NA	NA	NA	0.512457	0.487543	0
SPCC736.08_SPCC4F11.05	NA	NA	NA	NA	0.538244	0.461756	0
SPCC736.08_SPCC4G3.03	NA	NA	NA	NA	0.51826	0.48174	0
SPCC736.08_SPCC4G3.07C	NA	NA	NA	NA	0.798521	0.201479	0
SPCC736.08_SPCC4G3.15C	NA	NA	NA	NA	0.761168	0.238832	0
SPCC736.08_SPAC17G8.05	NA	NA	NA	NA	0.838962	0.161038	0
SPCC736.08_SPCC4G3.16	NA	NA	NA	NA	0.515468	0.484532	0
SPCC736.08_SPCC4G3.17	NA	NA	NA	NA	0.616354	0.383646	0
SPCC736.08_SPCC4G3.18	NA	NA	NA	NA	0.58625	0.41375	0
SPCC736.08_SPCC548.05C	NA	NA	NA	NA	0.812037	0.187963	0
SPCC736.08_SPCC550.01C	NA	NA	NA	NA	0.594252	0.405748	0
SPCC736.08_SPCC550.09	NA	NA	NA	NA	0.563946	0.436054	0
SPCC736.08_SPCC550.10	NA	NA	NA	NA	0.6164	0.3836	0
SPCC736.08_SPCC550.11	4	6	|||karyopherin|SChizosaCCharomyCes pombe|Chr 3|||Manual	transport	NA	NA	1
SPCC736.08_SPCC550.12	NA	NA	NA	NA	0.878205	0.121795	0
SPCC736.08_SPCC550.15C	NA	NA	NA	NA	0.802323	0.197677	0
SPCC736.08_SPAC17G8.06C	4	3	|||dihydroxy-aCid dehydratase |SChizosaCCharomyCes pombe|Chr 1|||Manual	metabolism aminoaCids	NA	NA	1
SPCC736.08_SPCC553.03	NA	NA	NA	NA	0.530178	0.469822	0
SPCC736.08_SPCC553.04	NA	NA	NA	NA	0.56639	0.43361	0
SPCC736.08_SPCC553.11C	38	15	|||transCription faCtor TFIIA Complex small subunit |SChizosaCCharomyCes pombe|Chr 3|||Manual	transCription RNA Pol II	0.799761	0.200239	0
SPCC736.08_SPCC569.02C	NA	NA	NA	NA	0.59036	0.40964	0
SPCC736.08_SPCC569.03	NA	NA	NA	NA	0.553481	0.446519	0
SPCC736.08_SPCC569.07	NA	NA	NA	NA	0.540739	0.459261	0
SPCC736.08_SPCC569.08C	NA	NA	NA	NA	0.508448	0.491552	0
SPCC736.08_SPCC576.02	NA	NA	NA	NA	0.52402	0.47598	0
SPCC736.08_SPCC576.03C	13	4	|tpx1||thioredoxin peroxidase Tpx1|SChizosaCCharomyCes pombe|Chr 3|||Manual	SPCC736.08_Stress	0.512076	0.487924	0
SPCC736.08_SPCC576.13	NA	NA	NA	NA	0.791005	0.208995	0
SPCC736.08_SPAC17G8.07	NA	NA	NA	NA	0.754429	0.245571	0
SPCC736.08_SPCC576.19C	NA	NA	NA	NA	0.549188	0.450812	0
SPCC736.08_SPCC584.02	NA	NA	NA	NA	0.84583	0.15417	0
SPCC736.08_SPCC584.12	NA	NA	NA	NA	0.561593	0.438407	0
SPCC736.08_SPCC584.13	NA	NA	NA	NA	0.734396	0.265604	0
SPCC736.08_SPCC584.14	NA	NA	NA	NA	0.628339	0.371661	0
SPCC736.08_SPCC584.16C	NA	NA	NA	NA	0.546377	0.453623	0
SPCC736.08_SPCC594.03	NA	NA	NA	NA	0.62825	0.37175	0
SPCC736.08_SPCC594.05C	NA	NA	NA	NA	0.852389	0.147611	0
SPCC736.08_SPCC5E4.03C	13	11	|taf5|taf72|SAGA Complex subunit/TATA-binding protein assoCiated faCtor/transCription faCtor TFIID Complex subunit Taf5|SChizosaCCharomyCes pombe|Chr 3|||Manual	transCription RNA Pol II	0.780495	0.219505	0
SPCC736.08_SPCC61.02	NA	NA	NA	NA	0.761171	0.238829	0
SPCC736.08_SPAC17G8.13C	NA	NA	NA	NA	0.590404	0.409596	0
SPCC736.08_SPCC61.03	NA	NA	NA	NA	0.62472	0.37528	0
SPCC736.08_SPCC61.05	NA	NA	NA	NA	0.5628	0.4372	0
SPCC736.08_SPCC613.01	NA	NA	NA	NA	0.731875	0.268125	0
SPCC736.08_SPCC613.02	NA	NA	NA	NA	0.733029	0.266971	0
SPCC736.08_SPCC613.12C	NA	NA	NA	NA	0.66751	0.33249	0
SPCC736.08_SPCC622.07	NA	NA	NA	NA	0.607918	0.392082	0
SPCC736.08_SPCC622.10C	3	3	|||exoCyst Complex subunit SeC5 |SChizosaCCharomyCes pombe|Chr 3|||Manual	transport	NA	NA	1
SPCC736.08_SPCC622.11	NA	NA	NA	NA	0.526454	0.473546	0
SPCC736.08_SPCC622.12C	NA	NA	NA	NA	0.514935	0.485065	0
SPCC736.08_SPCC622.13C	NA	NA	NA	NA	0.526595	0.473405	0
SPCC736.08_SPAC17H9.01	2	5	|Cid16||poly|SChizosaCCharomyCes pombe|Chr 1|||Manual	RNA metabolism	NA	NA	1
SPCC736.08_SPCC622.16C	NA	NA	NA	NA	0.844643	0.155357	0
SPCC736.08_SPCC622.19	NA	NA	NA	NA	0.838869	0.161131	0
SPCC736.08_SPCC645.02	NA	NA	NA	NA	0.603572	0.396428	0
SPCC736.08_SPCC645.08C	NA	NA	NA	NA	0.875568	0.124432	0
SPCC736.08_SPCC645.11C	NA	NA	NA	NA	0.599184	0.400816	0
SPCC736.08_SPCC645.13	NA	NA	NA	NA	0.858283	0.141717	0
SPCC736.08_SPCC663.10	NA	NA	NA	NA	0.5092	0.4908	0
SPCC736.08_SPCC663.12	NA	NA	NA	NA	0.818842	0.181158	0
SPCC736.08_SPCC663.13C	NA	NA	NA	NA	0.626659	0.373341	0
SPCC736.08_SPCC663.14C	NA	NA	NA	NA	0.729895	0.270105	0
SPCC736.08_SPAC17H9.02	14	36	|||TRAMP Complex ATP-dependent RNA heliCase |SChizosaCCharomyCes pombe|Chr 1|||Manual	RNA metabolism	NA	NA	1
SPCC736.08_SPCC663.15C	NA	NA	NA	NA	0.543181	0.456819	0
SPCC736.08_SPCC70.07C	NA	NA	NA	NA	0.542926	0.457074	0
SPCC736.08_SPCC736.02	NA	NA	NA	NA	0.55101	0.44899	0
SPCC736.08_SPCC736.08	51	827	|Cbf11||CBF1/Su|SChizosaCCharomyCes pombe|Chr 3|||Manual	transCription faCtor	NA	NA	1
SPCC736.08_SPCC736.11	NA	NA	NA	NA	0.750462	0.249538	0
SPCC736.08_SPCC736.15	7	3	|||protein kinase inhibitor |SChizosaCCharomyCes pombe|Chr 3|||Manual	transport	NA	NA	1
SPCC736.08_SPCC737.06C	NA	NA	NA	NA	0.541104	0.458896	0
SPCC736.08_SPCC74.03C	NA	NA	NA	NA	0.877276	0.122724	0
SPCC736.08_SPCC74.04	NA	NA	NA	NA	0.733496	0.266504	0
SPCC736.08_SPCC74.06	NA	NA	NA	NA	0.795741	0.204259	0
SPCC736.08_SPAC1039.07C	NA	NA	NA	NA	0.535676	0.464324	0
SPCC736.08_SPAC17H9.14C	6	3	|||protein disulfide isomerase |SChizosaCCharomyCes pombe|Chr 1|||Manual	SPCC736.08_Stress	NA	NA	1
SPCC736.08_SPCC74.09	NA	NA	NA	NA	0.592501	0.407499	0
SPCC736.08_SPCC757.04	NA	NA	NA	NA	0.840797	0.159203	0
SPCC736.08_SPCC757.05C	NA	NA	NA	NA	0.517399	0.482601	0
SPCC736.08_SPCC757.11C	NA	NA	NA	NA	0.734551	0.265449	0
SPCC736.08_SPCC757.13	NA	NA	NA	NA	0.732676	0.267324	0
SPCC736.08_SPCC777.02	NA	NA	NA	NA	0.847607	0.152393	0
SPCC736.08_SPCC777.03C	NA	NA	NA	NA	0.650006	0.349994	0
SPCC736.08_SPCC777.09C	NA	NA	NA	NA	0.579313	0.420687	0
SPCC736.08_SPCC777.10C	NA	NA	NA	NA	0.541746	0.458254	0
SPCC736.08_SPCC794.01C	NA	NA	NA	NA	0.510696	0.489304	0
SPCC736.08_SPAC17H9.17C	NA	NA	NA	NA	0.615639	0.384361	0
SPCC736.08_SPCC794.03	NA	NA	NA	NA	0.741531	0.258469	0
SPCC736.08_SPCC794.04C	NA	NA	NA	NA	0.744027	0.255973	0
SPCC736.08_SPCC794.06	NA	NA	NA	NA	0.732504	0.267496	0
SPCC736.08_SPCC794.08	NA	NA	NA	NA	0.515952	0.484048	0
SPCC736.08_SPCC794.12C	5	3	|mae2||maliC enzyme|SChizosaCCharomyCes pombe|Chr 3|||Manual	metabolism energy	0.548967	0.451033	0
SPCC736.08_SPCC830.05C	NA	NA	NA	NA	0.662313	0.337687	0
SPCC736.08_SPCC895.03C	NA	NA	NA	NA	0.552686	0.447314	0
SPCC736.08_SPCC895.06	NA	NA	NA	NA	0.535176	0.464824	0
SPCC736.08_SPCC895.09C	NA	NA	NA	NA	0.55672	0.44328	0
SPCC736.08_SPCC962.04	17	9	|rps1201|rps12-1, rps12|40S ribosomal protein S12|SChizosaCCharomyCes pombe|Chr 3|||Manual	translation	NA	NA	1
SPCC736.08_SPAC1805.03C	NA	NA	NA	NA	0.533716	0.466284	0
SPCC736.08_SPCC962.05	NA	NA	NA	NA	0.568685	0.431315	0
SPCC736.08_SPCC965.04C	NA	NA	NA	NA	0.600158	0.399842	0
SPCC736.08_SPCC965.05C	6	2	|thp1||uraCil DNA N-glyCosylase Thp1|SChizosaCCharomyCes pombe|Chr 3|||Manual	DNA repair	NA	NA	1
SPCC736.08_SPCC965.08C	NA	NA	NA	NA	0.586527	0.413473	0
SPCC736.08_SPCC965.09	NA	NA	NA	NA	0.583725	0.416275	0
SPCC736.08_SPCC965.10	8	12	|||transCription faCtor |SChizosaCCharomyCes pombe|Chr 3|||Manual	transCription faCtor	0.856162	0.143838	0
SPCC736.08_SPCC965.11C	NA	NA	NA	NA	0.7497	0.2503	0
SPCC736.08_SPCC965.12	NA	NA	NA	NA	0.565048	0.434952	0
SPCC736.08_SPCC970.07C	NA	NA	NA	NA	0.527254	0.472746	0
SPCC736.08_SPCC970.10C	NA	NA	NA	NA	0.721309	0.278691	0
SPCC736.08_SPAC1805.10	NA	NA	NA	NA	0.511129	0.488871	0
SPCC736.08_SPCP1E11.10	NA	NA	NA	NA	0.569242	0.430758	0
SPCC736.08_SPCP20C8.02C	NA	NA	NA	NA	0.556219	0.443781	0
SPCC736.08_SPCP25A2.03	NA	NA	NA	NA	0.877162	0.122838	0
SPCC736.08_SPCP31B10.03C	NA	NA	NA	NA	0.79959	0.20041	0
SPCC736.08_SPCPB16A4.02C	NA	NA	NA	NA	0.512531	0.487469	0
SPCC736.08_SPCPB16A4.03C	NA	NA	NA	NA	0.535037	0.464963	0
SPCC736.08_SPCPB1C11.02	NA	NA	NA	NA	0.728948	0.271052	0
SPCC736.08_SPCPJ732.02C	NA	NA	NA	NA	0.522757	0.477243	0
SPCC736.08_SPCPJ732.03	NA	NA	NA	NA	0.546788	0.453212	0
SPCC736.08_SPAC1834.03C	51	101	|hhf1|h4.1|histone H4 h4.1|SChizosaCCharomyCes pombe|Chr 1|||Manual	Chromatin organisation	NA	NA	1
SPCC736.08_SPAC1834.04	25	32	|hht1||histone H3 h3.1|SChizosaCCharomyCes pombe|Chr 1|||Manual	Chromatin organisation	NA	NA	1
SPCC736.08_SPAC1834.07	NA	NA	NA	NA	0.633292	0.366708	0
SPCC736.08_SPAC1834.08	NA	NA	NA	NA	0.750554	0.249446	0
SPCC736.08_SPAC1851.03	NA	NA	NA	NA	0.625048	0.374952	0
SPCC736.08_SPAC186.06	NA	NA	NA	NA	0.585291	0.414709	0
SPCC736.08_SPAC1039.09	NA	NA	NA	NA	0.755452	0.244548	0
SPCC736.08_SPAC186.09	NA	NA	NA	NA	0.50706	0.49294	0
SPCC736.08_SPAC18B11.03C	NA	NA	NA	NA	0.579341	0.420659	0
SPCC736.08_SPAC18B11.07C	NA	NA	NA	NA	0.631367	0.368633	0
SPCC736.08_SPAC18B11.10	11	10	|tup11||transCriptional Corepressor Tup11|SChizosaCCharomyCes pombe|Chr 1|||Manual	transCription repressor	0.757853	0.242147	0
SPCC736.08_SPAC18G6.02C	NA	NA	NA	NA	0.652297	0.347703	0
SPCC736.08_SPAC18G6.05C	1	3	|||translation elongation regulator GCn1 |SChizosaCCharomyCes pombe|Chr 1|||Manual	translation	NA	NA	1
SPCC736.08_SPAC18G6.11C	NA	NA	NA	NA	0.845637	0.154363	0
SPCC736.08_SPAC18G6.13	NA	NA	NA	NA	0.520012	0.479988	0
SPCC736.08_SPAC1952.05	5	3	|gCn5||SAGA Complex histone aCetyltransferase subunit GCn5|SChizosaCCharomyCes pombe|Chr 1|||Manual	Chromatin remodelling	0.533448	0.466552	0
SPCC736.08_SPAC1952.11C	NA	NA	NA	NA	0.523088	0.476912	0
SPCC736.08_SPAC105.03C	NA	NA	NA	NA	0.84708	0.15292	0
SPCC736.08_SPAC19A8.02	NA	NA	NA	NA	0.886308	0.113692	0
SPCC736.08_SPAC19A8.15	15	21	|trp2||tryptophan synthase |SChizosaCCharomyCes pombe|Chr 1|||Manual	metabolism aminoaCids	0.513822	0.486178	0
SPCC736.08_SPAC19B12.07C	NA	NA	NA	NA	0.536906	0.463094	0
SPCC736.08_SPAC19D5.06C	NA	NA	NA	NA	0.797908	0.202092	0
SPCC736.08_SPAC19D5.10C	NA	NA	NA	NA	0.523904	0.476096	0
SPCC736.08_SPAC19G12.10C	3	7	|Cpy1|pCy1|vaCuolar Carboxypeptidase Y|SChizosaCCharomyCes pombe|Chr 1|||Manual	degradation proteins	NA	NA	1
SPCC736.08_SPAC19G12.13C	NA	NA	NA	NA	0.512293	0.487707	0
SPCC736.08_SPAC19G12.16C	NA	NA	NA	NA	0.512535	0.487465	0
SPCC736.08_SPAC1A6.01C	NA	NA	NA	NA	0.78846	0.21154	0
SPCC736.08_SPAC1A6.04C	NA	NA	NA	NA	0.513461	0.486539	0
SPCC736.08_SPAC1071.02	NA	NA	NA	NA	0.653702	0.346298	0
SPCC736.08_SPAC1A6.11	NA	NA	NA	NA	0.596595	0.403405	0
SPCC736.08_SPAC1B1.01	NA	NA	NA	NA	0.844841	0.155159	0
SPCC736.08_SPAC1B1.03C	2	4	|kap95||karyopherin Kap95|SChizosaCCharomyCes pombe|Chr 1|||Manual	transport	NA	NA	1
SPCC736.08_SPAC1B2.05	NA	NA	NA	NA	0.610978	0.389022	0
SPCC736.08_SPAC1B3.02C	NA	NA	NA	NA	0.791317	0.208683	0
SPCC736.08_SPAC1B3.05	NA	NA	NA	NA	0.681051	0.318949	0
SPCC736.08_SPAC1B3.12C	28	9	|rpb10||DNA-direCted RNA polymerase I, II, and III subunit Rpb10|SChizosaCCharomyCes pombe|Chr 1|||Manual	transCription RNA Pol I, II and III	0.846815	0.153185	0
SPCC736.08_SPAC1B3.15C	NA	NA	NA	NA	0.727521	0.272479	0
SPCC736.08_SPAC1B3.17	NA	NA	NA	NA	0.63469	0.36531	0
SPCC736.08_SPAC1D4.04	6	8	|CCt2||Chaperonin-Containing T-Complex beta subunit CCt2|SChizosaCCharomyCes pombe|Chr 1|||Manual	Cytoskeleton	NA	NA	1
SPCC736.08_SPAC1071.06	26	40	|arp9||SWI/SNF and RSC Complex subunit Arp9|SChizosaCCharomyCes pombe|Chr 1|||Manual	Chromatin remodelling	NA	NA	1
SPCC736.08_SPAC1D4.12	NA	NA	NA	NA	0.733233	0.266767	0
SPCC736.08_SPAC1D4.14	NA	NA	NA	NA	0.658971	0.341029	0
SPCC736.08_SPAC1F12.03C	NA	NA	NA	NA	0.567363	0.432637	0
SPCC736.08_SPAC1F12.04C	NA	NA	NA	NA	0.551677	0.448323	0
SPCC736.08_SPAC1F12.05	NA	NA	NA	NA	0.51524	0.48476	0
SPCC736.08_SPAC1F3.06C	6	15	|spo15||sporulation protein Spo15|SChizosaCCharomyCes pombe|Chr 1|||Manual	SPCC736.08_Sporulation	NA	NA	1
SPCC736.08_SPAC1F3.07C	9	8	|rsC58||RSC Complex subunit RsC58|SChizosaCCharomyCes pombe|Chr 1|||Manual	Chromatin remodelling	NA	NA	1
SPCC736.08_SPAC1F3.08C	NA	NA	NA	NA	0.613532	0.386468	0
SPCC736.08_SPAC1F5.05C	NA	NA	NA	NA	0.51948	0.48052	0
SPCC736.08_SPAC1F5.11C	NA	NA	NA	NA	0.773632	0.226368	0
SPCC736.08_SPAC1071.10C	9	12	|pma1||P-type proton ATPase Pma1|SChizosaCCharomyCes pombe|Chr 1|||Manual	transport	NA	NA	1
SPCC736.08_SPAC1F7.01C	NA	NA	NA	NA	0.729953	0.270047	0
SPCC736.08_SPAC1F7.05	12	42	|CdC22||ribonuCleoside reduCtase large subunit CdC22|SChizosaCCharomyCes pombe|Chr 1|||Manual	DNA repliCation	NA	NA	1
SPCC736.08_SPAC1F7.09C	17	19	|||allantoiCase |SChizosaCCharomyCes pombe|Chr 1|||Manual	metabolism nuCleotides	NA	NA	1
SPCC736.08_SPAC1F7.11C	10	19	|||transCription faCtor, zf-fungal binuClear Cluster type |SChizosaCCharomyCes pombe|Chr 1|||Manual	transCription faCtor	0.836822	0.163178	0
SPCC736.08_SPAC1F8.08	NA	NA	NA	NA	0.512034	0.487966	0
SPCC736.08_SPAC20G4.01	NA	NA	NA	NA	0.791094	0.208906	0
SPCC736.08_SPAC20G8.06	1	2	|not1||CCR4-Not Complex subunit Not1 |SChizosaCCharomyCes pombe|Chr 1|||Manual	RNA metabolism	0.819603	0.180397	0
SPCC736.08_SPAC20H4.03C	NA	NA	NA	NA	0.786129	0.213871	0
SPCC736.08_SPAC20H4.05C	NA	NA	NA	NA	0.516673	0.483327	0
SPCC736.08_SPAC212.02	NA	NA	NA	NA	0.573491	0.426509	0
SPCC736.08_SPAC10F6.01C	5	10	|sir1|SPAC4C5.05C|sulfite reduCtase Sir1|SChizosaCCharomyCes pombe|Chr 1|||Manual	metabolism aminoaCids	NA	NA	1
SPCC736.08_SPAC21E11.03C	16	12	|pCr1|mts2|transCription faCtor PCr1|SChizosaCCharomyCes pombe|Chr 1|||Manual	transCription faCtor	0.797267	0.202733	0
SPCC736.08_SPAC21E11.04	NA	NA	NA	NA	0.538791	0.461209	0
SPCC736.08_SPAC222.04C	44	5	|ies6||Ino80 Complex subunit Ies6|SChizosaCCharomyCes pombe|Chr 1|||Manual	Chromatin remodelling	NA	NA	1
SPCC736.08_SPAC222.09	NA	NA	NA	NA	0.715459	0.284541	0
SPCC736.08_SPAC222.12C	11	8	|atp2||F1-ATPase beta subunit Atp2|SChizosaCCharomyCes pombe|Chr 1|||Manual	metabolism energy	NA	NA	1
SPCC736.08_SPAC227.09	NA	NA	NA	NA	0.558137	0.441863	0
SPCC736.08_SPAC227.15	NA	NA	NA	NA	0.665181	0.334819	0
SPCC736.08_SPAC22A12.05	NA	NA	NA	NA	0.834641	0.165359	0
SPCC736.08_SPAC22A12.16	NA	NA	NA	NA	0.535216	0.464784	0
SPCC736.08_SPAC22E12.07	NA	NA	NA	NA	0.537428	0.462572	0
SPCC736.08_SPAC10F6.08C	20	17	|nht1||Ino80 Complex HMG box protein Nht1|SChizosaCCharomyCes pombe|Chr 1|||Manual	Chromatin remodelling	0.735314	0.264686	0
SPCC736.08_SPAC22E12.08	NA	NA	NA	NA	0.837156	0.162844	0
SPCC736.08_SPAC22E12.11C	NA	NA	NA	NA	0.64884	0.35116	0
SPCC736.08_SPAC22E12.19	NA	NA	NA	NA	0.815164	0.184836	0
SPCC736.08_SPAC22F3.02	NA	NA	NA	NA	0.826235	0.173765	0
SPCC736.08_SPAC22F3.09C	NA	NA	NA	NA	0.82605	0.17395	0
SPCC736.08_SPAC22F3.10C	NA	NA	NA	NA	0.515712	0.484288	0
SPCC736.08_SPAC22F8.04	NA	NA	NA	NA	0.693201	0.306799	0
SPCC736.08_SPAC22F8.07C	NA	NA	NA	NA	0.720887	0.279113	0
SPCC736.08_SPAC22G7.03	NA	NA	NA	NA	0.508049	0.491951	0
SPCC736.08_SPAC22G7.09C	4	3	|nup45||nuCleoporin Nup45|SChizosaCCharomyCes pombe|Chr 1|||Manual	transport	NA	NA	1
SPCC736.08_SPAC10F6.15	NA	NA	NA	NA	0.603364	0.396636	0
SPCC736.08_SPAC22H10.06C	NA	NA	NA	NA	0.549481	0.450519	0
SPCC736.08_SPAC22H10.08	NA	NA	NA	NA	0.560075	0.439925	0
SPCC736.08_SPAC22H10.13	NA	NA	NA	NA	0.755294	0.244706	0
SPCC736.08_SPAC22H12.02	15	4	|tfg3|taf14|transCription faCtor TFIIF Complex subunit Tfg3|SChizosaCCharomyCes pombe|Chr 1|||Manual	transCription RNA Pol II	0.768347	0.231653	0
SPCC736.08_SPAC23C11.08	NA	NA	NA	NA	0.633038	0.366962	0
SPCC736.08_SPAC23C11.15	NA	NA	NA	NA	0.732937	0.267063	0
SPCC736.08_SPAC23C11.17	NA	NA	NA	NA	0.579641	0.420359	0
SPCC736.08_SPAC23C4.06C	NA	NA	NA	NA	0.534049	0.465951	0
SPCC736.08_SPAC23C4.15	NA	NA	NA	NA	0.740115	0.259885	0
SPCC736.08_SPAC23C4.19	NA	NA	NA	NA	0.646913	0.353087	0
SPCC736.08_SPAC1002.05C	NA	NA	NA	NA	0.763631	0.236369	0
SPCC736.08_SPAC110.04C	9	13	|pss1|ssp1, SPAP14E8.01C|heat shoCk protein Pss1|SChizosaCCharomyCes pombe|Chr 1|||Manual	SPCC736.08_Stress	NA	NA	1
SPCC736.08_SPAC23D3.04C	NA	NA	NA	NA	0.540851	0.459149	0
SPCC736.08_SPAC23D3.09	20	14	|arp42|arp4|SWI/SNF and RSC Complex subunit Arp42|SChizosaCCharomyCes pombe|Chr 1|||Manual	Chromatin remodelling	NA	NA	1
SPCC736.08_SPAC23E2.01	10	13	|fep1|gaf2|iron-sensing transCription faCtor Fep1|SChizosaCCharomyCes pombe|Chr 1|||Manual	transCription faCtor	0.82061	0.17939	0
SPCC736.08_SPAC23E2.02	NA	NA	NA	NA	0.624094	0.375906	0
SPCC736.08_SPAC23G3.01	4	7	|rpb2|SPAC521.06|DNA-direCted RNA polymerase II Complex subunit Rpb2|SChizosaCCharomyCes pombe|Chr 1|||Manual	transCription RNA Pol II	0.80749	0.19251	0
SPCC736.08_SPAC23G3.02C	NA	NA	NA	NA	0.544502	0.455498	0
SPCC736.08_SPAC23G3.09	10	4	|taf4||transCription faCtor TFIID Complex subunit Taf4 |SChizosaCCharomyCes pombe|Chr 1|||Manual	transCription RNA Pol II	0.773944	0.226056	0
SPCC736.08_SPAC23G3.10C	20	28	|ssr3||SWI/SNF and RSC Complex subunit Ssr3|SChizosaCCharomyCes pombe|Chr 1|||Manual	Chromatin remodelling	NA	NA	1
SPCC736.08_SPAC23G3.11	9	7	|rpn6||19S proteasome regulatory subunit Rpn6 |SChizosaCCharomyCes pombe|Chr 1|||Manual	degradation proteasome	NA	NA	1
SPCC736.08_SPAC23H3.03C	NA	NA	NA	NA	0.534983	0.465017	0
SPCC736.08_SPAC1142.02C	NA	NA	NA	NA	0.514054	0.485946	0
SPCC736.08_SPAC23H3.09C	15	18	|gly1||threonine aldolase |SChizosaCCharomyCes pombe|Chr 1|||Manual	metabolism aminoaCids	0.55964	0.44036	0
SPCC736.08_SPAC23H3.10	12	26	|ssr2||SWI/SNF and RSC Complex subunit Ssr2|SChizosaCCharomyCes pombe|Chr 1|||Manual	Chromatin remodelling	0.833425	0.166575	0
SPCC736.08_SPAC23H3.13C	NA	NA	NA	NA	0.711304	0.288696	0
SPCC736.08_SPAC23H4.01C	NA	NA	NA	NA	0.702034	0.297966	0
SPCC736.08_SPAC23H4.05C	NA	NA	NA	NA	0.582363	0.417637	0
SPCC736.08_SPAC23H4.08	NA	NA	NA	NA	0.726413	0.273587	0
SPCC736.08_SPAC23H4.12	NA	NA	NA	NA	0.799891	0.200109	0
SPCC736.08_SPAC23H4.17C	NA	NA	NA	NA	0.664244	0.335756	0
SPCC736.08_SPAC23H4.18C	NA	NA	NA	NA	0.634275	0.365725	0
SPCC736.08_SPAC24C9.05C	NA	NA	NA	NA	0.58597	0.41403	0
SPCC736.08_SPAC1142.08	NA	NA	NA	NA	0.83673	0.16327	0
SPCC736.08_SPAC24C9.11	NA	NA	NA	NA	0.578272	0.421728	0
SPCC736.08_SPAC24C9.12C	36	68	|||glyCine hydroxymethyltransferase |SChizosaCCharomyCes pombe|Chr 1|||Manual	metabolism aminoaCids	NA	NA	1
SPCC736.08_SPAC24H6.10C	NA	NA	NA	NA	0.52535	0.47465	0
SPCC736.08_SPAC24H6.11C	NA	NA	NA	NA	0.734667	0.265333	0
SPCC736.08_SPAC24H6.12C	NA	NA	NA	NA	0.551629	0.448371	0
SPCC736.08_SPAC25A8.01C	10	12	|fft3|snf2SR|fun thirty related protein Fft3|SChizosaCCharomyCes pombe|Chr 1|||Manual	Chromatin remodelling	NA	NA	1
SPCC736.08_SPAC25B8.02	NA	NA	NA	NA	0.550833	0.449167	0
SPCC736.08_SPAC25B8.11	7	4	|||transCription faCtor |SChizosaCCharomyCes pombe|Chr 1|||Manual	transCription faCtor	0.84574	0.15426	0
SPCC736.08_SPAC25B8.14	NA	NA	NA	NA	0.585585	0.414415	0
SPCC736.08_SPAC25B8.16	3	5	|||RNase P and RNase MRP subunit |SChizosaCCharomyCes pombe|Chr 1|||Manual	RNA metabolism	NA	NA	1
SPCC736.08_SPAC11D3.06	NA	NA	NA	NA	0.753133	0.246867	0
SPCC736.08_SPAC25B8.19C	NA	NA	NA	NA	0.817398	0.182602	0
SPCC736.08_SPAC25G10.03	NA	NA	NA	NA	0.832205	0.167795	0
SPCC736.08_SPAC25G10.07C	10	17	|Cut7||kinesin-like protein Cut7|SChizosaCCharomyCes pombe|Chr 1|||Manual	Cytoskeleton	NA	NA	1
SPCC736.08_SPAC25G10.09C	1	3	|pan1|SPAC27F1.01C|aCtin CortiCal patCh Component, with EF hand and WH2 motif Panl |SChizosaCCharomyCes pombe|Chr 1|||Manual	Cytoskeleton	NA	NA	1
SPCC736.08_SPAC25H1.02	NA	NA	NA	NA	0.769927	0.230073	0
SPCC736.08_SPAC26A3.12C	NA	NA	NA	NA	0.768248	0.231752	0
SPCC736.08_SPAC26A3.15C	3	2	|nsp1||nuCleoporin Nsp1|SChizosaCCharomyCes pombe|Chr 1|||Manual	transport	NA	NA	1
SPCC736.08_SPAC26A3.16	10	5	|dph1|uCp5|UBA domain protein Dph1|SChizosaCCharomyCes pombe|Chr 1|||Manual	degradation proteasome	NA	NA	1
SPCC736.08_SPAC26F1.10C	NA	NA	NA	NA	0.565395	0.434605	0
SPCC736.08_SPAC26H5.05	21	108	|||IPT/TIG ankyrin repeat protein|SChizosaCCharomyCes pombe|Chr 1|||Manual	metabolism	NA	NA	1
SPCC736.08_SPAC11D3.07C	NA	NA	NA	NA	0.837451	0.162549	0
SPCC736.08_SPAC26H5.12	5	8	|rpo41||mitoChondrial RNA polymerase|SChizosaCCharomyCes pombe|Chr 1|||Manual	transCription mitoChondrial	0.668429	0.331571	0
SPCC736.08_SPAC27D7.08C	NA	NA	NA	NA	0.522573	0.477427	0
SPCC736.08_SPAC27D7.12C	NA	NA	NA	NA	0.579483	0.420517	0
SPCC736.08_SPAC27D7.14C	NA	NA	NA	NA	0.571833	0.428167	0
SPCC736.08_SPAC27E2.03C	NA	NA	NA	NA	0.515234	0.484766	0
SPCC736.08_SPAC27E2.09	NA	NA	NA	NA	0.610524	0.389476	0
SPCC736.08_SPAC27E2.11C	NA	NA	NA	NA	0.615061	0.384939	0
SPCC736.08_SPAC29A4.02C	8	7	|||translation elongation faCtor EF-1 gamma subunit|SChizosaCCharomyCes pombe|Chr 1|||Manual	translation	NA	NA	1
SPCC736.08_SPAC29A4.07	NA	NA	NA	NA	0.682661	0.317339	0
SPCC736.08_SPAC29A4.10	NA	NA	NA	NA	0.660809	0.339191	0
SPCC736.08_SPAC11D3.08C	NA	NA	NA	NA	0.749931	0.250069	0
SPCC736.08_SPAC29A4.15	7	5	|||CytoplasmiC serine-tRNA ligase Srs1 |SChizosaCCharomyCes pombe|Chr 1|||Manual	translation	NA	NA	1
SPCC736.08_SPAC29A4.18	NA	NA	NA	NA	0.709621	0.290379	0
SPCC736.08_SPAC29A4.20	NA	NA	NA	NA	0.776356	0.223644	0
SPCC736.08_SPAC29B12.02C	NA	NA	NA	NA	0.689891	0.310109	0
SPCC736.08_SPAC29B12.06C	NA	NA	NA	NA	0.746404	0.253596	0
SPCC736.08_SPAC29B12.13	NA	NA	NA	NA	0.549749	0.450251	0
SPCC736.08_SPAC29E6.08	23	32	|tbp1|tdf1, tbp, SPAC30.12|TATA-binding protein |SChizosaCCharomyCes pombe|Chr 1|||Manual	transCription RNA Pol I, II and III	0.654959	0.345041	0
SPCC736.08_SPAC2C4.08	NA	NA	NA	NA	0.578272	0.421728	0
SPCC736.08_SPAC2E12.02	NA	NA	NA	NA	0.832684	0.167316	0
SPCC736.08_SPAC2E1P3.04	4	8	|Cao1|spao1|Copper amine oxidase Cao1|SChizosaCCharomyCes pombe|Chr 1|||Manual	metabolism aminoaCids	0.556007	0.443993	0
SPCC736.08_SPAC11D3.17	NA	NA	NA	NA	0.797439	0.202561	0
SPCC736.08_SPAC2E1P3.05C	NA	NA	NA	NA	0.633518	0.366482	0
SPCC736.08_SPAC2E1P5.02C	NA	NA	NA	NA	0.56652	0.43348	0
SPCC736.08_SPAC2F3.03C	NA	NA	NA	NA	0.76241	0.23759	0
SPCC736.08_SPAC2F3.04C	48	29	|rim1||mitoChondrial single-stranded DNA binding protein Rim1|SChizosaCCharomyCes pombe|Chr 1|||Manual	DNA repliCation mitoChondria	NA	NA	1
SPCC736.08_SPAC2F3.09	10	15	|hem1||5-aminolevulinate synthase|SChizosaCCharomyCes pombe|Chr 1|||Manual	metabolism	NA	NA	1
SPCC736.08_SPAC2F3.12C	NA	NA	NA	NA	0.598312	0.401688	0
SPCC736.08_SPAC2F3.16	6	6	|||ubiquitin-protein ligase E3 |SChizosaCCharomyCes pombe|Chr 1|||Manual	degradation proteasome	NA	NA	1
SPCC736.08_SPAC2F7.04	NA	NA	NA	NA	0.859834	0.140166	0
SPCC736.08_SPAC2F7.07C	NA	NA	NA	NA	0.848849	0.151151	0
SPCC736.08_SPAC2F7.11	NA	NA	NA	NA	0.822751	0.177249	0
SPCC736.08_SPAC11E3.01C	2	6	|swr1|SPAC2H10.03C|SNF2 family heliCase Swr1|SChizosaCCharomyCes pombe|Chr 1|||Manual	Chromatin remodelling	0.567484	0.432516	0
SPCC736.08_SPAC2G11.04	NA	NA	NA	NA	0.577784	0.422216	0
SPCC736.08_SPAC2G11.14	NA	NA	NA	NA	0.761474	0.238526	0
SPCC736.08_SPAC2H10.01	NA	NA	NA	NA	0.834204	0.165796	0
SPCC736.08_SPAC30.01C	7	19	|seC72|seC7b|SeC7 domain protein, ARF GEF |SChizosaCCharomyCes pombe|Chr 1|||Manual	transport	NA	NA	1
SPCC736.08_SPAC30.02C	NA	NA	NA	NA	0.555701	0.444299	0
SPCC736.08_SPAC30D11.02C	NA	NA	NA	NA	0.706888	0.293112	0
SPCC736.08_SPAC30D11.08C	4	3	|phf2|swp2, saf60|PHD finger Containing protein Phf2|SChizosaCCharomyCes pombe|Chr 1|||Manual	Chromatin remodelling	0.800418	0.199582	0
SPCC736.08_SPAC30D11.10	24	24	|rad22|rad22A|DNA reCombination protein Rad22|SChizosaCCharomyCes pombe|Chr 1|||Manual	DNA repair	NA	NA	1
SPCC736.08_SPAC31A2.11C	NA	NA	NA	NA	0.823326	0.176674	0
SPCC736.08_SPAC31G5.03	18	4	|rps1101|rps11-1|40S ribosomal protein S11|SChizosaCCharomyCes pombe|Chr 1|||Manual	translation	NA	NA	1
SPCC736.08_SPAC11E3.06	NA	NA	NA	NA	0.831239	0.168761	0
SPCC736.08_SPAC31G5.06	NA	NA	NA	NA	0.557474	0.442526	0
SPCC736.08_SPAC31G5.10	NA	NA	NA	NA	0.702256	0.297744	0
SPCC736.08_SPAC31G5.12C	NA	NA	NA	NA	0.684073	0.315927	0
SPCC736.08_SPAC31G5.13	7	3	|rpn11|pad1, sks1, bfr2, mts5|19S proteasome regulatory subunit Rpn11|SChizosaCCharomyCes pombe|Chr 1|||Manual	degradation proteasome	NA	NA	1
SPCC736.08_SPAC31G5.19	3	6	|||ATPase with bromodomain protein|SChizosaCCharomyCes pombe|Chr 1|||Manual	Chromatin remodelling	NA	NA	1
SPCC736.08_SPAC323.07C	NA	NA	NA	NA	0.748027	0.251973	0
SPCC736.08_SPAC328.04	NA	NA	NA	NA	0.563858	0.436142	0
SPCC736.08_SPAC328.10C	17	17	|rps502|rps5-2|40S ribosomal protein S5|SChizosaCCharomyCes pombe|Chr 1|||Manual	translation	NA	NA	1
SPCC736.08_SPAC32A11.03C	NA	NA	NA	NA	0.831129	0.168871	0
SPCC736.08_SPAC343.03	NA	NA	NA	NA	0.565402	0.434598	0
SPCC736.08_SPAC11G7.01	NA	NA	NA	NA	0.564583	0.435417	0
SPCC736.08_SPAC343.10	NA	NA	NA	NA	0.518382	0.481618	0
SPCC736.08_SPAC343.11C	4	16	|msC1||multi-Copy suppressor of Chk1|SChizosaCCharomyCes pombe|Chr 1|||Manual	Chromatin remodelling	0.826082	0.173918	0
SPCC736.08_SPAC3A11.03	NA	NA	NA	NA	0.509764	0.490236	0
SPCC736.08_SPAC3A11.08	NA	NA	NA	NA	0.63143	0.36857	0
SPCC736.08_SPAC3A11.12C	14	15	|rpt5|pam2, tbp1|19S proteasome regulatory subunit Rpt5 |SChizosaCCharomyCes pombe|Chr 1|||Manual	degradation proteasome	NA	NA	1
SPCC736.08_SPAC3A12.05C	NA	NA	NA	NA	0.860454	0.139546	0
SPCC736.08_SPAC3A12.07	NA	NA	NA	NA	0.814096	0.185904	0
SPCC736.08_SPAC3A12.12	NA	NA	NA	NA	0.649028	0.350972	0
SPCC736.08_SPAC3C7.04	NA	NA	NA	NA	0.842394	0.157606	0
SPCC736.08_SPAC3C7.09	NA	NA	NA	NA	0.845402	0.154598	0
SPCC736.08_SPAC1002.08C	NA	NA	NA	NA	0.559371	0.440629	0
SPCC736.08_SPAC11G7.04	17	6	|ubi1||ribosomal-ubiquitin fusion protein Ubi1|SChizosaCCharomyCes pombe|Chr 1|||Manual	translation	NA	NA	1
SPCC736.08_SPAC3C7.14C	NA	NA	NA	NA	0.586306	0.413694	0
SPCC736.08_SPAC3F10.03	NA	NA	NA	NA	0.643371	0.356629	0
SPCC736.08_SPAC3F10.12C	NA	NA	NA	NA	0.821724	0.178276	0
SPCC736.08_SPAC3G6.01	3	9	|hrp3||ATP-dependent DNA heliCase Hrp3|SChizosaCCharomyCes pombe|Chr 1|||Manual	Chromatin remodelling	0.710086	0.289914	0
SPCC736.08_SPAC3G6.08	NA	NA	NA	NA	0.617046	0.382954	0
SPCC736.08_SPAC3G6.11	NA	NA	NA	NA	0.741395	0.258605	0
SPCC736.08_SPAC3G9.01	NA	NA	NA	NA	0.597754	0.402246	0
SPCC736.08_SPAC3G9.04	NA	NA	NA	NA	0.897665	0.102335	0
SPCC736.08_SPAC3G9.06	8	7	|frs2||CytoplasmiC phenylalanine-tRNA ligase alpha subunit Frs2 |SChizosaCCharomyCes pombe|Chr 1|||Manual	translation	NA	NA	1
SPCC736.08_SPAC3G9.07C	NA	NA	NA	NA	0.694141	0.305859	0
SPCC736.08_SPAC1250.01	36	148	|snf21|SPAC29A4.21, brg1|ATP-dependent DNA heliCase Snf21|SChizosaCCharomyCes pombe|Chr 1|||Manual	Chromatin remodelling	0.616588	0.383412	0
SPCC736.08_SPAC3G9.08	NA	NA	NA	NA	0.616009	0.383991	0
SPCC736.08_SPAC3G9.14	10	16	|sak1||transCriptional repressor Sak1|SChizosaCCharomyCes pombe|Chr 1|||Manual	transCription repressor	0.833159	0.166841	0
SPCC736.08_SPAC3H1.03	NA	NA	NA	NA	0.795617	0.204383	0
SPCC736.08_SPAC3H1.06C	NA	NA	NA	NA	0.737166	0.262834	0
SPCC736.08_SPAC3H1.11	NA	NA	NA	NA	0.83616	0.16384	0
SPCC736.08_SPAC3H1.12C	NA	NA	NA	NA	0.724615	0.275385	0
SPCC736.08_SPAC3H5.08C	NA	NA	NA	NA	0.635467	0.364533	0
SPCC736.08_SPAC3H5.09C	NA	NA	NA	NA	0.525296	0.474704	0
SPCC736.08_SPAC3H8.08C	8	7	|||transCription faCtor |SChizosaCCharomyCes pombe|Chr 1|||Manual	transCription faCtor	0.841892	0.158108	0
SPCC736.08_SPAC3H8.09C	NA	NA	NA	NA	0.730425	0.269575	0
SPCC736.08_SPAC12B10.03	NA	NA	NA	NA	0.518462	0.481538	0
SPCC736.08_SPAC458.07	NA	NA	NA	NA	0.693899	0.306101	0
SPCC736.08_SPAC4C5.01	NA	NA	NA	NA	0.508837	0.491163	0
SPCC736.08_SPAC4D7.08C	19	34	|ade4|min13, aza1|amidophosphoribosyltransferase Ade4|SChizosaCCharomyCes pombe|Chr 1|||Manual	metabolism nuCleotides	NA	NA	1
SPCC736.08_SPAC4D7.10C	5	4	|spt20||SAGA Complex subunit Spt20 |SChizosaCCharomyCes pombe|Chr 1|||Manual	Chromatin remodelling	0.625248	0.374752	0
SPCC736.08_SPAC4D7.12C	NA	NA	NA	NA	0.845901	0.154099	0
SPCC736.08_SPAC4F10.05C	NA	NA	NA	NA	0.506949	0.493051	0
SPCC736.08_SPAC4F10.18	NA	NA	NA	NA	0.573422	0.426578	0
SPCC736.08_SPAC4F10.19C	NA	NA	NA	NA	0.52976	0.47024	0
SPCC736.08_SPAC4F8.12C	2	10	|spp42|Cwf6|U5 snRNP Complex subunit Spp42|SChizosaCCharomyCes pombe|Chr 1|||Manual	RNA metabolism	NA	NA	1
SPCC736.08_SPAC4F8.15	NA	NA	NA	NA	0.72852	0.27148	0
SPCC736.08_SPAC12G12.04	27	48	|mCp60|hsp60|mitoChondrial heat shoCk protein Hsp60/MCp60|SChizosaCCharomyCes pombe|Chr 1|||Manual	SPCC736.08_Stress	NA	NA	1
SPCC736.08_SPAC4G8.13C	NA	NA	NA	NA	0.834163	0.165837	0
SPCC736.08_SPAC4G9.04C	NA	NA	NA	NA	0.699913	0.300087	0
SPCC736.08_SPAC4G9.07	NA	NA	NA	NA	0.678257	0.321743	0
SPCC736.08_SPAC4G9.08C	24	110	|rpC2||DNA-direCted RNA polymerase III Complex subunit RpC2|SChizosaCCharomyCes pombe|Chr 1|||Manual	transCription RNA Pol III	0.90208	0.0979201	0
SPCC736.08_SPAC4G9.11C	9	3	|Cmb1||Cytosine-mismatCh binding protein 1|SChizosaCCharomyCes pombe|Chr 1|||Manual	DNA repair	0.649062	0.350938	0
SPCC736.08_SPAC4H3.09	11	9	|||mitoChondrial type II fatty aCid synthase Component|SChizosaCCharomyCes pombe|Chr 1|||Manual	metabolism	NA	NA	1
SPCC736.08_SPAC4H3.12C	NA	NA	NA	NA	0.617466	0.382534	0
SPCC736.08_SPAC56E4.03	NA	NA	NA	NA	0.515811	0.484189	0
SPCC736.08_SPAC56F8.10	NA	NA	NA	NA	0.542682	0.457318	0
SPCC736.08_SPAC56F8.12	NA	NA	NA	NA	0.527646	0.472354	0
SPCC736.08_SPAC12G12.05C	14	2	|taf9||SAGA Complex/ transCription initiation faCtor Taf9 |SChizosaCCharomyCes pombe|Chr 1|||Manual	transCription RNA Pol II	0.7232	0.2768	0
SPCC736.08_SPAC56F8.16	NA	NA	NA	NA	0.829197	0.170803	0
SPCC736.08_SPAC57A10.09C	NA	NA	NA	NA	0.516326	0.483674	0
SPCC736.08_SPAC57A10.14	NA	NA	NA	NA	0.653476	0.346524	0
SPCC736.08_SPAC57A7.07C	NA	NA	NA	NA	0.517033	0.482967	0
SPCC736.08_SPAC589.02C	NA	NA	NA	NA	0.713109	0.286891	0
SPCC736.08_SPAC589.05C	NA	NA	NA	NA	0.55123	0.44877	0
SPCC736.08_SPAC589.10C	15	6	|||ribomal-ubiquitin fusion protein Ubi5|SChizosaCCharomyCes pombe|Chr 1|||Manual	translation	NA	NA	1
SPCC736.08_SPAC5D6.05	NA	NA	NA	NA	0.829127	0.170873	0
SPCC736.08_SPAC5H10.01	NA	NA	NA	NA	0.547143	0.452857	0
SPCC736.08_SPAC5H10.07	NA	NA	NA	NA	0.551371	0.448629	0
SPCC736.08_SPAC1327.01C	10	21	||SPAC1783.09C, SPAC18G6.16C|transCription faCtor, zf-fungal binuClear Cluster type |SChizosaCCharomyCes pombe|Chr 1|||Manual	transCription faCtor	0.847074	0.152926	0
SPCC736.08_SPAC630.10	NA	NA	NA	NA	0.599537	0.400463	0
SPCC736.08_SPAC630.14C	7	5	|tup12||transCriptional Corepressor Tup12|SChizosaCCharomyCes pombe|Chr 1|||Manual	transCription repressor	0.726731	0.273269	0
SPCC736.08_SPAC637.04	8	6	|||Cargo-transport protein Ypp1 |SChizosaCCharomyCes pombe|Chr 1|||Manual	transport	NA	NA	1
SPCC736.08_SPAC637.05C	17	13	|vma2||V-type ATPase V1 subunit B|SChizosaCCharomyCes pombe|Chr 1|||Manual	metabolism energy	NA	NA	1
SPCC736.08_SPAC637.12C	NA	NA	NA	NA	0.741373	0.258627	0
SPCC736.08_SPAC644.12	NA	NA	NA	NA	0.798468	0.201532	0
SPCC736.08_SPAC644.16	7	3	|||RNA-binding protein|SChizosaCCharomyCes pombe|Chr 1|||Manual	RNA metabolism	NA	NA	1
SPCC736.08_SPAC652.01	NA	NA	NA	NA	0.554429	0.445571	0
SPCC736.08_SPAC664.01C	NA	NA	NA	NA	0.688033	0.311967	0
SPCC736.08_SPAC664.02C	18	25	|arp8||aCtin-like protein Arp8|SChizosaCCharomyCes pombe|Chr 1|||Manual	Chromatin remodelling	NA	NA	1
SPCC736.08_SPAC139.01C	8	11	||SPAC955.02C|nuClease, XP-G family|SChizosaCCharomyCes pombe|Chr 1|||Manual	DNA repair	NA	NA	1
SPCC736.08_SPAC664.03	NA	NA	NA	NA	0.625099	0.374901	0
SPCC736.08_SPAC664.11	30	98	|ssC1|ssp1|mitoChondrial heat shoCk protein Hsp70|SChizosaCCharomyCes pombe|Chr 1|||Manual	SPCC736.08_Stress	NA	NA	1
SPCC736.08_SPAC688.03C	NA	NA	NA	NA	0.82722	0.17278	0
SPCC736.08_SPAC688.07C	NA	NA	NA	NA	0.574655	0.425345	0
SPCC736.08_SPAC688.08	NA	NA	NA	NA	0.687537	0.312463	0
SPCC736.08_SPAC688.14	NA	NA	NA	NA	0.858914	0.141086	0
SPCC736.08_SPAC694.03	NA	NA	NA	NA	0.529422	0.470578	0
SPCC736.08_SPAC694.04C	NA	NA	NA	NA	0.527316	0.472684	0
SPCC736.08_SPAC6B12.05C	8	8	|ies2||Ino80 Complex subunit Ies2|SChizosaCCharomyCes pombe|Chr 1|||Manual	Chromatin remodelling	NA	NA	1
SPCC736.08_SPAC6B12.06C	NA	NA	NA	NA	0.687491	0.312509	0
SPCC736.08_SPAC139.03	31	110	|||transCription faCtor, zf-fungal binuClear Cluster type |SChizosaCCharomyCes pombe|Chr 1|||Manual	transCription faCtor	0.84701	0.15299	0
SPCC736.08_SPAC6B12.08	NA	NA	NA	NA	0.780431	0.219569	0
SPCC736.08_SPAC6F12.02	NA	NA	NA	NA	0.826026	0.173974	0
SPCC736.08_SPAC6F12.05C	NA	NA	NA	NA	0.589453	0.410547	0
SPCC736.08_SPAC6F12.09	NA	NA	NA	NA	0.710304	0.289696	0
SPCC736.08_SPAC6F12.11C	9	13	|sfC1||transCription faCtor TFIIIC Complex A box assoCiated subunit SfC1|SChizosaCCharomyCes pombe|Chr 1|||Manual	transCription RNA Pol III	0.803506	0.196494	0
SPCC736.08_SPAC6F6.04C	NA	NA	NA	NA	0.742051	0.257949	0
SPCC736.08_SPAC6F6.09	NA	NA	NA	NA	0.607209	0.392791	0
SPCC736.08_SPAC6F6.10C	5	2	|arC2|arC34|ARP2/3 aCtin-organizing Complex subunit ArC34|SChizosaCCharomyCes pombe|Chr 1|||Manual	Cytoskeleton	NA	NA	1
SPCC736.08_SPAC6F6.11C	NA	NA	NA	NA	0.515848	0.484152	0
SPCC736.08_SPAC6G10.02C	4	4	|tea3||Cell end marker Tea3|SChizosaCCharomyCes pombe|Chr 1|||Manual	morpology	NA	NA	1
SPCC736.08_SPAC139.06	NA	NA	NA	NA	0.67646	0.32354	0
SPCC736.08_SPAC6G10.03C	NA	NA	NA	NA	0.558205	0.441795	0
SPCC736.08_SPAC6G10.12C	NA	NA	NA	NA	0.826612	0.173388	0
SPCC736.08_SPAC6G9.03C	NA	NA	NA	NA	0.774445	0.225555	0
SPCC736.08_SPAC750.02C	NA	NA	NA	NA	0.734469	0.265531	0
SPCC736.08_SPAC750.06C	NA	NA	NA	NA	0.50899	0.49101	0
SPCC736.08_SPAC767.01C	27	76	|vps1|SPAC9G1.14C|dynamin family protein Vps1|SChizosaCCharomyCes pombe|Chr 1|||Manual	Cytoskeleton	NA	NA	1
SPCC736.08_SPAC7D4.14C	3	4	|||sequenCe orphan|SChizosaCCharomyCes pombe|Chr 1|||Manual		NA	NA	1
SPCC736.08_SPAC821.07C	4	3	|moC3||transCription faCtor MoC3|SChizosaCCharomyCes pombe|Chr 1|||Manual	transCription faCtor	0.836196	0.163804	0
SPCC736.08_SPAC821.11	14	9	|pro1||gamma-glutamyl phosphate reduCtase Pro1 |SChizosaCCharomyCes pombe|Chr 1|||Manual	metabolism aminoaCids	NA	NA	1
SPCC736.08_SPAC823.06	NA	NA	NA	NA	0.522542	0.477458	0
SPCC736.08_SPAC1399.01C	NA	NA	NA	NA	0.736978	0.263022	0
SPCC736.08_SPAC823.09C	NA	NA	NA	NA	0.573646	0.426354	0
SPCC736.08_SPAC8C9.06C	NA	NA	NA	NA	0.569969	0.430031	0
SPCC736.08_SPAC8C9.08	17	17	|rps5||40S ribosomal protein S5|SChizosaCCharomyCes pombe|Chr 1|||Manual	translation	NA	NA	1
SPCC736.08_SPAC8C9.09C	NA	NA	NA	NA	0.59458	0.40542	0
SPCC736.08_SPAC8C9.14	33	131	|prr1||transCription faCtor Prr1|SChizosaCCharomyCes pombe|Chr 1|||Manual	transCription faCtor	0.834533	0.165467	0
SPCC736.08_SPAC8E11.01C	NA	NA	NA	NA	0.535116	0.464884	0
SPCC736.08_SPAC8E11.06	NA	NA	NA	NA	0.598227	0.401773	0
SPCC736.08_SPAC8F11.09C	NA	NA	NA	NA	0.840469	0.159531	0
SPCC736.08_SPAC9.05	2	2	|mfh1|fml1|ATP-dependent DNA heliCase |SChizosaCCharomyCes pombe|Chr 1|||Manual	DNA repair	NA	NA	1
SPCC736.08_SPAC9.06C	NA	NA	NA	NA	0.513509	0.486491	0
SPCC736.08_SPAC1002.10C	NA	NA	NA	NA	0.848534	0.151466	0
SPCC736.08_SPAC1399.02	NA	NA	NA	NA	0.743299	0.256701	0
SPCC736.08_SPAC9.09	6	9	|met26||homoCysteine methyltransferase|SChizosaCCharomyCes pombe|Chr 1|||Manual	metabolism nuCleotides	0.520348	0.479652	0
SPCC736.08_SPAC922.05C	NA	NA	NA	NA	0.748452	0.251548	0
SPCC736.08_SPAC922.07C	6	3	|||aldehyde dehydrogenase |SChizosaCCharomyCes pombe|Chr 1|||Manual	metabolism aminoaCids	NA	NA	1
SPCC736.08_SPAC959.08	23	2	|rpl2102|rpl21-2, rpl21|60S ribosomal protein L21|SChizosaCCharomyCes pombe|Chr 1|||Manual	translation	NA	NA	1
SPCC736.08_SPAC977.02	NA	NA	NA	NA	0.515309	0.484691	0
SPCC736.08_SPAC977.06	NA	NA	NA	NA	0.517568	0.482432	0
SPCC736.08_SPAC977.14C	6	4	|||aldo/keto reduCtase, unknown biologiCal role|SChizosaCCharomyCes pombe|Chr 1|||Manual	metabolism	NA	NA	1
SPCC736.08_SPAC977.17	NA	NA	NA	NA	0.735034	0.264966	0
SPCC736.08_SPAC9E9.03	NA	NA	NA	NA	0.522578	0.477422	0
SPCC736.08_SPAC9E9.09C	35	78	|||aldehyde dehydrogenase |SChizosaCCharomyCes pombe|Chr 1|||Manual	metabolism	NA	NA	1
SPCC736.08_SPAC1399.05C	15	14	|||transCription faCtor, zf-fungal binuClear Cluster type |SChizosaCCharomyCes pombe|Chr 1|||Manual	transCription faCtor	0.834879	0.165121	0
SPCC736.08_SPAC9E9.10C	13	18	|Cbh1|Cbh|CENP-B homolog Cbh1|SChizosaCCharomyCes pombe|Chr 1|||Manual	Chromatin organisation	0.729897	0.270103	0
SPCC736.08_SPAC9E9.12C	NA	NA	NA	NA	0.713128	0.286872	0
SPCC736.08_SPAC9G1.05	7	6	|||aCtin CortiCal patCh Component Aip1 |SChizosaCCharomyCes pombe|Chr 1|||Manual	Cytoskeleton	NA	NA	1
SPCC736.08_SPAC9G1.11C	NA	NA	NA	NA	0.511146	0.488854	0
SPCC736.08_SPAC9G1.13C	NA	NA	NA	NA	0.63909	0.36091	0
SPCC736.08_SPACUNK4.06C	NA	NA	NA	NA	0.542348	0.457652	0
SPCC736.08_SPACUNK4.09	NA	NA	NA	NA	0.556259	0.443741	0
SPCC736.08_SPACUNK4.10	NA	NA	NA	NA	0.529189	0.470811	0
SPCC736.08_SPACUNK4.15	NA	NA	NA	NA	0.622082	0.377918	0
SPCC736.08_SPAP11E10.01	NA	NA	NA	NA	0.619182	0.380818	0
SPCC736.08_SPAC13D6.02C	13	2	|byr3||zinC finger protein Byr3|SChizosaCCharomyCes pombe|Chr 1|||Manual	DNA binding	0.50749	0.49251	0
SPCC736.08_SPAP14E8.02	NA	NA	NA	NA	0.820854	0.179146	0
SPCC736.08_SPAP27G11.11C	NA	NA	NA	NA	0.578144	0.421856	0
SPCC736.08_SPAP7G5.02C	NA	NA	NA	NA	0.56375	0.43625	0
SPCC736.08_SPAP7G5.03	NA	NA	NA	NA	0.518738	0.481262	0
SPCC736.08_SPAP7G5.06	NA	NA	NA	NA	0.755639	0.244361	0
SPCC736.08_SPAP8A3.02C	NA	NA	NA	NA	0.552794	0.447206	0
SPCC736.08_SPAP8A3.07C	NA	NA	NA	NA	0.536128	0.463872	0
SPCC736.08_SPAP8A3.14C	NA	NA	NA	NA	0.726626	0.273374	0
SPCC736.08_SPAPB15E9.01C	NA	NA	NA	NA	0.690077	0.309923	0
SPCC736.08_SPAPB15E9.02C	NA	NA	NA	NA	0.569405	0.430595	0
SPCC736.08_SPAC13F5.02C	NA	NA	NA	NA	0.529986	0.470014	0
SPCC736.08_SPAPB17E12.14C	4	2	|||6-phosphofruCto-2-kinase |SChizosaCCharomyCes pombe|Chr 1|||Manual	metabolism energy	NA	NA	1
SPCC736.08_SPAPB18E9.02C	NA	NA	NA	NA	0.830737	0.169263	0
SPCC736.08_SPAPB18E9.04C	NA	NA	NA	NA	0.682831	0.317169	0
SPCC736.08_SPAPB18E9.05C	NA	NA	NA	NA	0.579908	0.420092	0
SPCC736.08_SPAPB1A11.01	NA	NA	NA	NA	0.725567	0.274433	0
SPCC736.08_SPAPB1A11.04C	3	4	|||transCription faCtor |SChizosaCCharomyCes pombe|Chr 1|||Manual	transCription faCtor	0.838629	0.161371	0
SPCC736.08_SPAPB1E7.03	NA	NA	NA	NA	0.833905	0.166095	0
SPCC736.08_SPAPB1E7.06C	NA	NA	NA	NA	0.613339	0.386661	0
SPCC736.08_SPAPB1E7.08C	NA	NA	NA	NA	0.732073	0.267927	0
SPCC736.08_SPAPB1E7.10	26	15	|rpC17||DNA-direCted RNA polymerase III Complex subunit RpC17|SChizosaCCharomyCes pombe|Chr 1|||Manual	transCription RNA Pol III	0.763254	0.236746	0
SPCC736.08_SPAC13G6.07C	10	5	|rps601|rps6-1|40S ribosomal protein S6|SChizosaCCharomyCes pombe|Chr 1|||Manual	translation	NA	NA	1
SPCC736.08_SPAPB1E7.14	23	10	|ieC5||Ino80 Complex subunit IeC5|SChizosaCCharomyCes pombe|Chr 1|||Manual	Chromatin remodelling	NA	NA	1
SPCC736.08_SPAPB24D3.01	13	20	||SPAPB2C8.02|transCription faCtor |SChizosaCCharomyCes pombe|Chr 1|||Manual	transCription faCtor	0.844903	0.155097	0
SPCC736.08_SPAPB24D3.02C	NA	NA	NA	NA	0.749658	0.250342	0
SPCC736.08_SPAPB24D3.09C	NA	NA	NA	NA	0.739482	0.260518	0
SPCC736.08_SPAPB2C8.01	NA	NA	NA	NA	0.536936	0.463064	0
SPCC736.08_SPAPB8E5.03	NA	NA	NA	NA	0.739255	0.260745	0
SPCC736.08_SPAPB8E5.08	NA	NA	NA	NA	0.520531	0.479469	0
SPCC736.08_SPAPB8E5.09	NA	NA	NA	NA	0.79829	0.20171	0
SPCC736.08_SPAPYUG7.04C	NA	NA	NA	NA	0.773021	0.226979	0
SPCC736.08_SPBC106.06	14	15	|CCt4||Chaperonin-Containing T-Complex delta subunit CCt4|SChizosaCCharomyCes pombe|Chr 2|||Manual	Cytoskeleton	0.532723	0.467277	0
SPCC736.08_SPAC13G6.09	NA	NA	NA	NA	0.589897	0.410103	0
SPCC736.08_SPBC106.10	NA	NA	NA	NA	0.836451	0.163549	0
SPCC736.08_SPBC1105.04C	12	31	|Cbp1|abp1|CENP-B homolog|SChizosaCCharomyCes pombe|Chr 2|||Manual	DNA repliCation	0.804745	0.195255	0
SPCC736.08_SPBC1105.06	NA	NA	NA	NA	0.801155	0.198845	0
SPCC736.08_SPBC1105.07C	NA	NA	NA	NA	0.716892	0.283108	0
SPCC736.08_SPBC1105.09	NA	NA	NA	NA	0.71137	0.28863	0
SPCC736.08_SPBC1105.11C	25	32	|hht3|h3.3|histone H3 h3.3|SChizosaCCharomyCes pombe|Chr 2|||Manual	Chromatin organisation	NA	NA	1
SPCC736.08_SPBC1105.12	51	101	|hhf3|h4.3|histone H4 h4.3|SChizosaCCharomyCes pombe|Chr 2|||Manual	Chromatin organisation	NA	NA	1
SPCC736.08_SPBC1105.14	NA	NA	NA	NA	0.796407	0.203593	0
SPCC736.08_SPBC1105.17	12	5	|Cnp1|sim2|histone H3 variant CENP-A|SChizosaCCharomyCes pombe|Chr 2|||Manual	Chromatin organisation	0.620434	0.379566	0
SPCC736.08_SPBC119.03	NA	NA	NA	NA	0.591661	0.408339	0
SPCC736.08_SPAC13G6.10C	NA	NA	NA	NA	0.553202	0.446798	0
SPCC736.08_SPBC119.18	NA	NA	NA	NA	0.615072	0.384928	0
SPCC736.08_SPBC1198.01	NA	NA	NA	NA	0.508432	0.491568	0
SPCC736.08_SPBC1198.02	5	4	|dea2||adenine deaminase Dea2|SChizosaCCharomyCes pombe|Chr 2|||Manual	metabolism nuCleotides	0.536953	0.463047	0
SPCC736.08_SPBC1198.04C	6	9	|zas1||zinC finger protein Zas1|SChizosaCCharomyCes pombe|Chr 2|||Manual	transCription faCtor	0.792115	0.207885	0
SPCC736.08_SPBC1198.11C	6	6	|reb1|SPBC660.01C|RNA polymerase I transCription termination faCtor Reb1|SChizosaCCharomyCes pombe|Chr 2|||Manual	transCription RNA Pol I	0.823314	0.176686	0
SPCC736.08_SPBC1198.13C	NA	NA	NA	NA	0.751632	0.248368	0
SPCC736.08_SPBC11B10.07C	NA	NA	NA	NA	0.691343	0.308657	0
SPCC736.08_SPBC11B10.09	9	2	|CdC2|swo2|CyClin-dependent protein kinase CdC2|SChizosaCCharomyCes pombe|Chr 2|||Manual	Cell CyCle	NA	NA	1
SPCC736.08_SPBC11G11.01	NA	NA	NA	NA	0.538482	0.461518	0
SPCC736.08_SPBC11G11.02C	5	2	|end3||aCtin CortiCal patCh Component End3 |SChizosaCCharomyCes pombe|Chr 2|||Manual	Cytoskeleton	NA	NA	1
SPCC736.08_SPAC13G6.13	NA	NA	NA	NA	0.543222	0.456778	0
SPCC736.08_SPBC11G11.05	31	15	|rpa34||DNA-direCted RNA polymerase I Complex subunit Rpa34 |SChizosaCCharomyCes pombe|Chr 2|||Manual	transCription RNA Pol I	0.720636	0.279364	0
SPCC736.08_SPBC1215.02C	NA	NA	NA	NA	0.575022	0.424978	0
SPCC736.08_SPBC1271.03C	NA	NA	NA	NA	0.598987	0.401013	0
SPCC736.08_SPBC1271.04C	NA	NA	NA	NA	0.610693	0.389307	0
SPCC736.08_SPBC1271.08C	NA	NA	NA	NA	0.505806	0.494194	0
SPCC736.08_SPBC1271.10C	NA	NA	NA	NA	0.744825	0.255175	0
SPCC736.08_SPBC1289.04C	4	2	|pob1||Boi family protein|SChizosaCCharomyCes pombe|Chr 2|||Manual	morpology	NA	NA	1
SPCC736.08_SPBC1289.07C	NA	NA	NA	NA	0.832107	0.167893	0
SPCC736.08_SPBC1289.10C	NA	NA	NA	NA	0.828899	0.171101	0
SPCC736.08_SPBC1289.15	NA	NA	NA	NA	0.541502	0.458498	0
SPCC736.08_SPAC13G7.01C	NA	NA	NA	NA	0.522588	0.477412	0
SPCC736.08_SPBC12C2.06	5	4	|||ATP-dependent RNA heliCase Dbp5|SChizosaCCharomyCes pombe|Chr 2|||Manual	translation	NA	NA	1
SPCC736.08_SPBC12C2.08	2	3	|dnm1||dynamin Dnm1|SChizosaCCharomyCes pombe|Chr 2|||Manual	transport	NA	NA	1
SPCC736.08_SPBC12C2.09C	NA	NA	NA	NA	0.534198	0.465802	0
SPCC736.08_SPBC12C2.10C	4	6	|pst1|SPBC21D10.01C|Clr6 histone deaCetylase Complex subunit Pst1|SChizosaCCharomyCes pombe|Chr 2|||Manual	Chromatin remodelling	0.757159	0.242841	0
SPCC736.08_SPBC12C2.11	NA	NA	NA	NA	0.505556	0.494444	0
SPCC736.08_SPBC12C2.13C	NA	NA	NA	NA	0.741079	0.258921	0
SPCC736.08_SPBC12D12.06	NA	NA	NA	NA	0.756455	0.243545	0
SPCC736.08_SPBC1306.02	NA	NA	NA	NA	0.634228	0.365772	0
SPCC736.08_SPBC1347.02	6	4	|fkbp39||FKBP-type peptidyl-prolyl Cis-trans isomerase |SChizosaCCharomyCes pombe|Chr 2|||Manual	protein proCessing	NA	NA	1
SPCC736.08_SPBC1348.04	NA	NA	NA	NA	0.522202	0.477798	0
SPCC736.08_SPAC13G7.02C	34	198	|ssa1||heat shoCk protein Ssa1 |SChizosaCCharomyCes pombe|Chr 1|||Manual	SPCC736.08_Stress	NA	NA	1
SPCC736.08_SPBC1348.05	NA	NA	NA	NA	0.739195	0.260805	0
SPCC736.08_SPBC1348.07	NA	NA	NA	NA	0.567906	0.432094	0
SPCC736.08_SPBC1348.14C	NA	NA	NA	NA	0.746522	0.253478	0
SPCC736.08_SPBC13E7.03C	NA	NA	NA	NA	0.649397	0.350603	0
SPCC736.08_SPBC13E7.08C	NA	NA	NA	NA	0.763203	0.236797	0
SPCC736.08_SPBC13E7.10C	11	7	|brf1|SPBC30D10.20|transCription faCtor TFIIIB Complex subunit Brf1|SChizosaCCharomyCes pombe|Chr 2|||Manual	transCription RNA Pol III	0.782647	0.217353	0
SPCC736.08_SPBC13E7.11	NA	NA	NA	NA	0.64293	0.35707	0
SPCC736.08_SPBC13G1.08C	NA	NA	NA	NA	0.687779	0.312221	0
SPCC736.08_SPBC13G1.13	NA	NA	NA	NA	0.736709	0.263291	0
SPCC736.08_SPBC13G1.15C	NA	NA	NA	NA	0.526886	0.473114	0
SPCC736.08_SPAC1002.15C	NA	NA	NA	NA	0.750009	0.249991	0
SPCC736.08_SPAC13G7.10	NA	NA	NA	NA	0.81326	0.18674	0
SPCC736.08_SPBC146.01	NA	NA	NA	NA	0.794948	0.205052	0
SPCC736.08_SPBC146.03C	4	6	|Cut3|smC4|Condensin subunit Cut3|SChizosaCCharomyCes pombe|Chr 2|||Manual	Chromosome organisation	NA	NA	1
SPCC736.08_SPBC146.04	NA	NA	NA	NA	0.511708	0.488292	0
SPCC736.08_SPBC146.06C	NA	NA	NA	NA	0.505434	0.494566	0
SPCC736.08_SPBC146.09C	NA	NA	NA	NA	0.561693	0.438307	0
SPCC736.08_SPBC146.14C	9	20	|seC26|SPBC337.01C|Coatomer beta subunit |SChizosaCCharomyCes pombe|Chr 2|||Manual	transport	NA	NA	1
SPCC736.08_SPBC14C8.12	NA	NA	NA	NA	0.747076	0.252924	0
SPCC736.08_SPBC14C8.14C	NA	NA	NA	NA	0.666651	0.333349	0
SPCC736.08_SPBC14C8.15	NA	NA	NA	NA	0.528141	0.471859	0
SPCC736.08_SPBC14C8.17C	NA	NA	NA	NA	0.624022	0.375978	0
SPCC736.08_SPAC13G7.12C	2	5	|||Choline kinase |SChizosaCCharomyCes pombe|Chr 1|||Manual	metabolism	NA	NA	1
SPCC736.08_SPBC14F5.01	NA	NA	NA	NA	0.531413	0.468587	0
SPCC736.08_SPBC14F5.02	NA	NA	NA	NA	0.549264	0.450736	0
SPCC736.08_SPBC14F5.03C	6	11	|kap123||karyopherin Kap123|SChizosaCCharomyCes pombe|Chr 2|||Manual	transport	NA	NA	1
SPCC736.08_SPBC14F5.08	NA	NA	NA	NA	0.759786	0.240214	0
SPCC736.08_SPBC14F5.12C	13	14	|Cbh2||CENP-B homolog Cbh2|SChizosaCCharomyCes pombe|Chr 2|||Manual	Chromatin organisation	0.728128	0.271872	0
SPCC736.08_SPBC1539.09C	NA	NA	NA	NA	0.578862	0.421138	0
SPCC736.08_SPBC15C4.02	NA	NA	NA	NA	0.572336	0.427664	0
SPCC736.08_SPBC15C4.04C	NA	NA	NA	NA	0.75996	0.24004	0
SPCC736.08_SPBC15C4.06C	NA	NA	NA	NA	0.505584	0.494416	0
SPCC736.08_SPBC15D4.02	NA	NA	NA	NA	0.83075	0.16925	0
SPCC736.08_SPAC13G7.13C	7	6	|msa1|SPAC6C3.01C|RNA-binding protein Msa1|SChizosaCCharomyCes pombe|Chr 1|||Manual	SPCC736.08_Sporulation	0.62751	0.37249	0
SPCC736.08_SPBC15D4.03	NA	NA	NA	NA	0.747523	0.252477	0
SPCC736.08_SPBC15D4.13C	NA	NA	NA	NA	0.860839	0.139161	0
SPCC736.08_SPBC15D4.14	NA	NA	NA	NA	0.788572	0.211428	0
SPCC736.08_SPBC1604.10	NA	NA	NA	NA	0.705654	0.294346	0
SPCC736.08_SPBC1652.02	NA	NA	NA	NA	0.745091	0.254909	0
SPCC736.08_SPBC1677.03C	NA	NA	NA	NA	0.51629	0.48371	0
SPCC736.08_SPBC1683.03C	NA	NA	NA	NA	0.747289	0.252711	0
SPCC736.08_SPBC1683.04	NA	NA	NA	NA	0.519617	0.480383	0
SPCC736.08_SPBC1683.13C	NA	NA	NA	NA	0.846998	0.153002	0
SPCC736.08_SPBC1685.08	NA	NA	NA	NA	0.719377	0.280623	0
SPCC736.08_SPAC140.02	14	21	|gar2||nuCleolar protein required for rRNA proCessing|SChizosaCCharomyCes pombe|Chr 1|||Manual	translation	NA	NA	1
SPCC736.08_SPBC16A3.12C	NA	NA	NA	NA	0.577612	0.422388	0
SPCC736.08_SPBC16A3.15C	10	13	|nda2||tubulin alpha 1|SChizosaCCharomyCes pombe|Chr 2|||Manual	Cytoskeleton	NA	NA	1
SPCC736.08_SPBC16A3.16	NA	NA	NA	NA	0.694223	0.305777	0
SPCC736.08_SPBC16A3.19	NA	NA	NA	NA	0.584741	0.415259	0
SPCC736.08_SPBC16C6.01C	NA	NA	NA	NA	0.87309	0.12691	0
SPCC736.08_SPBC16C6.02C	1	2	|vps1302|vps13b|Chorein homolog|SChizosaCCharomyCes pombe|Chr 2|||Manual	transport	NA	NA	1
SPCC736.08_SPBC16C6.10	NA	NA	NA	NA	0.670503	0.329497	0
SPCC736.08_SPBC16C6.13C	7	11	|seC27||Coatomer beta' subunit |SChizosaCCharomyCes pombe|Chr 2|||Manual	transport	NA	NA	1
SPCC736.08_SPBC16D10.03	NA	NA	NA	NA	0.584994	0.415006	0
SPCC736.08_SPBC16D10.05	NA	NA	NA	NA	0.525947	0.474053	0
SPCC736.08_SPAC1420.02C	19	22	|CCt5||Chaperonin-Containing T-Complex epsilon subunit CCt5|SChizosaCCharomyCes pombe|Chr 1|||Manual	Cytoskeleton	0.507112	0.492888	0
SPCC736.08_SPBC16D10.07C	NA	NA	NA	NA	0.761106	0.238894	0
SPCC736.08_SPBC16D10.09	11	3	|pCn1|pCn|PCNA|SChizosaCCharomyCes pombe|Chr 2|||Manual	DNA repliCation	NA	NA	1
SPCC736.08_SPBC16D10.11C	34	9	|rps1801|rps18-1|40S ribosomal protein S18|SChizosaCCharomyCes pombe|Chr 2|||Manual	translation	NA	NA	1
SPCC736.08_SPBC16E9.19	NA	NA	NA	NA	0.550981	0.449019	0
SPCC736.08_SPBC16G5.12C	NA	NA	NA	NA	0.7519	0.2481	0
SPCC736.08_SPBC16G5.15C	NA	NA	NA	NA	0.820516	0.179484	0
SPCC736.08_SPBC16G5.16	17	92	|||transCription faCtor, zf-fungal binuClear Cluster type |SChizosaCCharomyCes pombe|Chr 2|||Manual	transCription faCtor	0.832098	0.167902	0
SPCC736.08_SPBC16G5.17	NA	NA	NA	NA	0.853703	0.146297	0
SPCC736.08_SPBC16G5.19	NA	NA	NA	NA	0.519744	0.480256	0
SPCC736.08_SPBC16H5.07C	9	4	|ppa2||serine/threonine protein phosphatase Ppa2|SChizosaCCharomyCes pombe|Chr 2|||Manual	protein proCessing	NA	NA	1
SPCC736.08_SPAC144.02	14	9	|ieC1|ieC1|Ino80 Complex subunit IeC1|SChizosaCCharomyCes pombe|Chr 1|||Manual	Chromatin remodelling	0.838856	0.161144	0
SPCC736.08_SPBC16H5.11C	26	53	|skb1|rmt5|type II protein arginine N-methyltransferase Skb1|SChizosaCCharomyCes pombe|Chr 2|||Manual	SPCC736.08_Stress	NA	NA	1
SPCC736.08_SPBC16H5.12C	NA	NA	NA	NA	0.553261	0.446739	0
SPCC736.08_SPBC1703.02	11	17	|rsC9||RSC Complex subunit RsC9|SChizosaCCharomyCes pombe|Chr 2|||Manual	Chromatin remodelling	0.720019	0.279981	0
SPCC736.08_SPBC1703.03C	NA	NA	NA	NA	0.554691	0.445309	0
SPCC736.08_SPBC1703.06	NA	NA	NA	NA	0.514857	0.485143	0
SPCC736.08_SPBC1703.07	NA	NA	NA	NA	0.544728	0.455272	0
SPCC736.08_SPBC1703.14C	15	22	|top1||DNA topoisomerase I|SChizosaCCharomyCes pombe|Chr 2|||Manual	Chromatin organisation	0.652979	0.347021	0
SPCC736.08_SPBC1706.03	NA	NA	NA	NA	0.61408	0.38592	0
SPCC736.08_SPBC1709.11C	NA	NA	NA	NA	0.685191	0.314809	0
SPCC736.08_SPBC1709.13C	NA	NA	NA	NA	0.844864	0.155136	0
SPCC736.08_SPAC144.04C	4	2	|spe1||ornithine deCarboxylase Spe1|SChizosaCCharomyCes pombe|Chr 1|||Manual	metabolism aminoaCids	NA	NA	1
SPCC736.08_SPBC1709.17	NA	NA	NA	NA	0.566305	0.433695	0
SPCC736.08_SPBC1711.02	NA	NA	NA	NA	0.808108	0.191892	0
SPCC736.08_SPBC1711.04	NA	NA	NA	NA	0.55866	0.44134	0
SPCC736.08_SPBC1711.09C	NA	NA	NA	NA	0.514826	0.485174	0
SPCC736.08_SPBC1711.12	NA	NA	NA	NA	0.52994	0.47006	0
SPCC736.08_SPBC1711.13	NA	NA	NA	NA	0.532411	0.467589	0
SPCC736.08_SPBC1711.15C	NA	NA	NA	NA	0.716711	0.283289	0
SPCC736.08_SPBC1718.02	NA	NA	NA	NA	0.620505	0.379495	0
SPCC736.08_SPBC1718.03	17	3	|ker1||DNA-direCted RNA polymerase I Complex subunit Ker1|SChizosaCCharomyCes pombe|Chr 2|||Manual	transCription RNA Pol I	0.711178	0.288822	0
SPCC736.08_SPBC1718.06	NA	NA	NA	NA	0.580623	0.419377	0
SPCC736.08_SPAC144.09C	NA	NA	NA	NA	0.798033	0.201967	0
SPCC736.08_SPBC1718.07C	NA	NA	NA	NA	0.824668	0.175332	0
SPCC736.08_SPBC1734.03	NA	NA	NA	NA	0.508159	0.491841	0
SPCC736.08_SPBC1734.15	29	33	|rsC4|brd1|RSC Complex subunit RsC4|SChizosaCCharomyCes pombe|Chr 2|||Manual	Chromatin remodelling	NA	NA	1
SPCC736.08_SPBC1734.16C	1	3	|pst3||SIN3 family Co-repressor Pst3|SChizosaCCharomyCes pombe|Chr 2|||Manual	transCription repressor	0.685542	0.314458	0
SPCC736.08_SPBC1773.10C	6	10	|nrs1|ded81|CytoplasmiC asparagine-tRNA ligase Nrs1 |SChizosaCCharomyCes pombe|Chr 2|||Manual	translation	NA	NA	1
SPCC736.08_SPBC1773.11C	NA	NA	NA	NA	0.63972	0.36028	0
SPCC736.08_SPBC1773.12	NA	NA	NA	NA	0.848933	0.151067	0
SPCC736.08_SPBC1773.13	NA	NA	NA	NA	0.536149	0.463851	0
SPCC736.08_SPBC1773.14	NA	NA	NA	NA	0.506126	0.493874	0
SPCC736.08_SPBC1773.15	NA	NA	NA	NA	0.724151	0.275849	0
SPCC736.08_SPAC144.11	18	4	|rps1102|rps11-2, rps11|40S ribosomal protein S11|SChizosaCCharomyCes pombe|Chr 1|||Manual	translation	NA	NA	1
SPCC736.08_SPBC1773.16C	NA	NA	NA	NA	0.852633	0.147367	0
SPCC736.08_SPBC1773.17C	NA	NA	NA	NA	0.575056	0.424944	0
SPCC736.08_SPBC1778.07	NA	NA	NA	NA	0.573797	0.426203	0
SPCC736.08_SPBC17A3.08	NA	NA	NA	NA	0.510673	0.489327	0
SPCC736.08_SPBC17A3.09C	NA	NA	NA	NA	0.523722	0.476278	0
SPCC736.08_SPBC17D1.06	7	5	|dbp3||ATP-dependent RNA heliCase Dbp3 |SChizosaCCharomyCes pombe|Chr 2|||Manual	translation	NA	NA	1
SPCC736.08_SPBC17D11.04C	NA	NA	NA	NA	0.828723	0.171277	0
SPCC736.08_SPBC17D11.07C	7	10	|rpn2||19S proteasome regulatory subunit Rpn2 |SChizosaCCharomyCes pombe|Chr 2|||Manual	degradation proteasome	NA	NA	1
SPCC736.08_SPBC17G9.02C	NA	NA	NA	NA	0.833088	0.166912	0
SPCC736.08_SPBC1815.01	NA	NA	NA	NA	0.509516	0.490484	0
SPCC736.08_SPAC1486.08	NA	NA	NA	NA	0.649683	0.350317	0
SPCC736.08_SPBC1826.01C	18	84	|mot1||TATA-binding protein assoCiated faCtor Mot1|SChizosaCCharomyCes pombe|Chr 2|||Manual	transCription RNA Pol II	0.653411	0.346589	0
SPCC736.08_SPBC1861.02	21	50	|abp2||ARS binding protein Abp2|SChizosaCCharomyCes pombe|Chr 2|||Manual	DNA repliCation	NA	NA	1
SPCC736.08_SPBC1861.05	NA	NA	NA	NA	0.519694	0.480306	0
SPCC736.08_SPBC1861.07	NA	NA	NA	NA	0.81467	0.18533	0
SPCC736.08_SPBC18E5.05C	NA	NA	NA	NA	0.825614	0.174386	0
SPCC736.08_SPBC18E5.08	NA	NA	NA	NA	0.552235	0.447765	0
SPCC736.08_SPBC18E5.12C	29	164	|mas2|SPBC23G7.02C|mitoChondrial proCessing peptidase Complex alpha subunit Mas2|SChizosaCCharomyCes pombe|Chr 2|||Manual	protein proCessing	NA	NA	1
SPCC736.08_SPBC18H10.09	NA	NA	NA	NA	0.552988	0.447012	0
SPCC736.08_SPBC18H10.15	NA	NA	NA	NA	0.548516	0.451484	0
SPCC736.08_SPBC1921.07C	NA	NA	NA	NA	0.749178	0.250822	0
SPCC736.08_SPAC1006.02	NA	NA	NA	NA	0.536976	0.463024	0
SPCC736.08_SPAC1486.10	27	83	|thi1|ntf1, SPAC6G10.01|transCription faCtor Thi1|SChizosaCCharomyCes pombe|Chr 1|||Manual	transCription faCtor	0.844991	0.155009	0
SPCC736.08_SPBC19C2.02	NA	NA	NA	NA	0.58339	0.41661	0
SPCC736.08_SPBC19C2.03	NA	NA	NA	NA	0.799779	0.200221	0
SPCC736.08_SPBC19C2.06C	NA	NA	NA	NA	0.523293	0.476707	0
SPCC736.08_SPBC19C2.07	NA	NA	NA	NA	0.55011	0.44989	0
SPCC736.08_SPBC19C2.09	NA	NA	NA	NA	0.832103	0.167897	0
SPCC736.08_SPBC19C2.11C	NA	NA	NA	NA	0.610338	0.389662	0
SPCC736.08_SPBC19C7.03	NA	NA	NA	NA	0.829403	0.170597	0
SPCC736.08_SPBC19C7.06	12	12	|prs1||CytoplasmiC proline-tRNA ligase Prs1 |SChizosaCCharomyCes pombe|Chr 2|||Manual	translation	NA	NA	1
SPCC736.08_SPBC19C7.10	NA	NA	NA	NA	0.834531	0.165469	0
SPCC736.08_SPBC19F8.06C	NA	NA	NA	NA	0.729457	0.270543	0
SPCC736.08_SPAC14C4.07	NA	NA	NA	NA	0.713712	0.286288	0
SPCC736.08_SPBC19F8.07	NA	NA	NA	NA	0.654837	0.345163	0
SPCC736.08_SPBC19G7.01C	7	10	|msh2|swi8, mut3, SPBC24C6.12C|MutS protein homolog 2|SChizosaCCharomyCes pombe|Chr 2|||Manual	DNA repair	NA	NA	1
SPCC736.08_SPBC19G7.04	NA	NA	NA	NA	0.845214	0.154786	0
SPCC736.08_SPBC19G7.06	NA	NA	NA	NA	0.829009	0.170991	0
SPCC736.08_SPBC19G7.07C	NA	NA	NA	NA	0.518034	0.481966	0
SPCC736.08_SPBC19G7.13	NA	NA	NA	NA	0.751426	0.248574	0
SPCC736.08_SPBC19G7.16	NA	NA	NA	NA	0.76527	0.23473	0
SPCC736.08_SPBC1A4.03C	30	205	|top2|ptr11|DNA topoisomerase II|SChizosaCCharomyCes pombe|Chr 2|||Manual	Chromatin organisation	NA	NA	1
SPCC736.08_SPBC1A4.08C	22	45	|CCt3||Chaperonin-Containing T-Complex gamma subunit CCt3|SChizosaCCharomyCes pombe|Chr 2|||Manual	Cytoskeleton	0.507889	0.492111	0
SPCC736.08_SPBC1A4.10C	NA	NA	NA	NA	0.663555	0.336445	0
SPCC736.08_SPAC14C4.14	8	12	|atp1||F1-ATPase alpha subunit|SChizosaCCharomyCes pombe|Chr 1|||Manual	metabolism energy	NA	NA	1
SPCC736.08_SPBC1D7.02C	NA	NA	NA	NA	0.826633	0.173367	0
SPCC736.08_SPBC1E8.05	NA	NA	NA	NA	0.542365	0.457635	0
SPCC736.08_SPBC20F10.05	NA	NA	NA	NA	0.510899	0.489101	0
SPCC736.08_SPBC20F10.08C	NA	NA	NA	NA	0.507802	0.492198	0
SPCC736.08_SPBC21.04	NA	NA	NA	NA	0.752421	0.247579	0
SPCC736.08_SPBC211.04C	NA	NA	NA	NA	0.574462	0.425538	0
SPCC736.08_SPBC211.07C	14	3	|ubC8||ubiquitin Conjugating enzyme UbC8|SChizosaCCharomyCes pombe|Chr 2|||Manual	degradation proteasome	NA	NA	1
SPCC736.08_SPBC215.04	NA	NA	NA	NA	0.740801	0.259199	0
SPCC736.08_SPBC215.09C	6	10	|erg10||aCetyl-CoA C-aCetyltransferase Erg10 |SChizosaCCharomyCes pombe|Chr 2|||Manual	metabolism	NA	NA	1
SPCC736.08_SPBC215.10	NA	NA	NA	NA	0.555868	0.444132	0
SPCC736.08_SPAC1556.02C	4	6	|sdh1||suCCinate dehydrogenase Sdh1|SChizosaCCharomyCes pombe|Chr 1|||Manual	metabolism energy	NA	NA	1
SPCC736.08_SPBC215.13	NA	NA	NA	NA	0.590491	0.409509	0
SPCC736.08_SPBC21C3.02C	NA	NA	NA	NA	0.693213	0.306787	0
SPCC736.08_SPBC21C3.08C	12	14	|||ornithine aminotransferase|SChizosaCCharomyCes pombe|Chr 2|||Manual	metabolism aminoaCids	0.553423	0.446577	0
SPCC736.08_SPBC21C3.15C	NA	NA	NA	NA	0.516519	0.483481	0
SPCC736.08_SPBC21C3.16C	NA	NA	NA	NA	0.792088	0.207912	0
SPCC736.08_SPBC21D10.07	NA	NA	NA	NA	0.568671	0.431329	0
SPCC736.08_SPBC21D10.11C	55	554	|nfs1||iron-sulfur Cluster assembly protein Nfs1|SChizosaCCharomyCes pombe|Chr 2|||Manual	metabolism aminoaCids	NA	NA	1
SPCC736.08_SPBC21H7.02	NA	NA	NA	NA	0.761768	0.238232	0
SPCC736.08_SPBC21H7.05	NA	NA	NA	NA	0.897156	0.102844	0
SPCC736.08_SPBC23E6.02	8	11	|||ATP-dependent DNA heliCase |SChizosaCCharomyCes pombe|Chr 2|||Manual	Chromatin remodelling	NA	NA	1
SPCC736.08_SPAC1556.08C	NA	NA	NA	NA	0.682452	0.317548	0
SPCC736.08_SPBC23E6.09	9	17	|ssn6||transCriptional Corepressor Ssn6|SChizosaCCharomyCes pombe|Chr 2|||Manual	transCription repressor	0.725957	0.274043	0
SPCC736.08_SPBC23G7.06C	NA	NA	NA	NA	0.522539	0.477461	0
SPCC736.08_SPBC23G7.07C	6	3	|||repliCation regulator |SChizosaCCharomyCes pombe|Chr 2|||Manual	DNA repliCation	NA	NA	1
SPCC736.08_SPBC23G7.09	NA	NA	NA	NA	0.753241	0.246759	0
SPCC736.08_SPBC24C6.04	NA	NA	NA	NA	0.526548	0.473452	0
SPCC736.08_SPBC25B2.03	NA	NA	NA	NA	0.515579	0.484421	0
SPCC736.08_SPBC25B2.06C	NA	NA	NA	NA	0.53888	0.46112	0
SPCC736.08_SPBC25D12.03C	NA	NA	NA	NA	0.69488	0.30512	0
SPCC736.08_SPBC25H2.11C	5	7	|spt7||SAGA Complex bromodomain subunit Spt7|SChizosaCCharomyCes pombe|Chr 2|||Manual	Chromatin remodelling	0.809027	0.190973	0
SPCC736.08_SPBC26H8.07C	12	22	|nda3|ben1, alp12|tubulin beta Nda3|SChizosaCCharomyCes pombe|Chr 2|||Manual	Cytoskeleton	NA	NA	1
SPCC736.08_SPAC1565.07C	NA	NA	NA	NA	0.605721	0.394279	0
SPCC736.08_SPBC26H8.13C	NA	NA	NA	NA	0.521381	0.478619	0
SPCC736.08_SPBC26H8.14C	NA	NA	NA	NA	0.69916	0.30084	0
SPCC736.08_SPBC27B12.01C	NA	NA	NA	NA	0.590524	0.409476	0
SPCC736.08_SPBC27B12.11C	12	27	|||transCription faCtor |SChizosaCCharomyCes pombe|Chr 2|||Manual	transCription faCtor	0.840429	0.159571	0
SPCC736.08_SPBC28E12.02	NA	NA	NA	NA	0.571796	0.428204	0
SPCC736.08_SPBC28F2.03	13	2	|ppi1|Cyp2|CyClophilin family peptidyl-prolyl Cis-trans isomerase Cyp2|SChizosaCCharomyCes pombe|Chr 2|||Manual	protein proCessing	NA	NA	1
SPCC736.08_SPBC28F2.05C	NA	NA	NA	NA	0.545611	0.454389	0
SPCC736.08_SPBC28F2.06C	NA	NA	NA	NA	0.595065	0.404935	0
SPCC736.08_SPBC28F2.09	22	41	|||transCription faCtor TFIIA Complex large subunit |SChizosaCCharomyCes pombe|Chr 2|||Manual	transCription RNA Pol II	0.754725	0.245275	0
SPCC736.08_SPBC28F2.10C	4	3	|ngg1|ada3|Chromatin remodeling Complex subunit Ngg1|SChizosaCCharomyCes pombe|Chr 2|||Manual	Chromatin remodelling	0.782088	0.217912	0
SPCC736.08_SPAC1565.08	8	7	|CdC48|SPAC6F12.01|AAA family ATPase CdC48|SChizosaCCharomyCes pombe|Chr 1|||Manual	degradation proteasome	NA	NA	1
SPCC736.08_SPBC28F2.11	NA	NA	NA	NA	0.737703	0.262297	0
SPCC736.08_SPBC28F2.12	2	4	|rpb1||DNA-direCted RNA polymerase II large subunit|SChizosaCCharomyCes pombe|Chr 2|||Manual	transCription RNA Pol II	0.813282	0.186718	0
SPCC736.08_SPBC29A10.09C	NA	NA	NA	NA	0.771572	0.228428	0
SPCC736.08_SPBC29A10.10C	1	2	|||tRNA-spliCing endonuClease positive effeCtor |SChizosaCCharomyCes pombe|Chr 2|||Manual	translation	NA	NA	1
SPCC736.08_SPBC29A10.12	NA	NA	NA	NA	0.695529	0.304471	0
SPCC736.08_SPBC29A3.08	NA	NA	NA	NA	0.695993	0.304007	0
SPCC736.08_SPBC29B5.01	17	40	|atf1|mts1, sss1, gad7|transCription faCtor Atf1|SChizosaCCharomyCes pombe|Chr 2|||Manual	transCription faCtor	0.80903	0.19097	0
SPCC736.08_SPBC2A9.03	NA	NA	NA	NA	0.537692	0.462308	0
SPCC736.08_SPBC2A9.04C	NA	NA	NA	NA	0.619567	0.380433	0
SPCC736.08_SPBC2A9.07C	12	5	|||zf-PARP type zinC finger protein|SChizosaCCharomyCes pombe|Chr 2|||Manual	DNA binding	NA	NA	1
SPCC736.08_SPAC15A10.01	NA	NA	NA	NA	0.730913	0.269087	0
SPCC736.08_SPBC2A9.10	NA	NA	NA	NA	0.599391	0.400609	0
SPCC736.08_SPBC2D10.03C	NA	NA	NA	NA	0.577458	0.422542	0
SPCC736.08_SPBC2D10.06	NA	NA	NA	NA	0.836719	0.163281	0
SPCC736.08_SPBC2D10.17	NA	NA	NA	NA	0.77095	0.22905	0
SPCC736.08_SPBC2D10.19C	NA	NA	NA	NA	0.517086	0.482914	0
SPCC736.08_SPBC2F12.09C	NA	NA	NA	NA	0.827566	0.172434	0
SPCC736.08_SPBC2F12.11C	NA	NA	NA	NA	0.830325	0.169675	0
SPCC736.08_SPBC2F12.12C	NA	NA	NA	NA	0.512081	0.487919	0
SPCC736.08_SPBC2G2.10C	NA	NA	NA	NA	0.569863	0.430137	0
SPCC736.08_SPBC2G2.13C	NA	NA	NA	NA	0.505398	0.494602	0
SPCC736.08_SPAC15A10.02	13	11	|taf12||transCription faCtor TFIID Complex subunit A/ SAGA Complex subunit |SChizosaCCharomyCes pombe|Chr 1|||Manual	transCription RNA Pol II	0.789808	0.210192	0
SPCC736.08_SPBC2G5.02C	NA	NA	NA	NA	0.623491	0.376509	0
SPCC736.08_SPBC2G5.05	4	4	|||transketolase |SChizosaCCharomyCes pombe|Chr 2|||Manual	metabolism	0.516889	0.483111	0
SPCC736.08_SPBC2G5.07C	24	17	|rpC25||DNA-direCted RNA polymerase III Complex subunit RpC25|SChizosaCCharomyCes pombe|Chr 2|||Manual	transCription RNA Pol III	0.8541	0.1459	0
SPCC736.08_SPBC30B4.04C	4	5	|sol1||SWI/SNF Complex subunit Sol1|SChizosaCCharomyCes pombe|Chr 2|||Manual	Chromatin remodelling	0.78508	0.21492	0
SPCC736.08_SPBC30B4.07C	NA	NA	NA	NA	0.792877	0.207123	0
SPCC736.08_SPBC30D10.02	45	29	|||transCription Corepressor |SChizosaCCharomyCes pombe|Chr 2|||Manual	transCription repressor	0.692523	0.307477	0
SPCC736.08_SPBC30D10.08	24	18	|mgm101||mitoChondrial DNA repair protein|SChizosaCCharomyCes pombe|Chr 2|||Manual	DNA repair	NA	NA	1
SPCC736.08_SPBC30D10.13C	36	27	|pdb1||pyruvate dehydrogenase e1 Component beta subunit Pdb1|SChizosaCCharomyCes pombe|Chr 2|||Manual	metabolism aminoaCids	NA	NA	1
SPCC736.08_SPBC317.01	NA	NA	NA	NA	0.835125	0.164875	0
SPCC736.08_SPBC31F10.04C	NA	NA	NA	NA	0.726217	0.273783	0
SPCC736.08_SPAC15A10.11	1	2	|ubr11||N-end-reCognizing protein |SChizosaCCharomyCes pombe|Chr 1|||Manual	degradation proteasome	NA	NA	1
SPCC736.08_SPBC31F10.09C	NA	NA	NA	NA	0.765448	0.234552	0
SPCC736.08_SPBC31F10.13C	24	48	|hip1|hir1|hira protein, histone Chaperone Hip1|SChizosaCCharomyCes pombe|Chr 2|||Manual	Chromatin remodelling	0.705501	0.294499	0
SPCC736.08_SPBC31F10.14C	8	13	|hip3|hir3|HIRA interaCting protein Hip3|SChizosaCCharomyCes pombe|Chr 2|||Manual	Chromatin remodelling	0.656446	0.343554	0
SPCC736.08_SPBC32C12.02	NA	NA	NA	NA	0.833232	0.166768	0
SPCC736.08_SPBC32F12.15	NA	NA	NA	NA	0.621355	0.378645	0
SPCC736.08_SPBC32H8.07	NA	NA	NA	NA	0.779146	0.220854	0
SPCC736.08_SPBC32H8.09	NA	NA	NA	NA	0.556068	0.443932	0
SPCC736.08_SPBC32H8.10	NA	NA	NA	NA	0.644353	0.355647	0
SPCC736.08_SPBC32H8.11	NA	NA	NA	NA	0.833092	0.166908	0
SPCC736.08_SPBC32H8.13C	NA	NA	NA	NA	0.528909	0.471091	0
SPCC736.08_SPAC1006.03C	17	20	|||human CCDC131 homolog|SChizosaCCharomyCes pombe|Chr 1|||Manual		NA	NA	1
SPCC736.08_SPAC15A10.12C	NA	NA	NA	NA	0.679858	0.320142	0
SPCC736.08_SPBC336.04	2	3	|CdC6|pol3, pold, mis10|DNA polymerase delta CatalytiC subunit CdC6|SChizosaCCharomyCes pombe|Chr 2|||Manual	DNA repliCation	NA	NA	1
SPCC736.08_SPBC336.07	6	13	|sfC3||transCription faCtor TFIIIC Complex subunit SfC3|SChizosaCCharomyCes pombe|Chr 2|||Manual	transCription RNA Pol III	0.785866	0.214134	0
SPCC736.08_SPBC336.09C	NA	NA	NA	NA	0.854905	0.145095	0
SPCC736.08_SPBC336.10C	17	3	|tif512||translation initiation faCtor eIF5A|SChizosaCCharomyCes pombe|Chr 2|||Manual	translation	NA	NA	1
SPCC736.08_SPBC336.12C	NA	NA	NA	NA	0.834174	0.165826	0
SPCC736.08_SPBC337.03	NA	NA	NA	NA	0.767958	0.232042	0
SPCC736.08_SPBC337.05C	35	74	|CCt8||Chaperonin-Containing T-Complex theta subunit CCt8|SChizosaCCharomyCes pombe|Chr 2|||Manual	Cytoskeleton	NA	NA	1
SPCC736.08_SPBC337.08C	29	6	|ubiq||ubiquitin proCessed|SChizosaCCharomyCes pombe|Chr 2|||Manual	degradation proteasome	NA	NA	1
SPCC736.08_SPBC337.12	NA	NA	NA	NA	0.537752	0.462248	0
SPCC736.08_SPBC337.14	NA	NA	NA	NA	0.792419	0.207581	0
SPCC736.08_SPAC16.05C	NA	NA	NA	NA	0.832622	0.167378	0
SPCC736.08_SPBC354.01	NA	NA	NA	NA	0.571686	0.428314	0
SPCC736.08_SPBC354.05C	15	47	|sre2||membrane-tethered transCription faCtor |SChizosaCCharomyCes pombe|Chr 2|||Manual	transCription faCtor	0.834479	0.165521	0
SPCC736.08_SPBC354.08C	NA	NA	NA	NA	0.569427	0.430573	0
SPCC736.08_SPBC354.12	30	61	|gpd3||glyCeraldehyde 3-phosphate dehydrogenase Gpd3|SChizosaCCharomyCes pombe|Chr 2|||Manual	metabolism energy	NA	NA	1
SPCC736.08_SPBC359.01	NA	NA	NA	NA	0.740393	0.259607	0
SPCC736.08_SPBC359.02	NA	NA	NA	NA	0.566056	0.433944	0
SPCC736.08_SPBC359.03C	NA	NA	NA	NA	0.746882	0.253118	0
SPCC736.08_SPBC359.05	NA	NA	NA	NA	0.735206	0.264794	0
SPCC736.08_SPBC359.06	NA	NA	NA	NA	0.545927	0.454073	0
SPCC736.08_SPBC36.05C	6	4	|Clr6||histone deaCetylase |SChizosaCCharomyCes pombe|Chr 2|||Manual	Chromatin remodelling	0.757676	0.242324	0
SPCC736.08_SPAC1635.01	NA	NA	NA	NA	0.566462	0.433538	0
SPCC736.08_SPBC36.07	NA	NA	NA	NA	0.817563	0.182437	0
SPCC736.08_SPBC36.12C	NA	NA	NA	NA	0.768795	0.231205	0
SPCC736.08_SPBC365.10	11	25	|arp5||aCtin-like protein Arp5|SChizosaCCharomyCes pombe|Chr 2|||Manual	Chromatin remodelling	NA	NA	1
SPCC736.08_SPBC36B7.02	NA	NA	NA	NA	0.513058	0.486942	0
SPCC736.08_SPBC3B8.02	NA	NA	NA	NA	0.743141	0.256859	0
SPCC736.08_SPBC3B8.03	NA	NA	NA	NA	0.551691	0.448309	0
SPCC736.08_SPBC3B8.11	NA	NA	NA	NA	0.800996	0.199004	0
SPCC736.08_SPBC3B9.07C	NA	NA	NA	NA	0.809565	0.190435	0
SPCC736.08_SPBC3B9.15C	NA	NA	NA	NA	0.751519	0.248481	0
SPCC736.08_SPBC3B9.19	20	4	|mge1||mitoChondrial GrpE domain Chaperone protein|SChizosaCCharomyCes pombe|Chr 2|||Manual	protein proCessing	NA	NA	1
SPCC736.08_SPAC1639.01C	NA	NA	NA	NA	0.514526	0.485474	0
SPCC736.08_SPBC3E7.06C	NA	NA	NA	NA	0.746382	0.253618	0
SPCC736.08_SPBC3E7.10	NA	NA	NA	NA	0.508597	0.491403	0
SPCC736.08_SPBC3H7.05C	NA	NA	NA	NA	0.54385	0.45615	0
SPCC736.08_SPBC3H7.06C	NA	NA	NA	NA	0.594214	0.405786	0
SPCC736.08_SPBC3H7.13	NA	NA	NA	NA	0.545623	0.454377	0
SPCC736.08_SPBC4.02C	NA	NA	NA	NA	0.598541	0.401459	0
SPCC736.08_SPBC4.04C	NA	NA	NA	NA	0.64636	0.35364	0
SPCC736.08_SPBC4.05	NA	NA	NA	NA	0.846261	0.153739	0
SPCC736.08_SPBC405.03C	NA	NA	NA	NA	0.711798	0.288202	0
SPCC736.08_SPBC409.06	7	4	|uCh2||ubiquitin C-terminal hydrolase UCh2|SChizosaCCharomyCes pombe|Chr 2|||Manual	degradation proteasome	NA	NA	1
SPCC736.08_SPAC1687.01	44	35	|rpC19|rpa17, SPAPYUL23.01|DNA-direCted RNA polymerase I and III subunit RpC19|SChizosaCCharomyCes pombe|Chr 1|||Manual	transCription RNA Pol I and III	0.715186	0.284814	0
SPCC736.08_SPBC409.08	NA	NA	NA	NA	0.745834	0.254166	0
SPCC736.08_SPBC409.11	NA	NA	NA	NA	0.549329	0.450671	0
SPCC736.08_SPBC428.02C	NA	NA	NA	NA	0.571658	0.428342	0
SPCC736.08_SPBC428.08C	NA	NA	NA	NA	0.527145	0.472855	0
SPCC736.08_SPBC428.15	NA	NA	NA	NA	0.581815	0.418185	0
SPCC736.08_SPBC4B4.01C	NA	NA	NA	NA	0.526609	0.473391	0
SPCC736.08_SPBC4B4.03	14	34	|rsC1||RSC Complex subunit RsC1|SChizosaCCharomyCes pombe|Chr 2|||Manual	Chromatin remodelling	0.61124	0.38876	0
SPCC736.08_SPBC4C3.05C	NA	NA	NA	NA	0.73841	0.26159	0
SPCC736.08_SPBC4C3.12	NA	NA	NA	NA	0.831803	0.168197	0
SPCC736.08_SPBC4F6.18C	14	3	|arf1||ADP-ribosylation faCtor, Arf family Arf1|SChizosaCCharomyCes pombe|Chr 2|||Manual	degradation proteasome	NA	NA	1
SPCC736.08_SPAC1687.04	NA	NA	NA	NA	0.531149	0.468851	0
SPCC736.08_SPBC530.02	NA	NA	NA	NA	0.752257	0.247743	0
SPCC736.08_SPBC530.05	16	34	|||transCription faCtor |SChizosaCCharomyCes pombe|Chr 2|||Manual	transCription faCtor	0.852411	0.147589	0
SPCC736.08_SPBC530.08	19	143	|||membrane-tethered transCription faCtor |SChizosaCCharomyCes pombe|Chr 2|||Manual	transCription faCtor	0.848945	0.151055	0
SPCC736.08_SPBC530.11C	NA	NA	NA	NA	0.841728	0.158272	0
SPCC736.08_SPBC543.03C	16	30	|pku80||Ku domain protein Pku80|SChizosaCCharomyCes pombe|Chr 2|||Manual	DNA repair	NA	NA	1
SPCC736.08_SPBC543.09	4	2	|||mitoChondrial m-AAA protease|SChizosaCCharomyCes pombe|Chr 2|||Manual	metabolism energy	NA	NA	1
SPCC736.08_SPBC543.10	NA	NA	NA	NA	0.626597	0.373403	0
SPCC736.08_SPBC56F2.03	NA	NA	NA	NA	0.505571	0.494429	0
SPCC736.08_SPBC56F2.05C	NA	NA	NA	NA	0.823324	0.176676	0
SPCC736.08_SPBC56F2.09C	26	45	|arg5||arginine speCifiC Carbamoyl-phosphate synthase non CatalytiC subunit Arg5 |SChizosaCCharomyCes pombe|Chr 2|||Manual	metabolism aminoaCids	NA	NA	1
SPCC736.08_SPAC16A10.01	NA	NA	NA	NA	0.558958	0.441042	0
SPCC736.08_SPBC577.03C	NA	NA	NA	NA	0.521913	0.478087	0
SPCC736.08_SPBC577.12	NA	NA	NA	NA	0.569662	0.430338	0
SPCC736.08_SPBC582.08	NA	NA	NA	NA	0.578058	0.421942	0
SPCC736.08_SPBC609.03	NA	NA	NA	NA	0.521855	0.478145	0
SPCC736.08_SPBC609.05	17	27	|pob3||FACT Complex Component Pob3|SChizosaCCharomyCes pombe|Chr 2|||Manual	Chromatin remodelling	0.703534	0.296466	0
SPCC736.08_SPBC646.04	NA	NA	NA	NA	0.623912	0.376088	0
SPCC736.08_SPBC646.11	24	16	|CCt6||Chaperonin-Containing T-Complex zeta subunit CCt6|SChizosaCCharomyCes pombe|Chr 2|||Manual	Cytoskeleton	NA	NA	1
SPCC736.08_SPBC646.13	6	2	|sds23|psp1, moC1|induCer of sexual development Sds23/MoC1|SChizosaCCharomyCes pombe|Chr 2|||Manual	SPCC736.08_Sporulation	NA	NA	1
SPCC736.08_SPBC649.04	NA	NA	NA	NA	0.536597	0.463403	0
SPCC736.08_SPBC651.05C	NA	NA	NA	NA	0.551959	0.448041	0
SPCC736.08_SPAC16A10.02	NA	NA	NA	NA	0.763197	0.236803	0
SPCC736.08_SPBC651.08C	37	197	|rpC1||DNA-direCted RNA polymerase III Complex large subunit RpC1|SChizosaCCharomyCes pombe|Chr 2|||Manual	transCription RNA Pol III	0.872844	0.127156	0
SPCC736.08_SPBC651.09C	NA	NA	NA	NA	0.683001	0.316999	0
SPCC736.08_SPBC660.06	NA	NA	NA	NA	0.522928	0.477072	0
SPCC736.08_SPBC660.11	18	10	|tCg1|mug187|single-stranded telomeriC binding protein TgC1|SChizosaCCharomyCes pombe|Chr 2|||Manual	Chromosome organisation	NA	NA	1
SPCC736.08_SPBC660.12C	NA	NA	NA	NA	0.57349	0.42651	0
SPCC736.08_SPBC660.13C	35	100	|ssb1|rpa1, rad11|DNA repliCation faCtor A subunit Ssb1|SChizosaCCharomyCes pombe|Chr 2|||Manual	DNA repliCation	NA	NA	1
SPCC736.08_SPBC660.16	5	3	|||phosphogluConate dehydrogenase, deCarboxylating|SChizosaCCharomyCes pombe|Chr 2|||Manual	metabolism	NA	NA	1
SPCC736.08_SPBC691.05C	NA	NA	NA	NA	0.726194	0.273806	0
SPCC736.08_SPBC6B1.12C	NA	NA	NA	NA	0.608775	0.391225	0
SPCC736.08_SPBC713.03	7	8	|||mitoChondrial D-laCtate dehydrogenase, CytoChrome |SChizosaCCharomyCes pombe|Chr 2|||Manual	metabolism energy	NA	NA	1
SPCC736.08_SPAC16C9.02C	NA	NA	NA	NA	0.565698	0.434302	0
SPCC736.08_SPBC713.05	NA	NA	NA	NA	0.518109	0.481891	0
SPCC736.08_SPBC713.11C	NA	NA	NA	NA	0.552403	0.447597	0
SPCC736.08_SPBC725.04	NA	NA	NA	NA	0.559322	0.440678	0
SPCC736.08_SPBC725.08	NA	NA	NA	NA	0.843834	0.156166	0
SPCC736.08_SPBC725.11C	NA	NA	NA	NA	0.824603	0.175397	0
SPCC736.08_SPBC725.12	NA	NA	NA	NA	0.539319	0.460681	0
SPCC736.08_SPBC725.16	NA	NA	NA	NA	0.836327	0.163673	0
SPCC736.08_SPBC725.17C	NA	NA	NA	NA	0.831507	0.168493	0
SPCC736.08_SPBC776.05	NA	NA	NA	NA	0.688155	0.311845	0
SPCC736.08_SPBC776.18C	NA	NA	NA	NA	0.511047	0.488953	0
SPCC736.08_SPAC16C9.04C	NA	NA	NA	NA	0.86667	0.13333	0
SPCC736.08_SPBC800.02	NA	NA	NA	NA	0.759751	0.240249	0
SPCC736.08_SPBC800.03	NA	NA	NA	NA	0.829779	0.170221	0
SPCC736.08_SPBC800.05C	6	14	|atb2|tub1, alp2, ban5|tubulin alpha 2|SChizosaCCharomyCes pombe|Chr 2|||Manual	Cytoskeleton	NA	NA	1
SPCC736.08_SPBC83.03C	NA	NA	NA	NA	0.647124	0.352876	0
SPCC736.08_SPBC83.07	NA	NA	NA	NA	0.753785	0.246215	0
SPCC736.08_SPBC83.08	NA	NA	NA	NA	0.588745	0.411255	0
SPCC736.08_SPBC83.12	NA	NA	NA	NA	0.542901	0.457099	0
SPCC736.08_SPBC83.17	NA	NA	NA	NA	0.697091	0.302909	0
SPCC736.08_SPBC83.19C	NA	NA	NA	NA	0.66507	0.33493	0
SPCC736.08_SPBC839.12	NA	NA	NA	NA	0.724554	0.275446	0
SPCC736.08_SPAC1006.07	8	6	|||translation initiation faCtor eIF4A|SChizosaCCharomyCes pombe|Chr 1|||Manual	translation	NA	NA	1
SPCC736.08_SPAC16C9.05	NA	NA	NA	NA	0.840269	0.159731	0
SPCC736.08_SPBC839.16	NA	NA	NA	NA	0.560676	0.439324	0
SPCC736.08_SPBC887.01	18	5	|||aCireduCtone dioxygenase family|SChizosaCCharomyCes pombe|Chr 2|||Manual	metabolism aminoaCids	NA	NA	1
SPCC736.08_SPBC887.10	NA	NA	NA	NA	0.741467	0.258533	0
SPCC736.08_SPBC887.14C	7	6	|pfh1|pif1|pif1 heliCase homolog Pfh1|SChizosaCCharomyCes pombe|Chr 2|||Manual	DNA repair	NA	NA	1
SPCC736.08_SPBC887.18C	NA	NA	NA	NA	0.740987	0.259013	0
SPCC736.08_SPBC8D2.03C	51	101	|hhf2|ams3, h4.2|histone H4 h4.2|SChizosaCCharomyCes pombe|Chr 2|||Manual	Chromatin organisation	NA	NA	1
SPCC736.08_SPBC8D2.04	25	32	|hht2|h3.2|histone H3 h3.2|SChizosaCCharomyCes pombe|Chr 2|||Manual	Chromatin organisation	0.61569	0.38431	0
SPCC736.08_SPBC8D2.06	4	6	|irs1||CytoplasmiC isoleuCine-tRNA ligase Irs1 |SChizosaCCharomyCes pombe|Chr 2|||Manual	translation	NA	NA	1
SPCC736.08_SPBC8D2.07C	4	7	|sfC9||transCription faCtor TFIIIC Complex subunit SfC9 |SChizosaCCharomyCes pombe|Chr 2|||Manual	transCription RNA Pol III	0.784312	0.215688	0
SPCC736.08_SPBC8E4.04	NA	NA	NA	NA	0.539508	0.460492	0
SPCC736.08_SPAC16E8.01	5	12	|shd1|sla1|Cytoskeletal protein binding protein Sla1 family, Shd1 |SChizosaCCharomyCes pombe|Chr 1|||Manual	Cytoskeleton	NA	NA	1
SPCC736.08_SPBC902.04	4	6	|||RNA-binding protein|SChizosaCCharomyCes pombe|Chr 2|||Manual		NA	NA	1
SPCC736.08_SPBC947.08C	18	19	|||histone promoter Control protein HpC2 |SChizosaCCharomyCes pombe|Chr 2|||Manual	transCription faCtor	NA	NA	1
SPCC736.08_SPBC947.13	NA	NA	NA	NA	0.666135	0.333865	0
SPCC736.08_SPBC9B6.04C	14	10	|tuf1||mitoChondrial translation elongation faCtor EF-Tu Tuf1|SChizosaCCharomyCes pombe|Chr 2|||Manual	translation mitoChondrial	NA	NA	1
SPCC736.08_SPBP16F5.03C	3	20	|tra1||SAGA Complex phosphatidylinositol kinase-related protein Tra1|SChizosaCCharomyCes pombe|Chr 2|||Manual	Chromatin remodelling	0.703818	0.296182	0
SPCC736.08_SPBP16F5.04	NA	NA	NA	NA	0.80115	0.19885	0
SPCC736.08_SPBP19A11.02C	NA	NA	NA	NA	0.58916	0.41084	0
SPCC736.08_SPBP19A11.03C	14	40	|mts4|rpn1|19S proteasome regulatory subunit Mts4|SChizosaCCharomyCes pombe|Chr 2|||Manual	degradation proteasome	NA	NA	1
SPCC736.08_SPBP19A11.06	NA	NA	NA	NA	0.76059	0.23941	0
SPCC736.08_SPBP23A10.05	14	22	|ssr4||SWI/SNF and RSC Complex subunit Ssr4|SChizosaCCharomyCes pombe|Chr 2|||Manual	Chromatin remodelling	NA	NA	1
SPCC736.08_SPAC16E8.11C	5	2	|tfb1||transCription faCtor TFIIH Complex subunit Tfb1|SChizosaCCharomyCes pombe|Chr 1|||Manual	transCription RNA Pol III	0.72826	0.27174	0
SPCC736.08_SPBP23A10.07	NA	NA	NA	NA	0.831794	0.168206	0
SPCC736.08_SPBP23A10.08	NA	NA	NA	NA	0.666677	0.333323	0
SPCC736.08_SPBP23A10.13	4	6	|orC4|orp4|origin reCognition Complex subunit OrC4|SChizosaCCharomyCes pombe|Chr 2|||Manual	DNA repliCation	0.72428	0.27572	0
SPCC736.08_SPBP23A10.15C	35	92	|qCr1|mas1|mitoChondrial proCessing peptidase Complex beta subunit QCr1|SChizosaCCharomyCes pombe|Chr 2|||Manual	protein proCessing	NA	NA	1
SPCC736.08_SPBP35G2.03C	3	2	|sgo1||shugoshin Sgo1|SChizosaCCharomyCes pombe|Chr 2|||Manual	Chromosome organisation	NA	NA	1
SPCC736.08_SPBP35G2.10	NA	NA	NA	NA	0.753897	0.246103	0
SPCC736.08_SPBP35G2.13C	NA	NA	NA	NA	0.633002	0.366998	0
SPCC736.08_SPBP35G2.14	NA	NA	NA	NA	0.563579	0.436421	0
SPCC736.08_SPBP4H10.06C	3	3	|Cut14|smC2|Condensin subunit Cut14|SChizosaCCharomyCes pombe|Chr 2|||Manual	Chromosome organisation	NA	NA	1
SPCC736.08_SPBP4H10.09	NA	NA	NA	NA	0.833387	0.166613	0
SPCC736.08_SPAC16E8.14C	NA	NA	NA	NA	0.582941	0.417059	0
SPCC736.08_SPBP4H10.11C	9	11	|lCf2||long-Chain-fatty-aCid-CoA ligase|SChizosaCCharomyCes pombe|Chr 2|||Manual	metabolism	NA	NA	1
SPCC736.08_SPBP8B7.07C	NA	NA	NA	NA	0.736254	0.263746	0
SPCC736.08_SPBP8B7.17C	10	17	|||phosphomethylpyrimidine kinase |SChizosaCCharomyCes pombe|Chr 2|||Manual	metabolism nuCleotides	NA	NA	1
SPCC736.08_SPBP8B7.19	NA	NA	NA	NA	0.767604	0.232396	0
SPCC736.08_SPBP8B7.29	NA	NA	NA	NA	0.545963	0.454037	0
SPCC736.08_SPBP8B7.30C	12	25	|thi5||transCription faCtor Thi5|SChizosaCCharomyCes pombe|Chr 2|||Manual	transCription faCtor	0.849373	0.150627	0
SPCC736.08_SPBP8B7.31	NA	NA	NA	NA	0.550924	0.449076	0
SPCC736.08_SPBPB10D8.04C	NA	NA	NA	NA	0.741924	0.258076	0
SPCC736.08_SPBPB10D8.05C	NA	NA	NA	NA	0.744333	0.255667	0
SPCC736.08_SPBPB10D8.06C	NA	NA	NA	NA	0.744428	0.255572	0
SPCC736.08_SPAC16E8.16	NA	NA	NA	NA	0.813246	0.186754	0
SPCC736.08_SPBPB21E7.05	NA	NA	NA	NA	0.550518	0.449482	0
SPCC736.08_SPBPB2B2.01	NA	NA	NA	NA	0.736975	0.263025	0
SPCC736.08_SPBPB2B2.05	NA	NA	NA	NA	0.52406	0.47594	0
SPCC736.08_SPBPB2B2.07C	NA	NA	NA	NA	0.55998	0.44002	0
SPCC736.08_SPBPB2B2.08	NA	NA	NA	NA	0.521293	0.478707	0
SPCC736.08_SPBPB2B2.09C	NA	NA	NA	NA	0.525083	0.474917	0
SPCC736.08_SPBPB2B2.16C	NA	NA	NA	NA	0.735024	0.264976	0
SPCC736.08_SPBPB8B6.03	NA	NA	NA	NA	0.544618	0.455382	0
SPCC736.08_SPBPB8B6.04C	NA	NA	NA	NA	0.836193	0.163807	0
SPCC736.08_SPBPB8B6.05C	NA	NA	NA	NA	0.511002	0.488998	0
SPCC736.08_SPAC16E8.18	NA	NA	NA	NA	0.595463	0.404537	0
SPCC736.08_SPBPJ4664.02	NA	NA	NA	NA	0.693512	0.306488	0
SPCC736.08_SPBPJ4664.04	4	19	|||Coatomer alpha subunit |SChizosaCCharomyCes pombe|Chr 2|||Manual	transport	NA	NA	1
SPCC736.08_SPCC1020.04C	NA	NA	NA	NA	0.737336	0.262664	0
SPCC736.08_SPCC1020.07	NA	NA	NA	NA	0.552188	0.447812	0
SPCC736.08_SPCC1020.12C	NA	NA	NA	NA	0.536637	0.463363	0
SPCC736.08_SPCC11E10.06C	NA	NA	NA	NA	0.846411	0.153589	0
SPCC736.08_SPCC11E10.08	NA	NA	NA	NA	0.723952	0.276048	0
SPCC736.08_SPCC11E10.09C	NA	NA	NA	NA	0.519258	0.480742	0
SPCC736.08_SPCC1223.01	NA	NA	NA	NA	0.505078	0.494922	0
SPCC736.08_SPCC1223.02	NA	NA	NA	NA	0.565528	0.434472	0
SPCC736.08_SPAC1751.01C	4	5	|gti1||gluConate transporter induCer Gti1|SChizosaCCharomyCes pombe|Chr 1|||Manual	transport	NA	NA	1
SPCC736.08_SPCC1223.04C	NA	NA	NA	NA	0.883895	0.116105	0
SPCC736.08_SPCC1223.08C	NA	NA	NA	NA	0.577451	0.422549	0
SPCC736.08_SPCC1223.09	9	3	|||uriCase |SChizosaCCharomyCes pombe|Chr 3|||Manual	metabolism nuCleotides	NA	NA	1
SPCC736.08_SPCC1223.11	NA	NA	NA	NA	0.5669	0.4331	0
SPCC736.08_SPCC1223.13	NA	NA	NA	NA	0.84579	0.15421	0
SPCC736.08_SPCC1235.03	NA	NA	NA	NA	0.516047	0.483953	0
SPCC736.08_SPCC1235.09	NA	NA	NA	NA	0.789548	0.210452	0
SPCC736.08_SPCC1235.13	NA	NA	NA	NA	0.724973	0.275027	0
SPCC736.08_SPCC1259.03	NA	NA	NA	NA	0.743891	0.256109	0
SPCC736.08_SPCC1259.04	34	19	|ieC3||Ino80 Complex subunit IeC3|SChizosaCCharomyCes pombe|Chr 3|||Manual	Chromatin remodelling	NA	NA	1
SPCC736.08_SPAC1783.04C	NA	NA	NA	NA	0.758097	0.241903	0
SPCC736.08_SPCC1259.06	NA	NA	NA	NA	0.776369	0.223631	0
SPCC736.08_SPCC1259.07	NA	NA	NA	NA	0.702622	0.297378	0
SPCC736.08_SPCC1259.14C	NA	NA	NA	NA	0.525133	0.474867	0
SPCC736.08_SPCC126.01C	NA	NA	NA	NA	0.629365	0.370635	0
SPCC736.08_SPCC126.02C	14	21	|pku70||Ku domain protein Pku70|SChizosaCCharomyCes pombe|Chr 3|||Manual	DNA repair	NA	NA	1
SPCC736.08_SPCC126.04C	NA	NA	NA	NA	0.797	0.203	0
SPCC736.08_SPCC126.07C	NA	NA	NA	NA	0.760666	0.239334	0
SPCC736.08_SPCC126.10	NA	NA	NA	NA	0.591492	0.408508	0
SPCC736.08_SPCC126.12	NA	NA	NA	NA	0.835109	0.164891	0
SPCC736.08_SPCC1281.05	27	21	|rsC7||RSC Complex subunit RsC7|SChizosaCCharomyCes pombe|Chr 3|||Manual	Chromatin remodelling	NA	NA	1
SPCC736.08_SPAC1783.05	17	64	|hrp1|Chd1|ATP-dependent DNA heliCase Hrp1|SChizosaCCharomyCes pombe|Chr 1|||Manual	Chromatin remodelling	0.592221	0.407779	0
SPCC736.08_SPCC1281.07C	NA	NA	NA	NA	0.510927	0.489073	0
SPCC736.08_SPCC132.01C	NA	NA	NA	NA	0.526409	0.473591	0
SPCC736.08_SPCC132.02	NA	NA	NA	NA	0.803745	0.196255	0
SPCC736.08_SPCC1322.02	NA	NA	NA	NA	0.612395	0.387605	0
SPCC736.08_SPCC1322.03	NA	NA	NA	NA	0.725311	0.274689	0
SPCC736.08_SPCC1322.05C	NA	NA	NA	NA	0.57449	0.42551	0
SPCC736.08_SPCC1322.07C	NA	NA	NA	NA	0.53288	0.46712	0
SPCC736.08_SPCC1322.09	NA	NA	NA	NA	0.565462	0.434538	0
SPCC736.08_SPCC1322.13	NA	NA	NA	NA	0.583899	0.416101	0
SPCC736.08_SPCC1393.02C	NA	NA	NA	NA	0.605518	0.394482	0
SPCC736.08_SPAC1783.07C	33	79	|pap1|Caf3|transCription faCtor Pap1/Caf3|SChizosaCCharomyCes pombe|Chr 1|||Manual	transCription faCtor	0.837004	0.162996	0
SPCC736.08_SPCC1393.05	NA	NA	NA	NA	0.599338	0.400662	0
SPCC736.08_SPCC1393.08	NA	NA	NA	NA	0.843382	0.156618	0
SPCC736.08_SPCC1393.09C	NA	NA	NA	NA	0.5581	0.4419	0
SPCC736.08_SPCC1393.13	NA	NA	NA	NA	0.548579	0.451421	0
SPCC736.08_SPCC13B11.01	NA	NA	NA	NA	0.526774	0.473226	0
SPCC736.08_SPCC13B11.02C	NA	NA	NA	NA	0.587535	0.412465	0
SPCC736.08_SPCC13B11.03C	NA	NA	NA	NA	0.527561	0.472439	0
SPCC736.08_SPCC13B11.04C	NA	NA	NA	NA	0.536236	0.463764	0
SPCC736.08_SPCC1442.02	10	20	||SPCC1450.18|Central kinetoChore assoCiated protein |SChizosaCCharomyCes pombe|Chr 3|||Manual	Cytoskeleton	0.559286	0.440714	0
SPCC736.08_SPCC1442.09	NA	NA	NA	NA	0.56573	0.43427	0
SPCC736.08_SPAC1039.01	NA	NA	NA	NA	0.740598	0.259402	0
SPCC736.08_SPAC17A2.02C	NA	NA	NA	NA	0.513473	0.486527	0
SPCC736.08_SPCC1442.10C	NA	NA	NA	NA	0.899571	0.100429	0
SPCC736.08_SPCC1442.14C	NA	NA	NA	NA	0.655746	0.344254	0
SPCC736.08_SPCC1450.05C	NA	NA	NA	NA	0.874225	0.125775	0
SPCC736.08_SPCC1494.01	NA	NA	NA	NA	0.573744	0.426256	0
SPCC736.08_SPCC1494.02C	NA	NA	NA	NA	0.838069	0.161931	0
SPCC736.08_SPCC1494.04C	NA	NA	NA	NA	0.567667	0.432333	0
SPCC736.08_SPCC1494.07	NA	NA	NA	NA	0.529185	0.470815	0
SPCC736.08_SPCC1494.08C	NA	NA	NA	NA	0.554768	0.445232	0
SPCC736.08_SPCC1494.10	NA	NA	NA	NA	0.817915	0.182085	0
SPCC736.08_SPCC1529.01	NA	NA	NA	NA	0.721295	0.278705	0
SPCC736.08_SPAC17A2.08C	NA	NA	NA	NA	0.777945	0.222055	0
SPCC736.08_SPCC162.02C	NA	NA	NA	NA	0.593005	0.406995	0
SPCC736.08_SPCC162.03	NA	NA	NA	NA	0.604999	0.395001	0
SPCC736.08_SPCC162.11C	NA	NA	NA	NA	0.523391	0.476609	0
SPCC736.08_SPCC1620.03	NA	NA	NA	NA	0.574487	0.425513	0
SPCC736.08_SPCC1620.04C	NA	NA	NA	NA	0.53345	0.46655	0
SPCC736.08_SPCC1620.06C	9	6	|||ribose-phosphate pyrophosphokinase |SChizosaCCharomyCes pombe|Chr 3|||Manual	metabolism nuCleotides	0.505046	0.494954	0
SPCC736.08_SPCC1620.08	9	9	|||suCCinate-CoA ligase |SChizosaCCharomyCes pombe|Chr 3|||Manual	metabolism energy	NA	NA	1
SPCC736.08_SPCC1620.09C	NA	NA	NA	NA	0.8251	0.1749	0
SPCC736.08_SPCC1620.13	NA	NA	NA	NA	0.566556	0.433444	0
SPCC736.08_SPCC1620.14C	2	7	|snf22|SPCC830.01C|ATP-dependent DNA heliCase Snf22|SChizosaCCharomyCes pombe|Chr 3|||Manual	Chromatin remodelling	NA	NA	1
SPCC736.08_SPAC17A2.10C	NA	NA	NA	NA	0.565268	0.434732	0
SPCC736.08_SPCC1672.01	NA	NA	NA	NA	0.543648	0.456352	0
SPCC736.08_SPCC1672.02C	67	350	|sap1||switCh-aCtivating protein Sap1|SChizosaCCharomyCes pombe|Chr 3|||Manual	Chromosome organisation	NA	NA	1
SPCC736.08_SPCC1672.03C	NA	NA	NA	NA	0.511094	0.488906	0
SPCC736.08_SPCC1672.06C	NA	NA	NA	NA	0.51547	0.48453	0
SPCC736.08_SPCC1672.08C	NA	NA	NA	NA	0.721238	0.278762	0
SPCC736.08_SPCC1672.09	NA	NA	NA	NA	0.583926	0.416074	0
SPCC736.08_SPCC1682.02C	NA	NA	NA	NA	0.696052	0.303948	0
SPCC736.08_SPCC1682.07	NA	NA	NA	NA	0.760182	0.239818	0
SPCC736.08_SPCC1682.08C	NA	NA	NA	NA	0.560457	0.439543	0
SPCC736.08_SPCC1682.10	10	2	|rpn8||19S proteasome regulatory subunit Rpn8 |SChizosaCCharomyCes pombe|Chr 3|||Manual	degradation proteasome	NA	NA	1
SPCC736.08_SPAC17A2.13C	24	10	|rad25||14-3-3 protein Rad25|SChizosaCCharomyCes pombe|Chr 1|||Manual	DNA repair	NA	NA	1
SPCC736.08_SPCC1682.13	NA	NA	NA	NA	0.798696	0.201304	0
SPCC736.08_SPCC16A11.01	NA	NA	NA	NA	0.531045	0.468955	0
SPCC736.08_SPCC16A11.14	27	23	|sfh1||RSC Complex subunit Sfh1|SChizosaCCharomyCes pombe|Chr 3|||Manual	Chromatin remodelling	0.829681	0.170319	0
SPCC736.08_SPCC16A11.17	NA	NA	NA	NA	0.589404	0.410596	0
SPCC736.08_SPCC16C4.02C	NA	NA	NA	NA	0.551979	0.448021	0
SPCC736.08_SPCC16C4.04	NA	NA	NA	NA	0.521796	0.478204	0
SPCC736.08_SPCC16C4.09	3	8	|sts5|orb4|RNB-like protein|SChizosaCCharomyCes pombe|Chr 3|||Manual	morpology	NA	NA	1
SPCC736.08_SPCC16C4.11	NA	NA	NA	NA	0.81677	0.18323	0
SPCC736.08_SPCC16C4.12	NA	NA	NA	NA	0.589577	0.410423	0
SPCC736.08_SPCC16C4.14C	8	13	|sfC4||transCription faCtor TFIIIC Complex subunit SfC4|SChizosaCCharomyCes pombe|Chr 3|||Manual	transCription RNA Pol III	0.881613	0.118387	0
SPCC736.08_SPAC17A2.15	NA	NA	NA	NA	0.53406	0.46594	0
SPCC736.08_SPCC16C4.18C	NA	NA	NA	NA	0.808167	0.191833	0
SPCC736.08_SPCC1739.03	NA	NA	NA	NA	0.815572	0.184428	0
SPCC736.08_SPCC1739.05	NA	NA	NA	NA	0.87002	0.12998	0
SPCC736.08_SPCC1739.10	NA	NA	NA	NA	0.527689	0.472311	0
SPCC736.08_SPCC1739.12	7	4	|ppe1|esp1, ppx1|serine/threonine protein phosphatase Ppe1|SChizosaCCharomyCes pombe|Chr 3|||Manual	protein proCessing	NA	NA	1
SPCC736.08_SPCC1739.13	NA	NA	NA	NA	0.554667	0.445333	0
SPCC736.08_SPCC1742.01	NA	NA	NA	NA	0.72301	0.27699	0
SPCC736.08_SPCC1753.02C	NA	NA	NA	NA	0.757841	0.242159	0
SPCC736.08_SPCC1753.04	NA	NA	NA	NA	0.523853	0.476147	0
SPCC736.08_SPCC1795.04C	11	8	|pre10||20S proteasome Component alpha 7, Pre10 |SChizosaCCharomyCes pombe|Chr 3|||Manual	degradation proteasome	NA	NA	1
SPCC736.08_SPAC17A5.05C	NA	NA	NA	NA	0.596664	0.403336	0
SPCC736.08_SPCC1795.05C	NA	NA	NA	NA	0.537571	0.462429	0
SPCC736.08_SPCC1795.08C	NA	NA	NA	NA	0.799621	0.200379	0
SPCC736.08_SPCC18.01C	NA	NA	NA	NA	0.519801	0.480199	0
SPCC736.08_SPCC18.03	NA	NA	NA	NA	0.838924	0.161076	0
SPCC736.08_SPCC18.06C	NA	NA	NA	NA	0.888456	0.111544	0
SPCC736.08_SPCC18.07	24	26	|rpC53||DNA-direCted RNA polymerase III Complex subunit RpC53 |SChizosaCCharomyCes pombe|Chr 3|||Manual	transCription RNA Pol III	0.869128	0.130872	0
SPCC736.08_SPCC18.10	NA	NA	NA	NA	0.511954	0.488046	0
SPCC736.08_SPCC18.16C	NA	NA	NA	NA	0.529788	0.470212	0
SPCC736.08_SPCC18.17C	NA	NA	NA	NA	0.546585	0.453415	0
SPCC736.08_SPCC1827.02C	NA	NA	NA	NA	0.506514	0.493486	0
SPCC736.08_SPAC17A5.06	3	3	|ptr8||transCription faCtor TFIIH Complex ERCC-3 subunit|SChizosaCCharomyCes pombe|Chr 1|||Manual	transCription RNA Pol II	0.644178	0.355822	0
SPCC736.08_SPCC1827.03C	NA	NA	NA	NA	0.548658	0.451342	0
SPCC736.08_SPCC1827.06C	NA	NA	NA	NA	0.55012	0.44988	0
SPCC736.08_SPCC1840.02C	NA	NA	NA	NA	0.524154	0.475846	0
SPCC736.08_SPCC1840.05C	NA	NA	NA	NA	0.508885	0.491115	0
SPCC736.08_SPCC1840.07C	NA	NA	NA	NA	0.514834	0.485166	0
SPCC736.08_SPCC1840.09	8	4	|||NAD dependent epimerase/dehydratase family protein|SChizosaCCharomyCes pombe|Chr 3|||Manual	metabolism	NA	NA	1
SPCC736.08_SPCC188.03	2	4	|Cnd3||Condensin, non-SMCsubunit Cnd3|SChizosaCCharomyCes pombe|Chr 3|||Manual	Chromosome organisation	NA	NA	1
SPCC736.08_SPCC188.11	NA	NA	NA	NA	0.614743	0.385257	0
SPCC736.08_SPCC188.13C	NA	NA	NA	NA	0.549032	0.450968	0
SPCC736.08_SPCC18B5.01C	NA	NA	NA	NA	0.732733	0.267267	0
SPCC736.08_SPAC17A5.13	33	28	|||GTP CyClohydrolase |SChizosaCCharomyCes pombe|Chr 1|||Manual	metabolism	NA	NA	1
SPCC736.08_SPCC18B5.05C	NA	NA	NA	NA	0.511224	0.488776	0
SPCC736.08_SPCC18B5.09C	NA	NA	NA	NA	0.508855	0.491145	0
SPCC736.08_SPCC1902.01	NA	NA	NA	NA	0.835063	0.164937	0
SPCC736.08_SPCC1906.01	NA	NA	NA	NA	0.51528	0.48472	0
SPCC736.08_SPCC191.03C	NA	NA	NA	NA	0.56605	0.43395	0
SPCC736.08_SPCC191.04C	NA	NA	NA	NA	0.577702	0.422298	0
SPCC736.08_SPCC191.08	NA	NA	NA	NA	0.617398	0.382602	0
SPCC736.08_SPCC191.10	NA	NA	NA	NA	0.615894	0.384106	0
SPCC736.08_SPCC191.11	NA	NA	NA	NA	0.507179	0.492821	0
SPCC736.08_SPCC1919.01	NA	NA	NA	NA	0.538352	0.461648	0
SPCC736.08_SPAC17C9.03	NA	NA	NA	NA	0.599461	0.400539	0
SPCC736.08_SPCC1919.04	NA	NA	NA	NA	0.512316	0.487684	0
SPCC736.08_SPCC1919.12C	NA	NA	NA	NA	0.521975	0.478025	0
SPCC736.08_SPCC1919.13C	NA	NA	NA	NA	0.567851	0.432149	0
SPCC736.08_SPCC1919.14C	7	2	|bdp1||transCription faCtor TFIIIB Complex subunit Bdp1 |SChizosaCCharomyCes pombe|Chr 3|||Manual	transCription RNA Pol III	0.826427	0.173573	0
SPCC736.08_SPCC23B6.05C	25	6	|ssb3|rpa3|DNA repliCation faCtor A subunit Ssb3|SChizosaCCharomyCes pombe|Chr 3|||Manual	DNA repliCation	NA	NA	1
SPCC736.08_SPCC24B10.02C	NA	NA	NA	NA	0.50756	0.49244	0
SPCC736.08_SPCC24B10.04	NA	NA	NA	NA	0.516399	0.483601	0
SPCC736.08_SPCC24B10.08C	NA	NA	NA	NA	0.672361	0.327639	0
SPCC736.08_SPCC24B10.15	NA	NA	NA	NA	0.564103	0.435897	0
SPCC736.08_SPCC24B10.20	NA	NA	NA	NA	0.533153	0.466847	0
SPCC736.08_SPAC17C9.05C	NA	NA	NA	NA	0.715215	0.284785	0
SPCC736.08_SPCC24B10.21	NA	NA	NA	NA	0.573062	0.426938	0
SPCC736.08_SPCC24B10.22	7	10	|pog1|SPCPB16A4.01|mitoChondrial DNA polymerase|SChizosaCCharomyCes pombe|Chr 3|||Manual	DNA repliCation mitoChondrial	NA	NA	1
SPCC736.08_SPCC285.08	9	4	|ret2||Coatomer delta subunit Ret2 |SChizosaCCharomyCes pombe|Chr 3|||Manual	transport	NA	NA	1
SPCC736.08_SPCC285.10C	NA	NA	NA	NA	0.56085	0.43915	0
SPCC736.08_SPCC285.16C	4	4	|msh6||MutS protein homolog|SChizosaCCharomyCes pombe|Chr 3|||Manual	DNA repair	NA	NA	1
SPCC736.08_SPCC285.17	NA	NA	NA	NA	0.778708	0.221292	0
SPCC736.08_SPCC290.02	18	30	|rpC34||DNA-direCted RNA polymerase III Complex subunit RpC34|SChizosaCCharomyCes pombe|Chr 3|||Manual	transCription RNA Pol III	0.837878	0.162122	0
SPCC736.08_SPCC290.04	NA	NA	NA	NA	0.834127	0.165873	0
SPCC736.08_SPCC297.03	NA	NA	NA	NA	0.521717	0.478283	0
SPCC736.08_SPCC297.04C	NA	NA	NA	NA	0.860753	0.139247	0
							187

## Sheet: cbf11_predandexp
FileS4: SAGA and Cbf11 predictions and statistics (See different tab names)
RF and SVM pred and confirmed experimentally
See below for GO term enrichment
cbf11	protein2	SVM score
SPCC736.08	SPAC10F6.08C	0.627
SPCC736.08	SPAC11E3.01C	0.587
SPCC736.08	SPAC1250.01	0.585
SPCC736.08	SPAC12G12.05C	0.612
SPCC736.08	SPAC1327.01C	0.73
SPCC736.08	SPAC139.03	0.639
SPCC736.08	SPAC1399.05C	0.656
SPCC736.08	SPAC13G7.13C	0.623
SPCC736.08	SPAC1420.02C	0.506
SPCC736.08	SPAC144.02	0.645
SPCC736.08	SPAC1486.10	0.668
SPCC736.08	SPAC15A10.02	0.663
SPCC736.08	SPAC1687.01	0.61
SPCC736.08	SPAC16E8.11C	0.665
SPCC736.08	SPAC1783.05	0.632
SPCC736.08	SPAC1783.07C	0.677
SPCC736.08	SPAC17A5.06	0.669
SPCC736.08	SPAC17G6.10	0.594
SPCC736.08	SPAC18B11.10	0.593
SPCC736.08	SPAC1952.05	0.555
SPCC736.08	SPAC1B3.12C	0.632
SPCC736.08	SPAC1F7.11C	0.672
SPCC736.08	SPAC20G8.06	0.748
SPCC736.08	SPAC21E11.03C	0.552
SPCC736.08	SPAC22H12.02	0.613
SPCC736.08	SPAC23E2.01	0.611
SPCC736.08	SPAC23G3.01	0.675
SPCC736.08	SPAC23G3.09	0.666
SPCC736.08	SPAC23H3.10	0.628
SPCC736.08	SPAC25B8.11	0.719
SPCC736.08	SPAC26H5.12	0.68
SPCC736.08	SPAC29E6.08	0.564
SPCC736.08	SPAC30D11.08C	0.655
SPCC736.08	SPAC343.11C	0.631
SPCC736.08	SPAC3G6.01	0.605
SPCC736.08	SPAC3G9.14	0.681
SPCC736.08	SPAC3H8.08C	0.607
SPCC736.08	SPAC4D7.10C	0.553
SPCC736.08	SPAC4G9.08C	0.728
SPCC736.08	SPAC4G9.11C	0.588
SPCC736.08	SPAC630.14C	0.637
SPCC736.08	SPAC6F12.11C	0.626
SPCC736.08	SPAC821.07C	0.683
SPCC736.08	SPAC8C9.14	0.675
SPCC736.08	SPAC9E9.10C	0.643
SPCC736.08	SPAPB1A11.04C	0.68
SPCC736.08	SPAPB1E7.10	0.64
SPCC736.08	SPAPB24D3.01	0.692
SPCC736.08	SPBC106.06	0.519
SPCC736.08	SPBC1105.04C	0.652
SPCC736.08	SPBC1198.11C	0.609
SPCC736.08	SPBC11G11.05	0.628
SPCC736.08	SPBC12C2.10C	0.647
SPCC736.08	SPBC13E7.10C	0.653
SPCC736.08	SPBC14F5.12C	0.563
SPCC736.08	SPBC16G5.16	0.656
SPCC736.08	SPBC1703.02	0.685
SPCC736.08	SPBC1703.14C	0.591
SPCC736.08	SPBC1718.03	0.588
SPCC736.08	SPBC1734.16C	0.656
SPCC736.08	SPBC1826.01C	0.638
SPCC736.08	SPBC23E6.09	0.728
SPCC736.08	SPBC25H2.11C	0.669
SPCC736.08	SPBC27B12.11C	0.679
SPCC736.08	SPBC28F2.09	0.655
SPCC736.08	SPBC28F2.10C	0.696
SPCC736.08	SPBC28F2.12	0.686
SPCC736.08	SPBC29B5.01	0.534
SPCC736.08	SPBC2G5.07C	0.679
SPCC736.08	SPBC30B4.04C	0.687
SPCC736.08	SPBC30D10.02	0.597
SPCC736.08	SPBC31F10.13C	0.603
SPCC736.08	SPBC31F10.14C	0.593
SPCC736.08	SPBC336.07	0.699
SPCC736.08	SPBC354.05C	0.631
SPCC736.08	SPBC36.05C	0.658
SPCC736.08	SPBC4B4.03	0.59
SPCC736.08	SPBC530.05	0.696
SPCC736.08	SPBC530.08	0.691
SPCC736.08	SPBC609.05	0.614
SPCC736.08	SPBC651.08C	0.723
SPCC736.08	SPBC8D2.04	0.588
SPCC736.08	SPBC8D2.07C	0.658
SPCC736.08	SPBP16F5.03C	0.691
SPCC736.08	SPBP23A10.13	0.588
SPCC736.08	SPBP8B7.30C	0.688
SPCC736.08	SPCC1620.06C	0.501
SPCC736.08	SPCC16A11.14	0.562
SPCC736.08	SPCC16C4.14C	0.715
SPCC736.08	SPCC18.07	0.67
SPCC736.08	SPCC1919.14C	0.606
SPCC736.08	SPCC290.02	0.63
SPCC736.08	SPCC320.03	0.649
SPCC736.08	SPCC330.13	0.631
SPCC736.08	SPCC553.11C	0.647
SPCC736.08	SPCC5E4.03C	0.645
SPCC736.08	SPCC965.10	0.706
P-value cutoff 0.01
Calculate FDR Yes
Regulation links followed Yes
Bonferroni correction Yes
Annotation file gene_association.GeneDB_Spombe
Evidence codes used IEA (3292), IEP (435), IGI (1231), NAS (1523), IPI (1139), ND (2280), IC (1398), ISS (10419), RCA (727), IDA (9523), IMP (2842), TAS (1115)
GOID TERM CORRECTED_PVALUE UNCORRECTED_PVALUE NUM_LIST_ANNOTATIONS LIST_SIZE TOTAL_NUM_ANNOTATIONS POPULATION_SIZE FDR_RATE EXPECTED_FALSE_POSITIVES ANNOTATED_GENES
GO:0006351 transcription, DNA-dependent 1.19236894116464e-84 3.44615300914636e-87 89 97 462 5224 0.00% 0.00 SPBC1718.03, SPBC25H2.11C, SPCC553.11C, SPBC30B4.04C, SPCC965.10, SPAC1783.07C, SPBP8B7.30C, SPBC530.08, SPBC354.05C, SPBC1734.16C, SPAC15A10.02, SPCC1919.14C, SPBC31F10.13C, SPBC27B12.11C, SPBC336.07, SPAC18B11.10, SPAC23G3.01, SPAC630.14C, SPAC23E2.01, SPAC144.02, SPAC1F7.11C, SPCC320.03,…
GO:0032774 RNA biosynthetic process 5.19618223319513e-84 1.50178677259975e-86 89 97 469 5224 0.00% 0.00 SPBC1718.03, SPBC25H2.11C, SPCC553.11C, SPBC30B4.04C, SPCC965.10, SPAC1783.07C, SPBP8B7.30C, SPBC530.08, SPBC354.05C, SPBC1734.16C, SPAC15A10.02, SPCC1919.14C, SPBC31F10.13C, SPBC27B12.11C, SPBC336.07, SPAC18B11.10, SPAC23G3.01, SPAC630.14C, SPAC23E2.01, SPAC144.02, SPAC1F7.11C, SPCC320.03, SPB…
GO:0006350 transcription 2.20977200075347e-83 6.38662427963432e-86 89 97 476 5224 0.00% 0.00 SPBC1718.03, SPBC25H2.11C, SPCC553.11C, SPBC30B4.04C, SPCC965.10, SPAC1783.07C, SPBP8B7.30C, SPBC530.08, SPBC354.05C, SPBC1734.16C, SPAC15A10.02, SPCC1919.14C, SPBC31F10.13C, SPBC27B12.11C, SPBC336.07, SPAC18B11.10, SPAC23G3.01, SPAC630.14C, SPAC23E2.01, SPAC144.02, SPAC1F7.11C, SPCC320.03, SPBC1198.11C, …
GO:0016070 RNA metabolic process 1.20031929897389e-54 3.46913092188984e-57 89 97 960 5224 0.00% 0.00 SPBC1718.03, SPBC25H2.11C, SPCC553.11C, SPBC30B4.04C, SPCC965.10, SPAC1783.07C, SPBP8B7.30C, SPBC530.08, SPBC354.05C, SPBC1734.16C, SPAC15A10.02, SPCC1919.14C, SPBC31F10.13C, SPBC27B12.11C, SPBC336.07, SPAC18B11.10, SPAC23G3.01, SPAC630.14C, SPAC23E2.01, SPAC144.02, SPAC1F7.11C, SPCC320.03, SPBC11…
GO:0090304 nucleic acid metabolic process 2.2957617131385e-48 6.63514945993786e-51 91 97 1223 5224 0.00% 0.00 SPBC1718.03, SPBC25H2.11C, SPCC553.11C, SPBC30B4.04C, SPCC965.10, SPAC1783.07C, SPBP8B7.30C, SPBC530.08, SPBC354.05C, SPBC1734.16C, SPAC15A10.02, SPCC1919.14C, SPBC31F10.13C, SPBC27B12.11C, SPBC336.07, SPAC18B11.10, SPAC23G3.01, SPAC630.14C, SPAC23E2.01, SPAC144.02, SPAC1F7.11C, SPCC320.0…
GO:0006366 transcription from RNA polymerase II promoter 7.6004258070927e-47 2.19665485754124e-49 59 97 308 5224 0.00% 0.00 SPBC29B5.01, SPBC28F2.09, SPBC36.05C, SPBC25H2.11C, SPCC553.11C, SPBC30B4.04C, SPCC965.10, SPAC4D7.10C, SPAC3G6.01, SPAC1783.07C, SPBP8B7.30C, SPBC530.08, SPBC354.05C, SPAPB1A11.04C, SPBC530.05, SPAC15A10.02, SPAC23G3.09, SPAC1B3.12C, SPBC31F10.13C, SPBC27B12.11C, SPBC1703.0…
GO:0045449 regulation of transcription 1.52382899259101e-44 4.40413003639019e-47 61 97 372 5224 0.00% 0.00 SPBC29B5.01, SPBC28F2.09, SPBC36.05C, SPCC553.11C, SPBC30B4.04C, SPCC965.10, SPAC4D7.10C, SPAC3G6.01, SPAC1783.07C, SPBP8B7.30C, SPBC530.08, SPBC354.05C, SPBC1734.16C, SPAPB1A11.04C, SPBC530.05, SPAC15A10.02, SPAC23G3.09, SPBC31F10.13C, SPBC27B12.11C, SPAC12G12.05C, SPAC18B11.10, SPAC8C9.14,…
GO:0034645 cellular macromolecule biosynthetic process 4.78458357485879e-42 1.38282762279156e-44 90 97 1376 5224 0.00% 0.00 SPBC1718.03, SPBC25H2.11C, SPCC553.11C, SPBC30B4.04C, SPCC965.10, SPAC1783.07C, SPBP8B7.30C, SPBC530.08, SPBC354.05C, SPBC1734.16C, SPAC15A10.02, SPCC1919.14C, SPBC31F10.13C, SPBC27B12.11C, SPBC336.07, SPAC18B11.10, SPAC23G3.01, SPAC630.14C, SPAC23E2.01, SPAC144.02, SPAC1F7.…
GO:0009059 macromolecule biosynthetic process 5.45726216429657e-42 1.57724340008571e-44 90 97 1378 5224 0.00% 0.00 SPBC1718.03, SPBC25H2.11C, SPCC553.11C, SPBC30B4.04C, SPCC965.10, SPAC1783.07C, SPBP8B7.30C, SPBC530.08, SPBC354.05C, SPBC1734.16C, SPAC15A10.02, SPCC1919.14C, SPBC31F10.13C, SPBC27B12.11C, SPBC336.07, SPAC18B11.10, SPAC23G3.01, SPAC630.14C, SPAC23E2.01, SPAC144.02, SPAC1F7.11C, SPCC…
GO:0006139 nucleobase, nucleoside, nucleotide and nucleic acid metabolic process 5.63764653753545e-42 1.62937761200447e-44 93 97 1557 5224 0.00% 0.00 SPBC1718.03, SPBC25H2.11C, SPCC553.11C, SPBC30B4.04C, SPCC965.10, SPAC1783.07C, SPBP8B7.30C, SPBC530.08, SPBC354.05C, SPBC1734.16C, SPAC15A10.02, SPCC1919.14C, SPBC31F10.13C, SPBC27B12.11C, SPBC336.07, SPAC18B11.10, SPAC23G3.01, SPAC630.14C, SPAC23E…
GO:0010468 regulation of gene expression 8.34265608232167e-39 2.41117227812765e-41 61 97 459 5224 0.00% 0.00 SPBC29B5.01, SPBC28F2.09, SPBC36.05C, SPCC553.11C, SPBC30B4.04C, SPCC965.10, SPAC4D7.10C, SPAC3G6.01, SPAC1783.07C, SPBP8B7.30C, SPBC530.08, SPBC354.05C, SPBC1734.16C, SPAPB1A11.04C, SPBC530.05, SPAC15A10.02, SPAC23G3.09, SPBC31F10.13C, SPBC27B12.11C, SPAC12G12.05C, SPAC18B11.10, SPAC8C9.1…
GO:0010467 gene expression 7.39402747546285e-37 2.1370021605384e-39 89 97 1513 5224 0.00% 0.00 SPBC1718.03, SPBC25H2.11C, SPCC553.11C, SPBC30B4.04C, SPCC965.10, SPAC1783.07C, SPBP8B7.30C, SPBC530.08, SPBC354.05C, SPBC1734.16C, SPAC15A10.02, SPCC1919.14C, SPBC31F10.13C, SPBC27B12.11C, SPBC336.07, SPAC18B11.10, SPAC23G3.01, SPAC630.14C, SPAC23E2.01, SPAC144.02, SPAC1F7.11C, SPCC320.03, SPBC1198.11C…
GO:0034641 cellular nitrogen compound metabolic process 2.08495341460157e-36 6.02587692081378e-39 93 97 1785 5224 0.00% 0.00 SPBC1718.03, SPBC25H2.11C, SPCC553.11C, SPBC30B4.04C, SPCC965.10, SPAC1783.07C, SPBP8B7.30C, SPBC530.08, SPBC354.05C, SPBC1734.16C, SPAC15A10.02, SPCC1919.14C, SPBC31F10.13C, SPBC27B12.11C, SPBC336.07, SPAC18B11.10, SPAC23G3.01, SPAC630.14C, SPAC23E2.01, SPAC144.02, SPAC1F7…
GO:0006807 nitrogen compound metabolic process 3.33546558603347e-36 9.64007394807362e-39 93 97 1794 5224 0.00% 0.00 SPBC1718.03, SPBC25H2.11C, SPCC553.11C, SPBC30B4.04C, SPCC965.10, SPAC1783.07C, SPBP8B7.30C, SPBC530.08, SPBC354.05C, SPBC1734.16C, SPAC15A10.02, SPCC1919.14C, SPBC31F10.13C, SPBC27B12.11C, SPBC336.07, SPAC18B11.10, SPAC23G3.01, SPAC630.14C, SPAC23E2.01, SPAC144.02, SPAC1F7.11C, SPC…
GO:0019219 regulation of nucleobase, nucleoside, nucleotide and nucleic acid metabolic process 3.79636714669937e-36 1.09721593835242e-38 61 97 507 5224 0.00% 0.00 SPBC29B5.01, SPBC28F2.09, SPBC36.05C, SPCC553.11C, SPBC30B4.04C, SPCC965.10, SPAC4D7.10C, SPAC3G6.01, SPAC1783.07C, SPBP8B7.30C, SPBC530.08, SPBC354.05C, SPBC1734.16C, SPAPB1A11.04C, SPBC530.05, SPAC15A10.02, SPAC23G3.09, SPBC31F10.13C,…
GO:0010556 regulation of macromolecule biosynthetic process 4.28212440393222e-36 1.23760820922896e-38 61 97 508 5224 0.00% 0.00 SPBC29B5.01, SPBC28F2.09, SPBC36.05C, SPCC553.11C, SPBC30B4.04C, SPCC965.10, SPAC4D7.10C, SPAC3G6.01, SPAC1783.07C, SPBP8B7.30C, SPBC530.08, SPBC354.05C, SPBC1734.16C, SPAPB1A11.04C, SPBC530.05, SPAC15A10.02, SPAC23G3.09, SPBC31F10.13C, SPBC27B12.11C, SPAC12G12.05C, SPAC…
GO:2000112 regulation of cellular macromolecule biosynthetic process 4.28212440393222e-36 1.23760820922896e-38 61 97 508 5224 0.00% 0.00 SPBC29B5.01, SPBC28F2.09, SPBC36.05C, SPCC553.11C, SPBC30B4.04C, SPCC965.10, SPAC4D7.10C, SPAC3G6.01, SPAC1783.07C, SPBP8B7.30C, SPBC530.08, SPBC354.05C, SPBC1734.16C, SPAPB1A11.04C, SPBC530.05, SPAC15A10.02, SPAC23G3.09, SPBC31F10.13C, SPBC27B12.11C, SPAC12G12.…
GO:0051171 regulation of nitrogen compound metabolic process 6.91285565356785e-36 1.99793515999071e-38 61 97 512 5224 0.00% 0.00 SPBC29B5.01, SPBC28F2.09, SPBC36.05C, SPCC553.11C, SPBC30B4.04C, SPCC965.10, SPAC4D7.10C, SPAC3G6.01, SPAC1783.07C, SPBP8B7.30C, SPBC530.08, SPBC354.05C, SPBC1734.16C, SPAPB1A11.04C, SPBC530.05, SPAC15A10.02, SPAC23G3.09, SPBC31F10.13C, SPBC27B12.11C, SPAC12G12.05C, SPA…
GO:0031326 regulation of cellular biosynthetic process 2.52488427150831e-35 7.29735338586218e-38 61 97 523 5224 0.00% 0.00 SPBC29B5.01, SPBC28F2.09, SPBC36.05C, SPCC553.11C, SPBC30B4.04C, SPCC965.10, SPAC4D7.10C, SPAC3G6.01, SPAC1783.07C, SPBP8B7.30C, SPBC530.08, SPBC354.05C, SPBC1734.16C, SPAPB1A11.04C, SPBC530.05, SPAC15A10.02, SPAC23G3.09, SPBC31F10.13C, SPBC27B12.11C, SPAC12G12.05C, SPAC18B11…
GO:0009889 regulation of biosynthetic process 3.18478826709886e-35 9.20459036733774e-38 61 97 525 5224 0.00% 0.00 SPBC29B5.01, SPBC28F2.09, SPBC36.05C, SPCC553.11C, SPBC30B4.04C, SPCC965.10, SPAC4D7.10C, SPAC3G6.01, SPAC1783.07C, SPBP8B7.30C, SPBC530.08, SPBC354.05C, SPBC1734.16C, SPAPB1A11.04C, SPBC530.05, SPAC15A10.02, SPAC23G3.09, SPBC31F10.13C, SPBC27B12.11C, SPAC12G12.05C, SPAC18B11.10, SPAC…
GO:0006355 regulation of transcription, DNA-dependent 3.39095084565852e-35 9.80043597011133e-38 51 97 314 5224 0.00% 0.00 SPBC29B5.01, SPBC36.05C, SPBC30B4.04C, SPCC965.10, SPAC3G6.01, SPAC1783.07C, SPBP8B7.30C, SPBC530.08, SPBC354.05C, SPBC1734.16C, SPAPB1A11.04C, SPBC530.05, SPBC31F10.13C, SPBC27B12.11C, SPAC18B11.10, SPAC8C9.14, SPAC23G3.01, SPBC30D10.02, SPAC630.14C, SPAC23E2.01, SPAC21E11.03…
GO:0051252 regulation of RNA metabolic process 1.00825733722418e-33 2.91403854689069e-36 51 97 335 5224 0.00% 0.00 SPBC29B5.01, SPBC36.05C, SPBC30B4.04C, SPCC965.10, SPAC3G6.01, SPAC1783.07C, SPBP8B7.30C, SPBC530.08, SPBC354.05C, SPBC1734.16C, SPAPB1A11.04C, SPBC530.05, SPBC31F10.13C, SPBC27B12.11C, SPAC18B11.10, SPAC8C9.14, SPAC23G3.01, SPBC30D10.02, SPAC630.14C, SPAC23E2.01, SPAC21E11.03C, SPBC…
GO:0044249 cellular biosynthetic process 1.48930009027538e-33 4.30433552102712e-36 91 97 1775 5224 0.00% 0.00 SPBC1718.03, SPBC25H2.11C, SPCC553.11C, SPBC30B4.04C, SPCC965.10, SPAC1783.07C, SPBP8B7.30C, SPBC530.08, SPBC354.05C, SPBC1734.16C, SPAC15A10.02, SPCC1919.14C, SPBC31F10.13C, SPBC27B12.11C, SPBC336.07, SPAC18B11.10, SPAC23G3.01, SPAC630.14C, SPAC23E2.01, SPAC144.02, SPAC1F7.11C, SPCC320.0…
GO:0009058 biosynthetic process 3.02802009742017e-33 8.7515031717346e-36 91 97 1789 5224 0.00% 0.00 SPBC1718.03, SPBC25H2.11C, SPCC553.11C, SPBC30B4.04C, SPCC965.10, SPAC1783.07C, SPBP8B7.30C, SPBC530.08, SPBC354.05C, SPBC1734.16C, SPAC15A10.02, SPCC1919.14C, SPBC31F10.13C, SPBC27B12.11C, SPBC336.07, SPAC18B11.10, SPAC23G3.01, SPAC630.14C, SPAC23E2.01, SPAC144.02, SPAC1F7.11C, SPCC320.03, SPBC119…
GO:0060255 regulation of macromolecule metabolic process 8.62765845555485e-33 2.49354290622972e-35 61 97 576 5224 0.00% 0.00 SPBC29B5.01, SPBC28F2.09, SPBC36.05C, SPCC553.11C, SPBC30B4.04C, SPCC965.10, SPAC4D7.10C, SPAC3G6.01, SPAC1783.07C, SPBP8B7.30C, SPBC530.08, SPBC354.05C, SPBC1734.16C, SPAPB1A11.04C, SPBC530.05, SPAC15A10.02, SPAC23G3.09, SPBC31F10.13C, SPBC27B12.11C, SPAC12G12.05C, SPAC18B…
GO:0080090 regulation of primary metabolic process 4.18280543065098e-30 1.20890330365635e-32 61 97 639 5224 0.00% 0.00 SPBC29B5.01, SPBC28F2.09, SPBC36.05C, SPCC553.11C, SPBC30B4.04C, SPCC965.10, SPAC4D7.10C, SPAC3G6.01, SPAC1783.07C, SPBP8B7.30C, SPBC530.08, SPBC354.05C, SPBC1734.16C, SPAPB1A11.04C, SPBC530.05, SPAC15A10.02, SPAC23G3.09, SPBC31F10.13C, SPBC27B12.11C, SPAC12G12.05C, SPAC18B11.10,…
GO:0031323 regulation of cellular metabolic process 5.71784454478883e-29 1.65255622681758e-31 61 97 668 5224 0.00% 0.00 SPBC29B5.01, SPBC28F2.09, SPBC36.05C, SPCC553.11C, SPBC30B4.04C, SPCC965.10, SPAC4D7.10C, SPAC3G6.01, SPAC1783.07C, SPBP8B7.30C, SPBC530.08, SPBC354.05C, SPBC1734.16C, SPAPB1A11.04C, SPBC530.05, SPAC15A10.02, SPAC23G3.09, SPBC31F10.13C, SPBC27B12.11C, SPAC12G12.05C, SPAC18B11.10…
GO:0019222 regulation of metabolic process 2.28970838900888e-28 6.61765430349386e-31 61 97 684 5224 0.00% 0.00 SPBC29B5.01, SPBC28F2.09, SPBC36.05C, SPCC553.11C, SPBC30B4.04C, SPCC965.10, SPAC4D7.10C, SPAC3G6.01, SPAC1783.07C, SPBP8B7.30C, SPBC530.08, SPBC354.05C, SPBC1734.16C, SPAPB1A11.04C, SPBC530.05, SPAC15A10.02, SPAC23G3.09, SPBC31F10.13C, SPBC27B12.11C, SPAC12G12.05C, SPAC18B11.10, SPAC8C9…
GO:0006325 chromatin organization 5.60504008690462e-26 1.61995378234238e-28 39 97 232 5224 0.00% 0.00 SPBC29B5.01, SPBC36.05C, SPBC25H2.11C, SPBC30B4.04C, SPAC4D7.10C, SPAC3G6.01, SPAC1783.07C, SPBC1734.16C, SPAC15A10.02, SPBC31F10.13C, SPBC1703.02, SPAC12G12.05C, SPBC1703.14C, SPAC630.14C, SPAC21E11.03C, SPAC30D11.08C, SPAC144.02, SPBC14F5.12C, SPBC12C2.10C, SPAC10F6.08C, SPAC1952.05, SPAC11E3.0…
GO:0044260 cellular macromolecule metabolic process 7.95925060913121e-25 2.30036144772578e-27 94 97 2469 5224 0.00% 0.00 SPBC1718.03, SPBC25H2.11C, SPCC553.11C, SPBC30B4.04C, SPCC965.10, SPAC1783.07C, SPBP8B7.30C, SPBC530.08, SPBC354.05C, SPBC1734.16C, SPAC15A10.02, SPCC1919.14C, SPBC31F10.13C, SPBC27B12.11C, SPBC336.07, SPAC18B11.10, SPAC23G3.01, SPAC630.14C, SPAC23E2.01, SPAC144.02, SPAC1F7.11C…
GO:0043170 macromolecule metabolic process 2.19195168201123e-24 6.33512046824055e-27 94 97 2496 5224 0.00% 0.00 SPBC1718.03, SPBC25H2.11C, SPCC553.11C, SPBC30B4.04C, SPCC965.10, SPAC1783.07C, SPBP8B7.30C, SPBC530.08, SPBC354.05C, SPBC1734.16C, SPAC15A10.02, SPCC1919.14C, SPBC31F10.13C, SPBC27B12.11C, SPBC336.07, SPAC18B11.10, SPAC23G3.01, SPAC630.14C, SPAC23E2.01, SPAC144.02, SPAC1F7.11C, SPCC320…
GO:0016568 chromatin modification 8.62391974694468e-24 2.49246235460829e-26 36 97 212 5224 0.00% 0.00 SPBC29B5.01, SPBC36.05C, SPBC25H2.11C, SPBC30B4.04C, SPAC4D7.10C, SPAC3G6.01, SPAC1783.07C, SPBC1734.16C, SPAC15A10.02, SPBC31F10.13C, SPBC1703.02, SPAC12G12.05C, SPAC630.14C, SPAC21E11.03C, SPAC30D11.08C, SPAC144.02, SPBC14F5.12C, SPBC12C2.10C, SPAC10F6.08C, SPAC1952.05, SPAC11E3.01C, SPAC1250.0…
GO:0032569 gene-specific transcription from RNA polymerase II promoter 3.01927657509335e-22 8.72623287599235e-25 31 97 155 5224 0.00% 0.00 SPBC29B5.01, SPAC3G9.14, SPAPB24D3.01, SPCC965.10, SPAC1783.07C, SPBP8B7.30C, SPBC530.08, SPBC354.05C, SPAPB1A11.04C, SPBC530.05, SPAC17G6.10, SPAC1486.10, SPCC16A11.14, SPBC27B12.11C, SPBC1703.02, SPAC1327.01C, SPAC18B11.10, SPAC25B8.11, SPAC8C9.14, SPAC23E2.…
GO:0006383 transcription from RNA polymerase III promoter 4.59930705311707e-18 1.32927949512054e-20 16 97 31 5224 0.00% 0.00 SPCC1919.14C, SPBC13E7.10C, SPAC6F12.11C, SPCC290.02, SPBC651.08C, SPAC1687.01, SPCC18.07, SPCC16C4.14C, SPBC8D2.07C, SPAC4G9.08C, SPBC336.07, SPBC2G5.07C, SPAC29E6.08, SPCC330.13, SPAPB1E7.10, SPAC1B3.12C
GO:0006338 chromatin remodeling 4.85455871316938e-18 1.40305165120502e-20 28 97 161 5224 0.00% 0.00 SPBC12C2.10C, SPAC1952.05, SPAC10F6.08C, SPAC11E3.01C, SPBC36.05C, SPBC28F2.10C, SPAC1250.01, SPBC25H2.11C, SPBP16F5.03C, SPBC31F10.14C, SPBC30B4.04C, SPAC4D7.10C, SPAC3G6.01, SPBC1734.16C, SPAC15A10.02, SPAC17G6.10, SPAC343.11C, SPCC16A11.14, SPBC1703.02, SPCC5E4.03C, SPBC609.05, SPAC12G12.05C, SP…
GO:0044238 primary metabolic process 8.98556636582677e-18 2.59698449879386e-20 96 97 3162 5224 0.00% 0.00 SPBC1718.03, SPBC25H2.11C, SPCC553.11C, SPBC30B4.04C, SPCC965.10, SPAC1783.07C, SPBP8B7.30C, SPBC530.08, SPBC354.05C, SPBC1734.16C, SPAC15A10.02, SPCC1919.14C, SPBC31F10.13C, SPBC27B12.11C, SPBC336.07, SPAC18B11.10, SPAC23G3.01, SPAC630.14C, SPAC23E2.01, SPAC144.02, SPAC1F7.11C, SPCC320.03, S…
GO:0051276 chromosome organization 1.48387776891159e-17 4.28866407199882e-20 40 97 409 5224 0.00% 0.00 SPBC29B5.01, SPBC36.05C, SPBC25H2.11C, SPBC30B4.04C, SPAC4D7.10C, SPAC3G6.01, SPAC1783.07C, SPBC1734.16C, SPAC15A10.02, SPBC31F10.13C, SPBC1703.02, SPAC12G12.05C, SPBC1703.14C, SPAC630.14C, SPAC21E11.03C, SPAC30D11.08C, SPAC144.02, SPBC14F5.12C, SPBC1198.11C, SPBC12C2.10C, SPAC10F6.08C, SPAC1952…
GO:0050789 regulation of biological process 4.26049857872632e-16 1.23135797073015e-18 62 97 1174 5224 0.00% 0.00 SPBC29B5.01, SPBC28F2.09, SPBC36.05C, SPCC553.11C, SPBC30B4.04C, SPCC965.10, SPAC4D7.10C, SPAC3G6.01, SPAC1783.07C, SPBP8B7.30C, SPBC530.08, SPBC354.05C, SPBC1734.16C, SPAPB1A11.04C, SPBC530.05, SPAC15A10.02, SPAC23G3.09, SPBC31F10.13C, SPBC27B12.11C, SPAC12G12.05C, SPAC18B11.10, SPAC8…
GO:0044237 cellular metabolic process 6.05805024951313e-16 1.7508815750038e-18 96 97 3304 5224 0.00% 0.00 SPBC1718.03, SPBC25H2.11C, SPCC553.11C, SPBC30B4.04C, SPCC965.10, SPAC1783.07C, SPBP8B7.30C, SPBC530.08, SPBC354.05C, SPBC1734.16C, SPAC15A10.02, SPCC1919.14C, SPBC31F10.13C, SPBC27B12.11C, SPBC336.07, SPAC18B11.10, SPAC23G3.01, SPAC630.14C, SPAC23E2.01, SPAC144.02, SPAC1F7.11C, SPCC320.03, S…
GO:0050794 regulation of cellular process 7.16657247963159e-16 2.07126372243688e-18 61 97 1145 5224 0.00% 0.00 SPBC29B5.01, SPBC28F2.09, SPBC36.05C, SPCC553.11C, SPBC30B4.04C, SPCC965.10, SPAC4D7.10C, SPAC3G6.01, SPAC1783.07C, SPBP8B7.30C, SPBC530.08, SPBC354.05C, SPBC1734.16C, SPAPB1A11.04C, SPBC530.05, SPAC15A10.02, SPAC23G3.09, SPBC31F10.13C, SPBC27B12.11C, SPAC12G12.05C, SPAC18B11.10, SPAC8C9…
GO:0006352 transcription initiation, DNA-dependent 8.00540889184872e-16 2.31370199186379e-18 17 97 48 5224 0.00% 0.00 SPBC28F2.09, SPCC553.11C, SPAC29E6.08, SPAC15A10.02, SPAPB1E7.10, SPAC16E8.11C, SPAC23G3.09, SPAC17A5.06, SPAC6F12.11C, SPBC13E7.10C, SPCC5E4.03C, SPAC12G12.05C, SPBC609.05, SPCC16C4.14C, SPBC336.07, SPAC22H12.02, SPBC2G5.07C
GO:0008152 metabolic process 2.0291176240868e-15 5.86450180371908e-18 96 97 3346 5224 0.00% 0.00 SPBC1718.03, SPBC25H2.11C, SPCC553.11C, SPBC30B4.04C, SPCC965.10, SPAC1783.07C, SPBP8B7.30C, SPBC530.08, SPBC354.05C, SPBC1734.16C, SPAC15A10.02, SPCC1919.14C, SPBC31F10.13C, SPBC27B12.11C, SPBC336.07, SPAC18B11.10, SPAC23G3.01, SPAC630.14C, SPAC23E2.01, SPAC144.02, SPAC1F7.11C, SPCC320.03, SPBC1198.1…
GO:0065007 biological regulation 3.74124455817628e-13 1.08128455438621e-15 62 97 1335 5224 0.00% 0.00 SPBC29B5.01, SPBC28F2.09, SPBC36.05C, SPCC553.11C, SPBC30B4.04C, SPCC965.10, SPAC4D7.10C, SPAC3G6.01, SPAC1783.07C, SPBP8B7.30C, SPBC530.08, SPBC354.05C, SPBC1734.16C, SPAPB1A11.04C, SPBC530.05, SPAC15A10.02, SPAC23G3.09, SPBC31F10.13C, SPBC27B12.11C, SPAC12G12.05C, SPAC18B11.10, SPAC8C9.14, SPAC…
GO:0010629 negative regulation of gene expression 1.55692427191299e-11 4.4997811326965e-14 21 97 141 5224 0.00% 0.00 SPBC12C2.10C, SPBC36.05C, SPAC3G9.14, SPBC31F10.14C, SPAC3G6.01, SPBC1734.16C, SPBC8D2.04, SPBC23E6.09, SPAC17G6.10, SPAC1486.10, SPBC31F10.13C, SPBC1105.04C, SPBC609.05, SPAC18B11.10, SPAC23G3.01, SPAC630.14C, SPBC30D10.02, SPAC9E9.10C, SPBC4B4.03, SPBC14F5.12C, SPAC1783.05
GO:0016569 covalent chromatin modification 4.18603246149068e-11 1.2098359715291e-13 20 97 131 5224 0.00% 0.00 SPBC29B5.01, SPBC12C2.10C, SPAC1952.05, SPBC36.05C, SPBC28F2.10C, SPBC25H2.11C, SPBP16F5.03C, SPAC4D7.10C, SPAC1783.07C, SPBC1734.16C, SPAC15A10.02, SPAC343.11C, SPCC5E4.03C, SPBC1105.04C, SPAC12G12.05C, SPAC21E11.03C, SPAC30D11.08C, SPAC9E9.10C, SPBC14F5.12C, SPAC1783.05
GO:0016570 histone modification 4.18603246149068e-11 1.2098359715291e-13 20 97 131 5224 0.00% 0.00 SPBC29B5.01, SPBC12C2.10C, SPAC1952.05, SPBC36.05C, SPBC28F2.10C, SPBC25H2.11C, SPBP16F5.03C, SPAC4D7.10C, SPAC1783.07C, SPBC1734.16C, SPAC15A10.02, SPAC343.11C, SPCC5E4.03C, SPBC1105.04C, SPAC12G12.05C, SPAC21E11.03C, SPAC30D11.08C, SPAC9E9.10C, SPBC14F5.12C, SPAC1783.05
GO:0045892 negative regulation of transcription, DNA-dependent 4.18603246149068e-11 1.2098359715291e-13 20 97 131 5224 0.00% 0.00 SPBC12C2.10C, SPBC36.05C, SPAC3G9.14, SPBC31F10.14C, SPAC3G6.01, SPBC1734.16C, SPBC8D2.04, SPBC23E6.09, SPAC17G6.10, SPBC31F10.13C, SPBC1105.04C, SPBC609.05, SPAC18B11.10, SPAC23G3.01, SPAC630.14C, SPBC30D10.02, SPAC9E9.10C, SPBC4B4.03, SPBC14F5.12C, SPAC1783.05
GO:0051253 negative regulation of RNA metabolic process 6.5362373204529e-11 1.88908593076673e-13 20 97 134 5224 0.00% 0.00 SPBC12C2.10C, SPBC36.05C, SPAC3G9.14, SPBC31F10.14C, SPAC3G6.01, SPBC1734.16C, SPBC8D2.04, SPBC23E6.09, SPAC17G6.10, SPBC31F10.13C, SPBC1105.04C, SPBC609.05, SPAC18B11.10, SPAC23G3.01, SPAC630.14C, SPBC30D10.02, SPAC9E9.10C, SPBC4B4.03, SPBC14F5.12C, SPAC1783.05
GO:0016481 negative regulation of transcription 8.73985320802418e-11 2.5259691352671e-13 20 97 136 5224 0.00% 0.00 SPBC12C2.10C, SPBC36.05C, SPAC3G9.14, SPBC31F10.14C, SPAC3G6.01, SPBC1734.16C, SPBC8D2.04, SPBC23E6.09, SPAC17G6.10, SPBC31F10.13C, SPBC1105.04C, SPBC609.05, SPAC18B11.10, SPAC23G3.01, SPAC630.14C, SPBC30D10.02, SPAC9E9.10C, SPBC4B4.03, SPBC14F5.12C, SPAC1783.05
GO:0016458 gene silencing 2.01756975036423e-10 5.8311264461394e-13 17 97 94 5224 0.00% 0.00 SPBC12C2.10C, SPBC36.05C, SPBC31F10.14C, SPAC3G6.01, SPBC1734.16C, SPBC8D2.04, SPBC23E6.09, SPAC1486.10, SPBC31F10.13C, SPBC1105.04C, SPBC609.05, SPAC18B11.10, SPAC23G3.01, SPAC630.14C, SPAC9E9.10C, SPBC14F5.12C, SPAC1783.05
GO:0045934 negative regulation of nucleobase, nucleoside, nucleotide and nucleic acid metabolic process 6.4496257185017e-10 1.86405367586754e-12 22 97 189 5224 0.00% 0.00 SPBC29B5.01, SPBC12C2.10C, SPBC36.05C, SPAC3G9.14, SPBC31F10.14C, SPAC3G6.01, SPBC1734.16C, SPBC8D2.04, SPBC23E6.09, SPAC17G6.10, SPBC31F10.13C, SPBC1105.04C, SPBC609.05, SPAC18B11.10, SPAC23G3.01, SPAC630.14C, SPBC30D10.02, SPA…
GO:0051172 negative regulation of nitrogen compound metabolic process 7.19097125875402e-10 2.07831539270348e-12 22 97 190 5224 0.00% 0.00 SPBC29B5.01, SPBC12C2.10C, SPBC36.05C, SPAC3G9.14, SPBC31F10.14C, SPAC3G6.01, SPBC1734.16C, SPBC8D2.04, SPBC23E6.09, SPAC17G6.10, SPBC31F10.13C, SPBC1105.04C, SPBC609.05, SPAC18B11.10, SPAC23G3.01, SPAC630.14C, SPBC30D10.02, SPAC9E9.10C, SPBC4B4.03, SPBC14F5.12…
GO:0010605 negative regulation of macromolecule metabolic process 8.33909412163994e-10 2.41014280972253e-12 23 97 212 5224 0.00% 0.00 SPBC29B5.01, SPBC12C2.10C, SPBC36.05C, SPAC3G9.14, SPBC31F10.14C, SPAC3G6.01, SPBC1734.16C, SPBC8D2.04, SPBC23E6.09, SPAC17G6.10, SPAC1486.10, SPBC31F10.13C, SPBC1105.04C, SPBC609.05, SPAC18B11.10, SPAC23G3.01, SPBC30D10.02, SPAC630.14C, SPAC9E9.10C, SPBC4B4.03, SP…
GO:0006475 internal protein amino acid acetylation 9.58433158497681e-10 2.77003803034012e-12 13 97 50 5224 0.00% 0.00 SPBC29B5.01, SPAC343.11C, SPAC1952.05, SPCC5E4.03C, SPBC28F2.10C, SPAC12G12.05C, SPBC25H2.11C, SPBP16F5.03C, SPAC4D7.10C, SPAC21E11.03C, SPAC1783.07C, SPAC15A10.02, SPAC1783.05
GO:0016573 histone acetylation 9.58433158497681e-10 2.77003803034012e-12 13 97 50 5224 0.00% 0.00 SPBC29B5.01, SPAC343.11C, SPAC1952.05, SPCC5E4.03C, SPBC28F2.10C, SPAC12G12.05C, SPBC25H2.11C, SPBP16F5.03C, SPAC4D7.10C, SPAC21E11.03C, SPAC1783.07C, SPAC15A10.02, SPAC1783.05
GO:0018393 internal peptidyl-lysine acetylation 9.58433158497681e-10 2.77003803034012e-12 13 97 50 5224 0.00% 0.00 SPBC29B5.01, SPAC343.11C, SPAC1952.05, SPCC5E4.03C, SPBC28F2.10C, SPAC12G12.05C, SPBC25H2.11C, SPBP16F5.03C, SPAC4D7.10C, SPAC21E11.03C, SPAC1783.07C, SPAC15A10.02, SPAC1783.05
GO:0018394 peptidyl-lysine acetylation 9.58433158497681e-10 2.77003803034012e-12 13 97 50 5224 0.00% 0.00 SPBC29B5.01, SPAC343.11C, SPAC1952.05, SPCC5E4.03C, SPBC28F2.10C, SPAC12G12.05C, SPBC25H2.11C, SPBP16F5.03C, SPAC4D7.10C, SPAC21E11.03C, SPAC1783.07C, SPAC15A10.02, SPAC1783.05
GO:0006342 chromatin silencing 1.36950296549228e-09 3.95810105633607e-12 16 97 90 5224 0.00% 0.00 SPBC12C2.10C, SPBC31F10.13C, SPBC1105.04C, SPBC609.05, SPBC36.05C, SPAC18B11.10, SPAC23G3.01, SPBC31F10.14C, SPAC630.14C, SPAC9E9.10C, SPAC3G6.01, SPBC1734.16C, SPBC8D2.04, SPBC14F5.12C, SPBC23E6.09, SPAC1783.05
GO:0045814 negative regulation of gene expression, epigenetic 1.36950296549228e-09 3.95810105633607e-12 16 97 90 5224 0.00% 0.00 SPBC12C2.10C, SPBC31F10.13C, SPBC1105.04C, SPBC609.05, SPBC36.05C, SPAC18B11.10, SPAC23G3.01, SPBC31F10.14C, SPAC630.14C, SPAC9E9.10C, SPAC3G6.01, SPBC1734.16C, SPBC8D2.04, SPBC14F5.12C, SPBC23E6.09, SPAC1783.05
GO:0040029 regulation of gene expression, epigenetic 1.95248076815567e-09 5.64300800044992e-12 16 97 92 5224 0.00% 0.00 SPBC12C2.10C, SPBC31F10.13C, SPBC1105.04C, SPBC609.05, SPBC36.05C, SPAC18B11.10, SPAC23G3.01, SPBC31F10.14C, SPAC630.14C, SPAC9E9.10C, SPAC3G6.01, SPBC1734.16C, SPBC8D2.04, SPBC14F5.12C, SPBC23E6.09, SPAC1783.05
GO:0009892 negative regulation of metabolic process 4.65488035170469e-09 1.34534114211118e-11 23 97 230 5224 0.00% 0.00 SPBC29B5.01, SPBC12C2.10C, SPBC36.05C, SPAC3G9.14, SPBC31F10.14C, SPAC3G6.01, SPBC1734.16C, SPBC8D2.04, SPBC23E6.09, SPAC17G6.10, SPAC1486.10, SPBC31F10.13C, SPBC1105.04C, SPBC609.05, SPAC18B11.10, SPAC23G3.01, SPBC30D10.02, SPAC630.14C, SPAC9E9.10C, SPBC4B4.03, SPBC14F5.12C, SP…
GO:0006367 transcription initiation from RNA polymerase II promoter 5.08017157730974e-09 1.46825768130339e-11 11 97 35 5224 0.00% 0.00 SPAC17A5.06, SPBC28F2.09, SPCC5E4.03C, SPBC609.05, SPAC12G12.05C, SPCC553.11C, SPAC22H12.02, SPAC29E6.08, SPAC15A10.02, SPAC16E8.11C, SPAC23G3.09
GO:0010558 negative regulation of macromolecule biosynthetic process 6.81911413321082e-09 1.97084223503203e-11 21 97 191 5224 0.00% 0.00 SPBC12C2.10C, SPBC36.05C, SPAC3G9.14, SPBC31F10.14C, SPAC3G6.01, SPBC1734.16C, SPBC8D2.04, SPBC23E6.09, SPAC17G6.10, SPBC31F10.13C, SPBC1105.04C, SPBC609.05, SPAC18B11.10, SPAC23G3.01, SPAC630.14C, SPBC30D10.02, SPAC9E9.10C, SPBC4B4.03, SPBC14F5.12C, SPAC1783.05…
GO:2000113 negative regulation of cellular macromolecule biosynthetic process 6.81911413321082e-09 1.97084223503203e-11 21 97 191 5224 0.00% 0.00 SPBC12C2.10C, SPBC36.05C, SPAC3G9.14, SPBC31F10.14C, SPAC3G6.01, SPBC1734.16C, SPBC8D2.04, SPBC23E6.09, SPAC17G6.10, SPBC31F10.13C, SPBC1105.04C, SPBC609.05, SPAC18B11.10, SPAC23G3.01, SPAC630.14C, SPBC30D10.02, SPAC9E9.10C, SPBC4B4.03, SPBC14F5.12C, SP…
GO:0006357 regulation of transcription from RNA polymerase II promoter 9.94027898371319e-09 2.87291300107318e-11 18 97 136 5224 0.00% 0.00 SPAC1952.05, SPBC36.05C, SPAC3G9.14, SPBP16F5.03C, SPBC31F10.14C, SPBC30B4.04C, SPAC3G6.01, SPBP8B7.30C, SPAC17G6.10, SPAC1486.10, SPBC31F10.13C, SPBC609.05, SPAC18B11.10, SPAC23E2.01, SPBC30D10.02, SPAC23H3.10, SPBC4B4.03, SPAC1783.05
GO:0031324 negative regulation of cellular metabolic process 1.84556251500923e-08 5.33399570811918e-11 22 97 223 5224 0.00% 0.00 SPBC29B5.01, SPBC12C2.10C, SPBC36.05C, SPAC3G9.14, SPBC31F10.14C, SPAC3G6.01, SPBC1734.16C, SPBC8D2.04, SPBC23E6.09, SPAC17G6.10, SPBC31F10.13C, SPBC1105.04C, SPBC609.05, SPAC18B11.10, SPAC23G3.01, SPAC630.14C, SPBC30D10.02, SPAC9E9.10C, SPBC4B4.03, SPBC14F5.12C, SPAC17…
GO:0009890 negative regulation of biosynthetic process 2.42961200386084e-08 7.02200001115851e-11 21 97 204 5224 0.00% 0.00 SPBC12C2.10C, SPBC36.05C, SPAC3G9.14, SPBC31F10.14C, SPAC3G6.01, SPBC1734.16C, SPBC8D2.04, SPBC23E6.09, SPAC17G6.10, SPBC31F10.13C, SPBC1105.04C, SPBC609.05, SPAC18B11.10, SPAC23G3.01, SPAC630.14C, SPBC30D10.02, SPAC9E9.10C, SPBC4B4.03, SPBC14F5.12C, SPAC1783.05, SPBC1198.11C
GO:0031327 negative regulation of cellular biosynthetic process 2.42961200386084e-08 7.02200001115851e-11 21 97 204 5224 0.00% 0.00 SPBC12C2.10C, SPBC36.05C, SPAC3G9.14, SPBC31F10.14C, SPAC3G6.01, SPBC1734.16C, SPBC8D2.04, SPBC23E6.09, SPAC17G6.10, SPBC31F10.13C, SPBC1105.04C, SPBC609.05, SPAC18B11.10, SPAC23G3.01, SPAC630.14C, SPBC30D10.02, SPAC9E9.10C, SPBC4B4.03, SPBC14F5.12C, SPAC1783.05, SPB…
GO:0006473 protein acetylation 2.87016068613736e-08 8.29526209866289e-11 13 97 64 5224 0.00% 0.00 SPBC29B5.01, SPAC343.11C, SPAC1952.05, SPCC5E4.03C, SPBC28F2.10C, SPAC12G12.05C, SPBC25H2.11C, SPBP16F5.03C, SPAC4D7.10C, SPAC21E11.03C, SPAC1783.07C, SPAC15A10.02, SPAC1783.05
GO:0043543 protein acylation 4.33429824944543e-08 1.25268735533105e-10 13 97 66 5224 0.00% 0.00 SPBC29B5.01, SPAC343.11C, SPAC1952.05, SPCC5E4.03C, SPBC28F2.10C, SPAC12G12.05C, SPBC25H2.11C, SPBP16F5.03C, SPAC4D7.10C, SPAC21E11.03C, SPAC1783.07C, SPAC15A10.02, SPAC1783.05
GO:0018205 peptidyl-lysine modification 5.29683167899214e-08 1.5308762078012e-10 13 97 67 5224 0.00% 0.00 SPBC29B5.01, SPAC343.11C, SPAC1952.05, SPCC5E4.03C, SPBC28F2.10C, SPAC12G12.05C, SPBC25H2.11C, SPBP16F5.03C, SPAC4D7.10C, SPAC21E11.03C, SPAC1783.07C, SPAC15A10.02, SPAC1783.05
GO:0006384 transcription initiation from RNA polymerase III promoter 6.57811598164391e-08 1.90118959007049e-10 7 97 11 5224 0.00% 0.00 SPBC13E7.10C, SPAC6F12.11C, SPAC29E6.08, SPCC16C4.14C, SPBC336.07, SPAPB1E7.10, SPBC2G5.07C
GO:0006996 organelle organization 1.17649435683198e-06 3.40027270760689e-09 43 97 969 5224 0.00% 0.00 SPBC29B5.01, SPBC36.05C, SPBC25H2.11C, SPBC30B4.04C, SPAC4D7.10C, SPAC3G6.01, SPAC1783.07C, SPBC1734.16C, SPAC15A10.02, SPBC31F10.13C, SPBC1703.02, SPAC12G12.05C, SPBC1703.14C, SPAC630.14C, SPAC21E11.03C, SPAC30D11.08C, SPAC144.02, SPBC14F5.12C, SPBC1198.11C, SPBC12C2.10C, SPAC10F6.08C, SPAC1952.…
GO:0071103 DNA conformation change 1.51203127611446e-06 4.37003258992619e-09 12 97 71 5224 0.00% 0.00 SPBC29B5.01, SPBC12C2.10C, SPBC31F10.13C, SPBC609.05, SPBC36.05C, SPBC31F10.14C, SPBC1703.14C, SPAC21E11.03C, SPBC8D2.04, SPBC23E6.09, SPAC16E8.11C, SPAC1783.05
GO:0048519 negative regulation of biological process 3.11465475221095e-06 9.00189234743048e-09 25 97 374 5224 0.00% 0.00 SPBC29B5.01, SPBC12C2.10C, SPBC36.05C, SPAC13G7.13C, SPAC3G9.14, SPBC31F10.14C, SPAC3G6.01, SPBP8B7.30C, SPBC1734.16C, SPBC8D2.04, SPBC23E6.09, SPAC17G6.10, SPAC1486.10, SPBC31F10.13C, SPBC1105.04C, SPBC609.05, SPAC18B11.10, SPAC23G3.01, SPBC30D10.02, SPAC630.14C, SPAC9E9.10C, …
GO:0018193 peptidyl-amino acid modification 3.18952975053924e-06 9.21829407670301e-09 13 97 92 5224 0.00% 0.00 SPBC29B5.01, SPAC343.11C, SPAC1952.05, SPCC5E4.03C, SPBC28F2.10C, SPAC12G12.05C, SPBC25H2.11C, SPBP16F5.03C, SPAC4D7.10C, SPAC21E11.03C, SPAC1783.07C, SPAC15A10.02, SPAC1783.05
GO:0010628 positive regulation of gene expression 5.81375940230704e-06 1.68027728390377e-08 11 97 64 5224 0.00% 0.00 SPBC29B5.01, SPBC609.05, SPAC3G6.01, SPAC21E11.03C, SPAC15A10.02, SPBC4B4.03, SPBC23E6.09, SPAC17G6.10, SPAC1486.10, SPAC1783.05, SPAC23G3.09
GO:0045941 positive regulation of transcription 5.81375940230704e-06 1.68027728390377e-08 11 97 64 5224 0.00% 0.00 SPBC29B5.01, SPBC609.05, SPAC3G6.01, SPAC21E11.03C, SPAC15A10.02, SPBC4B4.03, SPBC23E6.09, SPAC17G6.10, SPAC1486.10, SPAC1783.05, SPAC23G3.09
GO:0006323 DNA packaging 8.14475374907841e-06 2.35397507198798e-08 11 97 66 5224 0.00% 0.00 SPBC29B5.01, SPBC12C2.10C, SPBC31F10.13C, SPBC609.05, SPBC36.05C, SPBC31F10.14C, SPBC1703.14C, SPAC21E11.03C, SPBC8D2.04, SPBC23E6.09, SPAC1783.05
GO:0030702 chromatin silencing at centromere 8.75516591577322e-06 2.53039477334486e-08 10 97 52 5224 0.00% 0.00 SPBC12C2.10C, SPBC31F10.13C, SPBC1105.04C, SPBC609.05, SPBC36.05C, SPBC31F10.14C, SPAC9E9.10C, SPBC8D2.04, SPBC14F5.12C, SPAC1783.05
GO:0045935 positive regulation of nucleobase, nucleoside, nucleotide and nucleic acid metabolic process 9.59675090861985e-06 2.77362743023695e-08 11 97 67 5224 0.00% 0.00 SPBC29B5.01, SPBC609.05, SPAC3G6.01, SPAC21E11.03C, SPAC15A10.02, SPBC4B4.03, SPBC23E6.09, SPAC17G6.10, SPAC1486.10, SPAC1783.05, SPAC23G3.09
GO:0051173 positive regulation of nitrogen compound metabolic process 9.59675090861985e-06 2.77362743023695e-08 11 97 67 5224 0.00% 0.00 SPBC29B5.01, SPBC609.05, SPAC3G6.01, SPAC21E11.03C, SPAC15A10.02, SPBC4B4.03, SPBC23E6.09, SPAC17G6.10, SPAC1486.10, SPAC1783.05, SPAC23G3.09
GO:0006360 transcription from RNA polymerase I promoter 2.66392522967669e-05 7.69920586611759e-08 8 97 32 5224 0.00% 0.00 SPBC1718.03, SPBC1703.02, SPAC1687.01, SPBC1703.14C, SPAC29E6.08, SPBC11G11.05, SPAC1B3.12C, SPBC1198.11C
GO:0071842 cellular component organization at cellular level 3.66880184394493e-05 1.06034735374131e-07 44 97 1124 5224 0.00% 0.00 SPBC29B5.01, SPBC36.05C, SPBC25H2.11C, SPBC30B4.04C, SPAC4D7.10C, SPAC3G6.01, SPAC1783.07C, SPBC1734.16C, SPAC15A10.02, SPAC23G3.09, SPBC31F10.13C, SPBC1703.02, SPAC12G12.05C, SPBC1703.14C, SPAC630.14C, SPAC21E11.03C, SPAC30D11.08C, SPAC144.02, SPBC14F5.12C, SPBC1198.1…
GO:0048523 negative regulation of cellular process 0.000152116318631951 4.39642539398703e-07 22 97 361 5224 0.00% 0.00 SPBC29B5.01, SPBC12C2.10C, SPBC36.05C, SPAC3G9.14, SPBC31F10.14C, SPAC3G6.01, SPBC1734.16C, SPBC8D2.04, SPBC23E6.09, SPAC17G6.10, SPBC31F10.13C, SPBC1105.04C, SPBC609.05, SPAC18B11.10, SPAC23G3.01, SPAC630.14C, SPBC30D10.02, SPAC9E9.10C, SPBC4B4.03, SPBC14F5.12C, SPAC1783.05, SPB…
GO:0034728 nucleosome organization 0.000487840799232657 1.40994450645277e-06 9 97 61 5224 0.00% 0.00 SPAC343.11C, SPBC31F10.13C, SPAC11E3.01C, SPBC609.05, SPBC31F10.14C, SPAC3G6.01, SPBC8D2.04, SPBC23E6.09, SPAC1783.05
GO:0016043 cellular component organization 0.000545577481091111 1.57681352916506e-06 44 97 1230 5224 0.00% 0.00 SPBC29B5.01, SPBC36.05C, SPBC25H2.11C, SPBC30B4.04C, SPAC4D7.10C, SPAC3G6.01, SPAC1783.07C, SPBC1734.16C, SPAC15A10.02, SPAC23G3.09, SPBC31F10.13C, SPBC1703.02, SPAC12G12.05C, SPBC1703.14C, SPAC630.14C, SPAC21E11.03C, SPAC30D11.08C, SPAC144.02, SPBC14F5.12C, SPBC1198.11C, SPBC12C2.10C, …
GO:0006333 chromatin assembly or disassembly 0.000881059652997409 2.54641518207344e-06 8 97 49 5224 0.00% 0.00 SPBC29B5.01, SPBC31F10.13C, SPBC609.05, SPBC31F10.14C, SPBC1703.14C, SPAC21E11.03C, SPBC8D2.04, SPBC23E6.09
GO:0009987 cellular process 0.0010078164440233 2.91276428908468e-06 96 97 4453 5224 0.00% 0.00 SPBC1718.03, SPBC25H2.11C, SPCC553.11C, SPBC30B4.04C, SPCC965.10, SPAC1783.07C, SPBP8B7.30C, SPBC530.08, SPBC354.05C, SPBC1734.16C, SPAC15A10.02, SPCC1919.14C, SPBC31F10.13C, SPBC27B12.11C, SPBC336.07, SPAC18B11.10, SPAC23G3.01, SPAC630.14C, SPAC23E2.01, SPAC144.02, SPAC1F7.11C, SPCC320.03, SPBC1198.11C…
GO:0010557 positive regulation of macromolecule biosynthetic process 0.00114287235269375 3.30309928524205e-06 11 97 106 5224 0.00% 0.00 SPBC29B5.01, SPBC609.05, SPAC3G6.01, SPAC21E11.03C, SPAC15A10.02, SPBC4B4.03, SPBC23E6.09, SPAC17G6.10, SPAC1486.10, SPAC1783.05, SPAC23G3.09
GO:0009891 positive regulation of biosynthetic process 0.00125446099296332 3.62560980625236e-06 11 97 107 5224 0.00% 0.00 SPBC29B5.01, SPBC609.05, SPAC3G6.01, SPAC21E11.03C, SPAC15A10.02, SPBC4B4.03, SPBC23E6.09, SPAC17G6.10, SPAC1486.10, SPAC1783.05, SPAC23G3.09
GO:0031328 positive regulation of cellular biosynthetic process 0.00125446099296332 3.62560980625236e-06 11 97 107 5224 0.00% 0.00 SPBC29B5.01, SPBC609.05, SPAC3G6.01, SPAC21E11.03C, SPAC15A10.02, SPBC4B4.03, SPBC23E6.09, SPAC17G6.10, SPAC1486.10, SPAC1783.05, SPAC23G3.09
GO:0000122 negative regulation of transcription from RNA polymerase II promoter 0.00200391611257645 5.79166506524986e-06 7 97 39 5224 0.00% 0.00 SPBC31F10.13C, SPBC4B4.03, SPAC18B11.10, SPAC3G9.14, SPAC17G6.10, SPBC31F10.14C, SPBC30D10.02
GO:0010604 positive regulation of macromolecule metabolic process 0.00527642991424111 1.52497974400032e-05 11 97 124 5224 0.04% 0.04 SPBC29B5.01, SPBC609.05, SPAC3G6.01, SPAC21E11.03C, SPAC15A10.02, SPBC4B4.03, SPBC23E6.09, SPAC17G6.10, SPAC1486.10, SPAC1783.05, SPAC23G3.09
GO:0031497 chromatin assembly 0.00725787968488796 2.09765308811791e-05 7 97 47 5224 0.04% 0.04 SPBC29B5.01, SPBC8D2.04, SPBC31F10.13C, SPBC609.05, SPBC23E6.09, SPBC31F10.14C, SPAC21E11.03C
GO:0009893 positive regulation of metabolic process 0.00827072370683745 2.39038257423048e-05 11 97 130 5224 0.04% 0.04 SPBC29B5.01, SPBC609.05, SPAC3G6.01, SPAC21E11.03C, SPAC15A10.02, SPBC4B4.03, SPBC23E6.09, SPAC17G6.10, SPAC1486.10, SPAC1783.05, SPAC23G3.09
GO:0031325 positive regulation of cellular metabolic process 0.00827072370683745 2.39038257423048e-05 11 97 130 5224 0.04% 0.04 SPBC29B5.01, SPBC609.05, SPAC3G6.01, SPAC21E11.03C, SPAC15A10.02, SPBC4B4.03, SPBC23E6.09, SPAC17G6.10, SPAC1486.10, SPAC1783.05, SPAC23G3.09

## Sheet: cbf11_complexes07
FileS4: SAGA and Cbf11 predictions and statistics (See different tab names)
Complexes predicted to be associated with Cbf11, with each unit having confidence above 0.7 in SVM and above 0.5 in RF
The list of complex is taken from the GeneDB cellular component terms
percentage	complex	total annotated units	predicted units
100	RNA polymerase I transcription factor complex	5	5
100	transcription factor TFIIIB complex	3	3
100	nuclear ubiquitin ligase complex	1	1
100	protein phosphatase type 1 complex	1	1
100	HIR complex	1	1
100	transcription factor TFIIA complex	2	2
100	transcription factor TFIIE complex	2	2
100	RNA-directed RNA polymerase complex	2	2
100	nuclear RNA-directed RNA polymerase complex	3	3
100	centromere-specific nucleosome	2	2
83.3333	transcription factor TFIIIC complex	6	5
83.3333	DNA-directed RNA polymerase II, core complex	12	10
83.3333	MBF transcription complex	6	5
82.3529	DNA-directed RNA polymerase III complex	17	14
75	transcription factor complex	4	3
75	CCR4-NOT complex	4	3
75	CCR4-NOT core complex	16	12
71.4286	DNA-directed RNA polymerase I complex	14	10
66.6667	chromatin silencing complex	3	2
66.6667	transcription elongation factor complex	3	2
66.6667	SREBP-SCAP complex	3	2
65	Srb-mediator complex	20	13
60	Rik1-E3 ubiquitin ligase complex	5	3
52.6316	mediator complex	38	20
50	histone deacetylase complex	8	4
50	RNA polymerase I upstream activating factor complex	4	2
50	cAMP-dependent protein kinase complex	2	1
50	NuRD complex	4	2
50	DNA-directed RNA polymerase II, holoenzyme	10	5
50	CCAAT-binding factor complex	4	2
50	INO80 complex	2	1
50	Lsd1/2 complex	4	2
50	Elongator holoenzyme complex	6	3
50	TSC1-TSC2 complex	2	1
40	Lid2 complex	5	2
36.8421	SAGA complex	19	7
36.3636	holo TFIIH complex	11	4
35.2941	transcription factor TFIID complex	17	6
33.3333	heterotrimeric G-protein complex	6	2
33.3333	protein kinase CK2 complex	3	1
33.3333	mitochondrial oxoglutarate dehydrogenase complex	3	1
33.3333	RITS complex	3	1
33.3333	ARC complex	3	1
33.3333	SUMO-targeted ubiquitin ligase complex	3	1
33.3333	Tor2-Mei2-Ste11 complex	3	1
30.7692	SWI/SNF complex	13	4
28.5714	Clr6 histone deacetylase complex II'	7	2
25	AP-2 adaptor complex	12	3
25	glycine cleavage complex	4	1
25	septin complex	4	1
25	NatA complex	4	1
25	HULC complex	4	1
25	COMPASS complex	8	2
23.0769	RSC complex	13	3
21.4286	chromatin remodeling complex	28	6
20	nucleotide-excision repair factor 3 complex	5	1
20	THO complex	5	1
20	protein serine/threonine phosphatase complex	5	1
20	Cdc73/Paf1 complex	5	1
16.6667	nuclear nucleosome	6	1
16.6667	mitochondrial pyruvate dehydrogenase complex	6	1
16.6667	H4/H2A histone acetyltransferase complex	6	1
14.2857	ubiquitin ligase complex	21	3
14.2857	SCF ubiquitin ligase complex	7	1
11.1111	nuclear telomere cap complex	9	1
11.1111	chaperonin-containing T-complex	9	1
10	histone acetyltransferase complex	10	1
10	TRAPP complex	10	1
7.69231	kinetochore	13	1
7.63889	protein complex	144	11
6.66667	inner kinetochore of condensed chromosome	30	2
6.66667	mRNA cleavage and polyadenylation specificity factor complex	15	1
3.33333	mitochondrial small ribosomal subunit	60	2
1.69492	spliceosome	59	1
1.66667	nuclear pore	60	1

[truncated: 3 more sheets: cbf11_complexes05, cbf11_complexesinMSexp, Cbf11 MS-data]
