# Supplementary material for: Predicting the Fission Yeast Protein Interaction Network
Source: G3 (Bethesda). 2012 Apr 1;2(4):453–67. doi: 10.1534/g3.111.001560 (PMC3337474; doi:10.1534/g3.111.001560)
Supplement: Supporting Information [file supp_2.4.453_FileS5.xls]

## Sheet: Sheet1
File S5: Predictions for new interactions
Predictions for all interactions of proteins for which new interactions were added (capture and Y2H) between August 2010 and April 2011.
Bold are the new interactions added to the experimental list.
SPAC16A10.07C	SPBC1778.02	taz1	rap1	human TRF ortholog Taz1	telomere binding protein Rap1	0.806	0.961604
SPAC17H9.19C	SPBC6B1.10	cdt2	prp17	WD repeat protein Cdt2	splicing factor Prp17	0.687	0.880434
SPBC19G7.06	SPBC4C3.05C	mbx1	nuc1	MADS-box transcription factor Mbx1	DNA-directed RNA polymerase I complex large subunit Nuc1	0.568	0.879543
SPAC29A4.08C	SPAC3A12.11C	prp19	cwf2	ubiquitin-protein ligase E4	RNA-binding protein Cwf2	0.893	0.872513
SPAC1782.09C	SPBC428.13C	clp1	mob1	Cdc14-related protein phosphatase Clp1/Flp1	Sid2-Mob1 kinase complex regulatory subunit Mob1	0.57	0.854687
SPBC244.01C	SPBC428.13C	sid4	mob1	SIN component scaffold protein Sid4	Sid2-Mob1 kinase complex regulatory subunit Mob1	0.56	0.847112
SPAC17G8.10C	SPBC19G7.06	dma1	mbx1	mitotic spindle checkpoint protein Dma1	MADS-box transcription factor Mbx1	0.558	0.845378
SPAC1782.09C	SPBC244.01C	clp1	sid4	Cdc14-related protein phosphatase Clp1/Flp1	SIN component scaffold protein Sid4	0.574	0.843502
SPAC29A4.08C	SPBC6B1.10	prp19	prp17	ubiquitin-protein ligase E4	splicing factor Prp17	0.879	0.842339
SPAC29A4.08C	SPBC28F2.04C	prp19	cwf7	ubiquitin-protein ligase E4	splicing factor Cwf7	0.841	0.842227
SPAC664.01C	SPBC1778.02	swi6	rap1	chromodomain protein Swi6	telomere binding protein Rap1	0.637	0.841489
SPAC17H9.19C	SPAC664.07C	cdt2	rad9	WD repeat protein Cdt2	checkpoint clamp complex protein Rad9	0.769	0.83628
SPAC664.01C	SPCC622.16C	swi6	epe1	chromodomain protein Swi6	Jmjc domain chromatin associated protein Epe1	0.636	0.836035
SPAC17H9.19C	SPBC1778.02	cdt2	rap1	WD repeat protein Cdt2	telomere binding protein Rap1	0.745	0.827786
SPAC15A10.15	SPBC1778.02	sgo2	rap1	inner centromere protein, shugoshin Sgo2	telomere binding protein Rap1	0.633	0.820281
SPAC16A10.07C	SPCC622.16C	taz1	epe1	human TRF ortholog Taz1	Jmjc domain chromatin associated protein Epe1	0.674	0.812203
SPAC16A10.07C	SPAC664.01C	taz1	swi6	human TRF ortholog Taz1	chromodomain protein Swi6	0.673	0.805673
SPAC1782.09C	SPAC17G8.10C	clp1	dma1	Cdc14-related protein phosphatase Clp1/Flp1	mitotic spindle checkpoint protein Dma1	0.535	0.802976
SPAC24H6.05	SPBC19G7.06	cdc25	mbx1	M phase inducer phosphatase Cdc25	MADS-box transcription factor Mbx1	0.582	0.79385
SPAC17H9.19C	SPBC19G7.06	cdt2	mbx1	WD repeat protein Cdt2	MADS-box transcription factor Mbx1	0.572	0.793258
SPBC1778.02	SPCC622.16C	rap1	epe1	telomere binding protein Rap1	Jmjc domain chromatin associated protein Epe1	0.662	0.786539
SPAC227.07C	SPBC428.13C	pab1	mob1	protein phosphatase regulatory subunit Pab1	Sid2-Mob1 kinase complex regulatory subunit Mob1	0.511	0.782145
SPAC16A10.07C	SPBC19G7.06	taz1	mbx1	human TRF ortholog Taz1	MADS-box transcription factor Mbx1	0.567	0.779527
SPAC24H6.05	SPBC244.01C	cdc25	sid4	M phase inducer phosphatase Cdc25	SIN component scaffold protein Sid4	0.541	0.778353
SPAC17G8.10C	SPBC428.13C	dma1	mob1	mitotic spindle checkpoint protein Dma1	Sid2-Mob1 kinase complex regulatory subunit Mob1	0.557	0.775738
SPAC17G8.10C	SPAC24H6.05	dma1	cdc25	mitotic spindle checkpoint protein Dma1	M phase inducer phosphatase Cdc25	0.557	0.775547
SPAC16A10.07C	SPAC664.07C	taz1	rad9	human TRF ortholog Taz1	checkpoint clamp complex protein Rad9	0.737	0.775508
SPAC3A12.11C	SPBC6B1.10	cwf2	prp17	RNA-binding protein Cwf2	splicing factor Prp17	0.668	0.772011
SPAC1782.09C	SPAC24H6.05	clp1	cdc25	Cdc14-related protein phosphatase Clp1/Flp1	M phase inducer phosphatase Cdc25	0.602	0.759713
SPAC3A12.11C	SPBC28F2.04C	cwf2	cwf7	RNA-binding protein Cwf2	splicing factor Cwf7	0.632	0.759575
SPAC17G8.10C	SPBC244.01C	dma1	sid4	mitotic spindle checkpoint protein Dma1	SIN component scaffold protein Sid4	0.537	0.755794
SPBC1778.02	SPBC19G7.06	rap1	mbx1	telomere binding protein Rap1	MADS-box transcription factor Mbx1	0.582	0.754876
SPAC664.07C	SPBC1778.02	rad9	rap1	checkpoint clamp complex protein Rad9	telomere binding protein Rap1	0.685	0.738116
SPCC663.11	SPCC962.02C	saf1	bir1	ww domain binding protein 11 (wbp11) ortholog	survivin, Bir1	0.526	0.73348
SPBC1778.02	SPBC6B1.10	rap1	prp17	telomere binding protein Rap1	splicing factor Prp17	0.646	0.724312
SPAC664.07C	SPBC6B1.10	rad9	prp17	checkpoint clamp complex protein Rad9	splicing factor Prp17	0.603	0.718639
SPAC24H6.05	SPBC428.13C	cdc25	mob1	M phase inducer phosphatase Cdc25	Sid2-Mob1 kinase complex regulatory subunit Mob1	0.524	0.711333
SPAC17G8.10C	SPBC1778.02	dma1	rap1	mitotic spindle checkpoint protein Dma1	telomere binding protein Rap1	0.658	0.71082
SPAC664.07C	SPCC622.16C	rad9	epe1	checkpoint clamp complex protein Rad9	Jmjc domain chromatin associated protein Epe1	0.646	0.706248
SPAC15A10.15	SPBC19G7.06	sgo2	mbx1	inner centromere protein, shugoshin Sgo2	MADS-box transcription factor Mbx1	0.556	0.703293
SPAC15A10.15	SPAC17G8.10C	sgo2	dma1	inner centromere protein, shugoshin Sgo2	mitotic spindle checkpoint protein Dma1	0.583	0.697067
SPBC6B1.10	SPCC622.16C	prp17	epe1	splicing factor Prp17	Jmjc domain chromatin associated protein Epe1	0.58	0.69158
SPAC1834.06C	SPBC428.13C	pmo25	mob1	mo25 family protein Pmo25	Sid2-Mob1 kinase complex regulatory subunit Mob1	0.56	0.684688
SPAC13C5.02	SPCC663.11	dre4	saf1	DNA replication protein Dre4	ww domain binding protein 11 (wbp11) ortholog	0.546	0.670788
SPAC17G8.10C	SPAC1834.06C	dma1	pmo25	mitotic spindle checkpoint protein Dma1	mo25 family protein Pmo25	0.501	0.664481
SPAC16A10.07C	SPBC6B1.10	taz1	prp17	human TRF ortholog Taz1	splicing factor Prp17	0.61	0.660047
SPBC19G7.06	SPBP23A10.07	mbx1	rpa2	MADS-box transcription factor Mbx1	DNA-directed RNA polymerase I complex subunit Rpa2	0.524	0.658607
SPBC19G7.06	SPCC622.16C	mbx1	epe1	MADS-box transcription factor Mbx1	Jmjc domain chromatin associated protein Epe1	0.549	0.652817
SPBC428.13C	SPCC962.02C	mob1	bir1	Sid2-Mob1 kinase complex regulatory subunit Mob1	survivin, Bir1	0.506	0.651819
SPAC13C5.02	SPAC17H9.19C	dre4	cdt2	DNA replication protein Dre4	WD repeat protein Cdt2	0.639	0.651058
SPAC15A10.15	SPCC962.02C	sgo2	bir1	inner centromere protein, shugoshin Sgo2	survivin, Bir1	0.56	0.646989
SPAC16A10.07C	SPAC17H9.19C	taz1	cdt2	human TRF ortholog Taz1	WD repeat protein Cdt2	0.718	0.632394
SPAC17G8.10C	SPAC17H9.19C	dma1	cdt2	mitotic spindle checkpoint protein Dma1	WD repeat protein Cdt2	0.613	0.629278
SPAC13C5.02	SPAC16A10.07C	dre4	taz1	DNA replication protein Dre4	human TRF ortholog Taz1	0.604	0.62164
SPAC227.07C	SPAC2C4.14C	pab1	ppk11	protein phosphatase regulatory subunit Pab1	PAK-related kinase Ppk11	0.51	0.61942
SPAC17H9.19C	SPCC622.16C	cdt2	epe1	WD repeat protein Cdt2	Jmjc domain chromatin associated protein Epe1	0.664	0.616273
SPAC17G8.10C	SPBC6B1.10	dma1	prp17	mitotic spindle checkpoint protein Dma1	splicing factor Prp17	0.528	0.611388
SPAC13C5.02	SPAC664.07C	dre4	rad9	DNA replication protein Dre4	checkpoint clamp complex protein Rad9	0.62	0.607829
SPAC664.01C	SPBC19G7.06	swi6	mbx1	chromodomain protein Swi6	MADS-box transcription factor Mbx1	0.544	0.600235
SPAC1782.09C	SPCC962.02C	clp1	bir1	Cdc14-related protein phosphatase Clp1/Flp1	survivin, Bir1	0.517	0.598669
SPAC13C5.02	SPAC15A10.15	dre4	sgo2	DNA replication protein Dre4	inner centromere protein, shugoshin Sgo2	0.552	0.590838
SPAC15A10.15	SPAC16A10.07C	sgo2	taz1	inner centromere protein, shugoshin Sgo2	human TRF ortholog Taz1	0.606	0.582897
SPAC664.07C	SPBC19G7.06	rad9	mbx1	checkpoint clamp complex protein Rad9	MADS-box transcription factor Mbx1	0.523	0.576941
SPAC16A10.07C	SPAC17G8.10C	taz1	dma1	human TRF ortholog Taz1	mitotic spindle checkpoint protein Dma1	0.547	0.561056
SPAC227.07C	SPCC962.02C	pab1	bir1	protein phosphatase regulatory subunit Pab1	survivin, Bir1	0.547	0.553115
SPAC17G8.10C	SPCC962.02C	dma1	bir1	mitotic spindle checkpoint protein Dma1	survivin, Bir1	0.528	0.549717
SPBC428.13C	SPCC663.11	mob1	saf1	Sid2-Mob1 kinase complex regulatory subunit Mob1	ww domain binding protein 11 (wbp11) ortholog	0.523	0.549538
SPBC4C3.05C	SPBP23A10.07	nuc1	rpa2	DNA-directed RNA polymerase I complex large subunit Nuc1	DNA-directed RNA polymerase I complex subunit Rpa2	0.545	0.544544
SPAC15A10.15	SPBC244.01C	sgo2	sid4	inner centromere protein, shugoshin Sgo2	SIN component scaffold protein Sid4	0.533	0.539012
SPBC19G7.06	SPBC244.01C	mbx1	sid4	MADS-box transcription factor Mbx1	SIN component scaffold protein Sid4	0.556	0.532014
SPAC2C4.14C	SPCC622.16C	ppk11	epe1	PAK-related kinase Ppk11	Jmjc domain chromatin associated protein Epe1	0.54	0.510519
SPAC24H6.05	SPAC2C4.14C	cdc25	ppk11	M phase inducer phosphatase Cdc25	PAK-related kinase Ppk11	0.598	0.505452
