# Supplementary material for: Predicting the Fission Yeast Protein Interaction Network
Source: G3 (Bethesda). 2012 Apr 1;2(4):453–67. doi: 10.1534/g3.111.001560 (PMC3337474; doi:10.1534/g3.111.001560)
Supplement: Supporting Information [file supp_2.4.453_FileS6.xls]

## Sheet: stats_tests_pred_RFSVM09
Statistics of degree for predicted network (both RF and SVM with score>0.9)
Wilcoxon rank sum tests: Compare degree of proteins belonging to class against proteins out of class
p		Direction	feature	meanpos	meanneg	npos	nneg
5.39431e-40		higher degree	none	13.8121	5.96044	2506	455
1.11007e-33		higher degree	GO_0008150_BIOLOGICAL_PROCESS	13.5312	4.96563	2641	320
3.39167e-29		lower degree	un	6.35376	13.4681	359	2602
5.57643e-27		higher degree	GO_0006259_DNA_METABOLISM	18.7315	11.6321	406	2555
8.7093e-13		higher degree	GO_0006350_TRANSCRIPTION	16.008	12.1151	373	2588
3.52322e-10		higher degree	GO_0016070_RNA_METABOLISM	17.8229	11.9062	350	2611
1.37061e-07		higher degree	GO_0006810_TRANSPORT	15.9776	11.7052	624	2337
3.86022e-07		higher degree	GO_0044238_PRIMARY_METABOLISM	13.3382	11.5151	1771	1190
1.34145e-06		lower degree	GO_0006412_PROTEIN_BIOSYNTHESIS	6.84354	12.9065	147	2814
2.06558e-06		lower degree	translation	2.96774	12.7075	31	2930
2.60655e-05		lower degree	signal	5.38983	12.7522	59	2902
0.0110482		lower degree	Number.of.introns	12.8729	13.058	606	1570
0.0369613		lower degree	CyCle	2.33333	12.616	3	2958
Spearman Rank Correlation tests between degree and feature:
p-value	r	Direction	Feature
0	1	positive	degree
6.52012e-40	-0.239545	negative	Chromosome
5.44649e-21	0.17154	positive	kDa
1.91724e-20	0.169142	positive	protlength
1.20486e-19	0.165576	positive	ORF.length..nt.
4.5467e-18	-0.158286	negative	Ribosome.density..rb.kb.
7.34667e-10	0.112861	positive	absCentro
9.07306e-07	-0.0901005	negative	AugCAI
8.89183e-06	-0.0815395	negative	Poly.A..tail.rank
9.60995e-05	-0.0716138	negative	First.intron.length
0.000129113	0.0702935	positive	N
0.000286228	0.0666168	positive	E
0.000341182	0.0657809	positive	abstelo
0.00189901	0.0570498	positive	C
0.00593279	0.0505536	positive	F
0.00825357	0.0485357	positive	W
0.00829721	-0.0485029	negative	A
0.0293388	0.0400431	positive	R
0.0329572	-0.0391929	negative	pH
0.119295	-0.0286332	negative	M
0.125392	-0.02817	negative	Q
0.125923	-0.0281305	negative	Relative.Pol.II.oCCupanCy
0.149457	0.0264965	positive	nCont
0.183585	-0.0244447	negative	mRNA.half.life.short
0.205532	-0.0232713	negative	mRNA.level
0.232671	-0.02194	negative	H
0.273999	0.0201093	positive	I
0.296592	-0.019188	negative	start
0.298052	-0.0191301	negative	stop
0.33377	0.0177686	positive	D
0.377683	0.0162177	positive	L
0.451662	-0.0138368	negative	S
0.470391	0.0132705	positive	Y
0.502925	0.0123155	positive	sCont
0.605216	-0.00950327	negative	mRNA.half.life.long
0.690795	0.00731304	positive	P
0.778518	-0.00517077	negative	T
0.791033	-0.00487144	negative	First.intron.GC
0.823573	-0.00409895	negative	K
0.859279	0.00325951	positive	V
0.897688	-0.00236399	negative	G

## Sheet: stats_tests_degreecorr_postrain
Statistics of degree for network used as positive training
Wilcoxon rank sum tests: Compare degree of proteins belonging to class against proteins out of class
p		Relation	feature	meanpos	meanneg	npos	nneg
0.00228975		lower degree	GO_0006412_PROTEIN_BIOSYNTHESIS	1.28947	1.71061	38	622
0.0318195		higher degree	GO_0007049_CELL_CYCLE	1.87097	1.64366	124	536
0.0403354		higher degree	GO_0016070_RNA_METABOLISM	2.07018	1.60623	114	546
0.0635085		higher degree	GO_0006810_TRANSPORT	1.73333	1.66875	180	480
0.0846686		higher degree	strand	1.73373	1.63665	338	322
0.0948958		lower degree	GO_0044238_PRIMARY_METABOLISM	1.66592	1.72897	446	214
0.10645		lower degree	translation	1.14286	1.69219	7	653
0.23787		lower degree	transport	1	1.68741	1	659
0.23787		lower degree	dna	1	1.68741	1	659
0.262129		higher degree	GO_0008150_BIOLOGICAL_PROCESS	1.7037	1.41026	621	39
0.298783		higher degree	none	1.70067	1.54839	598	62
0.333398		higher degree	Number.of.introns	1.87261	1.59489	157	274
0.369117		higher degree	signal	1.85	1.68125	20	640
0.385419		higher degree	tfCode	1.71429	1.68576	14	646
0.396348		lower degree	un	1.44	1.69606	25	635
0.43731		lower degree	GO_0007165_SIGNAL_TRANSDUCTION	1.4898	1.70213	49	611
0.532153		lower degree	GO_0007005_MITOCHONDRION_ORGANIZATION_AND_BIOGENESIS	1.66667	1.68645	3	657
0.538186		lower degree	GO_0006259_DNA_METABOLISM	1.62	1.69821	100	560
0.545525		lower degree	CyCle	1.66667	1.68654	6	654
0.57999		lower degree	metab	1.5	1.68693	2	658
0.819737		lower degree	GO_0006350_TRANSCRIPTION	1.65714	1.69189	105	555
Spearman correlation of degree with features
p	r	Direction	Features
0	1	positive	degree
0.00628805	-0.106258	negative	C
0.0199248	0.0905933	positive	First.intron.GC
0.0262221	0.0865282	positive	A
0.0312873	-0.0838323	negative	K
0.0355563	-0.0818368	negative	W
0.0478356	0.0770572	positive	Q
0.0643201	-0.0720524	negative	pH
0.103023	-0.0635184	negative	F
0.103794	-0.0633769	negative	nCont
0.109692	0.0623212	positive	stop
0.11019	0.0622341	positive	start
0.114495	-0.061494	negative	H
0.124922	-0.0597878	negative	R
0.127773	-0.0593407	negative	kDa
0.151995	-0.0558231	negative	AugCAI
0.152183	-0.0557976	negative	protlength
0.173693	0.0530181	positive	M
0.184308	0.0517405	positive	Poly.A..tail.rank
0.196925	0.0502908	positive	Ribosome.density..rb.kb.
0.229333	-0.046854	negative	ORF.length..nt.
0.256391	0.0442406	positive	Relative.Pol.II.oCCupanCy
0.287057	0.0415003	positive	mRNA.half.life.short
0.309745	0.0395979	positive	absCentro
0.430426	-0.0307419	negative	G
0.493122	-0.0267232	negative	D
0.49639	0.0265216	positive	T
0.574344	0.0219017	positive	abstelo
0.580609	0.0215442	positive	N
0.621392	-0.0192589	negative	reltelo
0.628993	0.0188404	positive	relCentro
0.662781	0.0170053	positive	I
0.663809	-0.0169501	negative	mRNA.half.life.long
0.718303	0.0140673	positive	First.intron.length
0.783081	0.0107363	positive	L
0.820511	0.0088482	positive	S
0.85914	0.00692099	positive	Y
0.904201	0.00469373	positive	V
0.922874	0.00377564	positive	P
0.959228	0.00199369	positive	E
0.970992	-0.00141816	negative	Chromosome
0.984796	0.000743188	positive	mRNA.level
0.996939	-0.000149597	negative	sCont

## Sheet: stats_tests_degreecorr_knownint
File S6: Statistics of degree of network of known pombe interactions (including orthologues from budding yeast)
Wilcoxon rank sum tests: Compare degree of proteins belonging to class against proteins out of class
p		Relation	feature	meanpos	meanneg	npos	nneg
2.71438e-31		lower degree	un	11.8712	37.22	233	2859
2.52003e-22		higher degree	GO_0006259_DNA_METABOLISM	58.1732	32.0966	381	2711
2.20053e-21		higher degree	GO_0007049_CELL_CYCLE	53.9587	32.2485	436	2656
2.55325e-20		higher degree	GO_0008150_BIOLOGICAL_PROCESS	36.8775	18.791	2824	268
1.00728e-14		higher degree	none	37.649	24.4507	2544	548
7.66489e-14		higher degree	GO_0044238_PRIMARY_METABOLISM	39.4644	27.3113	2035	1057
2.23221e-11		higher degree	GO_0006350_TRANSCRIPTION	50.1294	33.4789	340	2752
0.000122712		higher degree	signal	52.2024	34.8381	84	3008
0.000448649		higher degree	GO_0007165_SIGNAL_TRANSDUCTION	45.8785	34.524	214	2878
0.00156367		lower degree	metab	13.6316	35.4439	19	3073
0.00491841		higher degree	Number.of.introns	35.147	32.6989	694	1511
0.00693354		lower degree	GO_0007005_MITOCHONDRION_ORGANIZATION_AND_BIOGENESIS	23.4	35.5255	55	3037
0.0120437		higher degree	GO_0016070_RNA_METABOLISM	38.2107	34.9095	375	2717
0.0538114		lower degree	transport	19.6667	35.4014	18	3074
0.0626503		higher degree	CyCle	41.2609	35.2652	23	3069
0.121724		higher degree	strand	35.6447	34.9931	1503	1589
0.161295		higher degree	transCription	50	35.3051	1	3091
0.196928		lower degree	GO_0006810_TRANSPORT	34.5524	35.515	659	2433
0.210142		lower degree	GO_0006412_PROTEIN_BIOSYNTHESIS	29.7452	35.9388	314	2778
0.213776		lower degree	rna	18.25	35.3319	4	3088
0.249613		lower degree	translation	25.9524	35.7769	147	2945
0.623816		lower degree	dna	25	35.3132	1	3091
0.854385		higher degree	mito	39.6316	35.2831	19	3073
Spearman correlation of degree with features
p	r	Direction	Features
0	1	positive	degree
1.8659e-10	0.114263	positive	E
3.5649e-08	0.0989081	positive	D
1.54906e-07	-0.0941824	negative	C
1.85202e-07	0.0935922	positive	kDa
1.99806e-07	0.0933404	positive	ORF.length..nt.
2.51976e-07	0.0925666	positive	protlength
3.01213e-07	-0.091967	negative	F
3.67868e-07	-0.091291	negative	Ribosome.density..rb.kb.
3.89894e-07	-0.0910935	negative	W
1.22241e-05	0.078563	positive	nCont
1.72514e-05	0.0772061	positive	R
2.90074e-05	0.0751164	positive	Relative.Pol.II.oCCupanCy
4.39317e-05	0.0734079	positive	Q
7.17681e-05	-0.0713396	negative	I
0.000209746	-0.0666183	negative	sCont
0.000505694	-0.0625066	negative	pH
0.000904018	0.0596556	positive	First.intron.length
0.000921376	0.0595603	positive	mRNA.half.life.long
0.00143615	-0.0572954	negative	G
0.00945426	0.0466644	positive	mRNA.level
0.0124106	-0.0449593	negative	Y
0.0186775	-0.0422943	negative	Poly.A..tail.rank
0.0219425	-0.0412064	negative	H
0.0943822	-0.0300872	negative	V
0.105572	0.0291108	positive	N
0.110098	-0.0287393	negative	mRNA.half.life.short
0.14906	-0.0259542	negative	L
0.276083	0.0195932	positive	absCentro
0.351406	0.0167641	positive	A
0.354818	-0.0166457	negative	T
0.356986	0.0165708	positive	stop
0.357486	0.0165536	positive	start
0.400085	-0.015138	negative	Chromosome
0.443207	0.0137947	positive	P
0.497363	0.0122091	positive	abstelo
0.50032	0.0121253	positive	K
0.622388	0.00885984	positive	First.intron.GC
0.64224	-0.00835793	negative	reltelo
0.649636	0.00817261	positive	relCentro
0.828758	0.00389135	positive	AugCAI
0.849109	0.00342289	positive	M
0.866523	-0.00302385	negative	S
