# Supplementary material for: Predicting the Fission Yeast Protein Interaction Network
Source: G3 (Bethesda). 2012 Apr 1;2(4):453–67. doi: 10.1534/g3.111.001560 (PMC3337474; doi:10.1534/g3.111.001560)
Supplement: Supporting Information [file supp_2.4.453_FileS7.xls]

## Sheet: Add_file6_Torinteractions
File S7: TOR and Mak predictions
TOR Interactions predicted with score above 0.7
ID1	ID2	common_name1	common_name2	product1	product2	RFscore	SVMscore
SPBC30D10.10C	SPAC29A4.11	tor1	rga3	phosphatidylinositol kinase Tor1	Rho-type GTPase activating protein Rga3	0.621	0.960005
SPBC30D10.10C	SPAC19A8.03	tor1	SPAC19A8.03	phosphatidylinositol kinase Tor1	phosphatidylinositol-3-phosphatase, myotubularin family (predicted)	0.598	0.949966
SPBC30D10.10C	SPAC1952.17C	tor1	SPAC1952.17C	phosphatidylinositol kinase Tor1	GTPase activating protein (predicted)	0.643	0.949808
SPBC30D10.10C	SPAC637.13C	tor1	SPAC637.13C	phosphatidylinositol kinase Tor1	cytoskeletal signaling protein (predicted)	0.627	0.944509
SPBC30D10.10C	SPCC1620.12C	tor1	SPCC1620.12C	phosphatidylinositol kinase Tor1	GTPase activating protein (predicted)	0.685	0.939776
SPBC30D10.10C	SPAC11E3.11C	tor1	SPAC11E3.11C	phosphatidylinositol kinase Tor1	guanyl-nucleotide exchange factor (predicted)	0.61	0.936853
SPBC30D10.10C	SPCC584.15C	tor1	SPCC584.15C	phosphatidylinositol kinase Tor1	arrestin/PY protein 2	0.557	0.933206
SPBC30D10.10C	SPAC222.10C	tor1	byr4	phosphatidylinositol kinase Tor1	two-component GAP Byr4	0.545	0.929113
SPBC30D10.10C	SPBC14F5.11C	tor1	mug186	phosphatidylinositol kinase Tor1	sorting nexin Snx41 (predicted)	0.668	0.926767
SPBC30D10.10C	SPAC26F1.01	tor1	sec74	phosphatidylinositol kinase Tor1	guanyl-nucleotide exchange factor Sec74 (predicted)	0.619	0.926639
SPBC30D10.10C	SPAC227.07C	tor1	pab1	phosphatidylinositol kinase Tor1	protein phosphatase regulatory subunit Pab1	0.566	0.925533
SPBC30D10.10C	SPAPB1A10.10C	tor1	ypt71	phosphatidylinositol kinase Tor1	GTPase Ypt71	0.671	0.922755
SPBC30D10.10C	SPAC1F3.02C	tor1	mkh1	phosphatidylinositol kinase Tor1	MEK kinase (MEKK) Mkh1	0.458	0.922401
SPBC216.07C	SPAC29A4.11	tor2	rga3	phosphatidylinositol kinase Tor2	Rho-type GTPase activating protein Rga3	0.587	0.922334
SPBC30D10.10C	SPAC19A8.01C	tor1	sec73	phosphatidylinositol kinase Tor1	guanyl-nucleotide exchange factor Sec73 (predicted)	0.625	0.922265
SPBC216.07C	SPAC2F3.15	tor2	lsk1	phosphatidylinositol kinase Tor2	P-TEFb-associated cyclin-dependent protein kinase Lsk1	0.511	0.921926
SPBC30D10.10C	SPAC11E3.02C	tor1	SPAC11E3.02C	phosphatidylinositol kinase Tor1	C2 domain protein	0.595	0.92002
SPBC30D10.10C	SPBC651.03C	tor1	gyp10	phosphatidylinositol kinase Tor1	GTPase activating protein Gyp10	0.679	0.919759
SPBC30D10.10C	SPAC1B3.11C	tor1	ypt4	phosphatidylinositol kinase Tor1	GTPase Ypt4	0.604	0.919742
SPBC30D10.10C	SPCC16A11.08	tor1	atg20	phosphatidylinositol kinase Tor1	sorting nexin Atg20 (predicted)	0.653	0.918415
SPBC30D10.10C	SPCC1739.11C	tor1	cdc11	phosphatidylinositol kinase Tor1	SIN component scaffold protein, centriolin ortholog Cdc11	0.59	0.917966
SPBC30D10.10C	SPAC26A3.09C	tor1	rga2	phosphatidylinositol kinase Tor1	Rho-type GTPase activating protein Rga2 (predicted)	0.583	0.91752
SPBC30D10.10C	SPCC285.10C	tor1	SPCC285.10C	phosphatidylinositol kinase Tor1	SPRY domain protein	0.567	0.916826
SPBC216.07C	SPAC22H10.07	tor2	scd2	phosphatidylinositol kinase Tor2	scaffold protein Scd2	0.515	0.915385
SPBC30D10.10C	SPCC306.09C	tor1	cap1	phosphatidylinositol kinase Tor1	adenylyl cyclase-associated protein Cap1	0.543	0.914715
SPBC30D10.10C	SPAC630.05	tor1	gyp7	phosphatidylinositol kinase Tor1	GTPase activating protein Gyp7 (predicted)	0.615	0.914545
SPBC30D10.10C	SPAC4G8.04	tor1	SPAC4G8.04	phosphatidylinositol kinase Tor1	GTPase activating protein (predicted)	0.631	0.914195
SPBC30D10.10C	SPCPJ732.01	tor1	vps5	phosphatidylinositol kinase Tor1	retromer complex subunit Vps5	0.722	0.912679
SPBC30D10.10C	SPAPJ696.01C	tor1	vps17	phosphatidylinositol kinase Tor1	retromer complex subunit Vps17	0.562	0.910748
SPBC30D10.10C	SPCC757.07C	tor1	ctt1	phosphatidylinositol kinase Tor1	catalase	0.565	0.91036
SPBC30D10.10C	SPAC3A11.06	tor1	mvp1	phosphatidylinositol kinase Tor1	sorting nexin Mvp1 (predicted)	0.582	0.909543
SPBC30D10.10C	SPAC2G11.05C	tor1	SPAC2G11.05C	phosphatidylinositol kinase Tor1	BRO1 domain protein (predicted)	0.583	0.909444
SPBC30D10.10C	SPAC24B11.11C	tor1	sid2	phosphatidylinositol kinase Tor1	NDR kinase Sid2	0.419	0.908949
SPBC216.07C	SPAC1952.17C	tor2	SPAC1952.17C	phosphatidylinositol kinase Tor2	GTPase activating protein (predicted)	0.513	0.908691
SPBC216.07C	SPAC1093.03	tor2	SPAC1093.03	phosphatidylinositol kinase Tor2	inositol polyphosphate phosphatase (predicted)	0.456	0.908356
SPBC216.07C	SPBC23G7.08C	tor2	rga7	phosphatidylinositol kinase Tor2	Rho-type GTPase activating protein Rga7	0.6	0.90821
SPBC216.07C	SPAC26A3.09C	tor2	rga2	phosphatidylinositol kinase Tor2	Rho-type GTPase activating protein Rga2 (predicted)	0.612	0.908023
SPBC216.07C	SPBC839.02	tor2	SPBC839.02	phosphatidylinositol kinase Tor2	arrestin Aly1 related, implicated in endocytosis	0.606	0.906859
SPBC216.07C	SPCC24B10.07	tor2	gad8	phosphatidylinositol kinase Tor2	AGC family protein kinase Gad8	0.536	0.906233
SPBC30D10.10C	SPAC458.05	tor1	pik3	phosphatidylinositol kinase Tor1	phosphatidylinositol 3-kinase Pik3	0.607	0.905303
SPBC30D10.10C	SPCC4G3.09C	tor1	gyp3	phosphatidylinositol kinase Tor1	GTPase activating protein Gyp3 (predicted)	0.637	0.903556
SPBC30D10.10C	SPBC23G7.08C	tor1	rga7	phosphatidylinositol kinase Tor1	Rho-type GTPase activating protein Rga7	0.576	0.902387
SPBC30D10.10C	SPCC1259.12C	tor1	SPCC1259.12C	phosphatidylinositol kinase Tor1	Ran GTPase binding protein (predicted)	0.488	0.902188
SPBC216.07C	SPAC3G9.05	tor2	SPAC3G9.05	phosphatidylinositol kinase Tor2	GTPase activating protein (predicted)	0.6	0.901787
SPBC216.07C	SPBC2D10.04	tor2	SPBC2D10.04	phosphatidylinositol kinase Tor2	arrestin Aly1 related, implicated in endocytosis	0.593	0.901661
SPBC216.07C	SPAC589.12	tor2	SPAC589.12	phosphatidylinositol kinase Tor2	glycosylceramide biosynthesis protein (predicted)	0.585	0.901338
SPBC30D10.10C	SPBC211.03C	tor1	SPBC211.03C	phosphatidylinositol kinase Tor1	guanyl-nucleotide exchange factor (predicted)	0.652	0.90114
SPBC30D10.10C	SPCC594.06C	tor1	SPCC594.06C	phosphatidylinositol kinase Tor1	vacuolar SNARE Vam7 (predicted)	0.557	0.900882
SPBC216.07C	SPAC11E3.11C	tor2	SPAC11E3.11C	phosphatidylinositol kinase Tor2	guanyl-nucleotide exchange factor (predicted)	0.558	0.900615
SPBC30D10.10C	SPBC354.13	tor1	rga6	phosphatidylinositol kinase Tor1	Rho-type GTPase activating protein Rga6 (predicted)	0.588	0.900278
SPBC216.07C	SPCC1223.11	tor2	ptc2	phosphatidylinositol kinase Tor2	protein phosphatase 2C Ptc2	0.467	0.90007
SPBC216.07C	SPAC19B12.10	tor2	sst2	phosphatidylinositol kinase Tor2	human AMSH/STAMBP protein homolog, ubiquitin specific-protease	0.523	0.899587
SPBC30D10.10C	SPAC18B11.11	tor1	SPAC18B11.11	phosphatidylinositol kinase Tor1	GTPase activating protein (predicted)	0.618	0.899234
SPBC30D10.10C	SPAC31A2.09C	tor1	apm4	phosphatidylinositol kinase Tor1	AP-2 adaptor complex subunit Apm4 (predicted)	0.637	0.898792
SPBC30D10.10C	SPAC343.06C	tor1	SPAC343.06C	phosphatidylinositol kinase Tor1	phospholipid scramblase (predicted)	0.574	0.898347
SPBC30D10.10C	SPAC24H6.02C	tor1	SPAC24H6.02C	phosphatidylinositol kinase Tor1	TIM23 translocase complex subunit Tim15 (predicted)	0.558	0.898195
SPBC216.07C	SPCC584.15C	tor2	SPCC584.15C	phosphatidylinositol kinase Tor2	arrestin/PY protein 2	0.467	0.897158
SPBC216.07C	SPCC16C4.09	tor2	sts5	phosphatidylinositol kinase Tor2	RNB-like protein	0.563	0.897077
SPBC30D10.10C	SPAC16E8.09	tor1	scd1	phosphatidylinositol kinase Tor1	RhoGEF Scd1	0.66	0.89626
SPBC30D10.10C	SPAC22F3.12C	tor1	rgs1	phosphatidylinositol kinase Tor1	regulator of G-protein signaling Rgs1	0.581	0.895957
SPBC216.07C	SPCC306.09C	tor2	cap1	phosphatidylinositol kinase Tor2	adenylyl cyclase-associated protein Cap1	0.578	0.895817
SPBC30D10.10C	SPAC4G8.13C	tor1	prz1	phosphatidylinositol kinase Tor1	calcineurin responsive transcription factor Prz1	0.506	0.89579
SPBC30D10.10C	SPAC24C9.02C	tor1	SPAC24C9.02C	phosphatidylinositol kinase Tor1	cytochrome c1 heme lyase (predicted)	0.547	0.895449
SPBC30D10.10C	SPBC215.01	tor1	SPBC215.01	phosphatidylinositol kinase Tor1	GTPase activating protein (predicted)	0.642	0.894767
SPBC30D10.10C	SPBC1709.10C	tor1	atx1	phosphatidylinositol kinase Tor1	copper chaperone Atx1	0.602	0.894272
SPBC216.07C	SPCC1442.01	tor2	ste6	phosphatidylinositol kinase Tor2	guanyl-nucleotide exchange factor Ste6	0.534	0.893619
SPBC216.07C	SPAPYUG7.02C	tor2	sin1	phosphatidylinositol kinase Tor2	stress activated MAP kinase interacting protein Sin1	0.54	0.893423
SPBC30D10.10C	SPAC31A2.13C	tor1	sft1	phosphatidylinositol kinase Tor1	SNARE Sft1 (predicted)	0.605	0.893141
SPBC30D10.10C	SPAC3A12.16C	tor1	tim17	phosphatidylinositol kinase Tor1	TIM23 translocase complex subunit Tim17 (predicted)	0.592	0.892796
SPBC30D10.10C	SPAC5D6.09C	tor1	mug86	phosphatidylinositol kinase Tor1	acetate transmembrane transporter (predicted)	0.625	0.892793
SPBC216.07C	SPCC584.11C	tor2	SPCC584.11C	phosphatidylinositol kinase Tor2	Svf1 family protein Svf1	0.558	0.892188
SPBC216.07C	SPAC16E8.09	tor2	scd1	phosphatidylinositol kinase Tor2	RhoGEF Scd1	0.573	0.892033
SPBC30D10.10C	SPAC19D5.01	tor1	pyp2	phosphatidylinositol kinase Tor1	tyrosine phosphatase Pyp2	0.448	0.892026
SPBC216.07C	SPBC557.05	tor2	SPBC557.05	phosphatidylinositol kinase Tor2	arrestin	0.489	0.891657
SPBC216.07C	SPCC4B3.16	tor2	tip41	phosphatidylinositol kinase Tor2	TIP41-like type 2a phosphatase regulator Tip41	0.574	0.891577
SPBC30D10.10C	SPAC13A11.01C	tor1	rga8	phosphatidylinositol kinase Tor1	Rho-type GTPase activating protein Rga8	0.582	0.89109
SPBC30D10.10C	SPCC576.15C	tor1	ksg1	phosphatidylinositol kinase Tor1	serine/threonine protein kinase Ksg1	0.456	0.890877
SPBC30D10.10C	SPBC577.13	tor1	syj2	phosphatidylinositol kinase Tor1	inositol-polyphosphate 5-phosphatase, synaptojanin homolog 2 (predicted)	0.587	0.890713
SPBC30D10.10C	SPAC1D4.11C	tor1	lkh1	phosphatidylinositol kinase Tor1	dual specificity protein kinase Lkh1	0.486	0.890668
SPBC30D10.10C	SPCC16C4.09	tor1	sts5	phosphatidylinositol kinase Tor1	RNB-like protein	0.557	0.890636
SPBC216.07C	SPAC1006.08	tor2	etd1	phosphatidylinositol kinase Tor2	ethanol-hypersensitive mutant protein Etd1	0.447	0.890275
SPBC216.07C	SPAC222.10C	tor2	byr4	phosphatidylinositol kinase Tor2	two-component GAP Byr4	0.546	0.889693
SPBC216.07C	SPAC23D3.03C	tor2	SPAC23D3.03C	phosphatidylinositol kinase Tor2	GTPase activating protein (predicted)	0.567	0.889349
SPBC30D10.10C	SPBC1711.11	tor1	SPBC1711.11	phosphatidylinositol kinase Tor1	autophagy associated protein (predicted)	0.559	0.889316
SPBC216.07C	SPBC354.13	tor2	rga6	phosphatidylinositol kinase Tor2	Rho-type GTPase activating protein Rga6 (predicted)	0.605	0.889101
SPBC30D10.10C	SPAC6F6.12	tor1	SPAC6F6.12	phosphatidylinositol kinase Tor1	autophagy associated protein Atg24 (predicted)	0.69	0.888635
SPBC30D10.10C	SPAC6F6.03C	tor1	SPAC6F6.03C	phosphatidylinositol kinase Tor1	ribosome export GTPase (predicted)	0.63	0.888288
SPBC30D10.10C	SPBC31F10.06C	tor1	sar1	phosphatidylinositol kinase Tor1	ADP-ribosylation factor Sar1	0.645	0.887985
SPBC30D10.10C	SPCC1753.02C	tor1	git3	phosphatidylinositol kinase Tor1	G-protein coupled receptor Git3	0.495	0.887044
SPBC30D10.10C	SPBC1778.09	tor1	SPBC1778.09	phosphatidylinositol kinase Tor1	GTPase activating protein (predicted)	0.646	0.887031
SPBC30D10.10C	SPAC1B9.02C	tor1	sck1	phosphatidylinositol kinase Tor1	serine/threonine protein kinase Sck1	0.389	0.88698
SPBC30D10.10C	SPBC26H8.04C	tor1	SPBC26H8.04C	phosphatidylinositol kinase Tor1	DEP domain protein	0.523	0.886514
SPBC216.07C	SPAC3A11.06	tor2	mvp1	phosphatidylinositol kinase Tor2	sorting nexin Mvp1 (predicted)	0.521	0.886512
SPBC30D10.10C	SPBC839.02	tor1	SPBC839.02	phosphatidylinositol kinase Tor1	arrestin Aly1 related, implicated in endocytosis	0.567	0.886276
SPBC30D10.10C	SPAC9G1.06C	tor1	cyk3	phosphatidylinositol kinase Tor1	cytokinesis protein Cyk3 (predicted)	0.614	0.88594
SPBC30D10.10C	SPAC2F7.16C	tor1	pld1	phosphatidylinositol kinase Tor1	phospholipase D, Pld1	0.565	0.885843
SPBC30D10.10C	SPAC1006.06	tor1	rgf2	phosphatidylinositol kinase Tor1	RhoGEF Rgf2	0.535	0.88513
SPBC216.07C	SPCC4F11.02	tor2	ptc1	phosphatidylinositol kinase Tor2	protein phosphatase 2C Ptc1	0.409	0.884745
SPBC30D10.10C	SPBC646.12C	tor1	gap1	phosphatidylinositol kinase Tor1	GTPase activating protein Gap1	0.594	0.884498
SPBC216.07C	SPAC1B9.02C	tor2	sck1	phosphatidylinositol kinase Tor2	serine/threonine protein kinase Sck1	0.471	0.884252
SPBC216.07C	SPAC9G1.02	tor2	wis4	phosphatidylinositol kinase Tor2	MAP kinase kinase kinase Wis4	0.541	0.884229
SPBC30D10.10C	SPAC17D4.01	tor1	pex7	phosphatidylinositol kinase Tor1	peroxin-7 (predicted)	0.708	0.884103
SPBC216.07C	SPCP1E11.03	tor2	mug170	phosphatidylinositol kinase Tor2	arrestin	0.564	0.883461
SPBC30D10.10C	SPAC23D3.03C	tor1	SPAC23D3.03C	phosphatidylinositol kinase Tor1	GTPase activating protein (predicted)	0.595	0.88237
SPBC216.07C	SPBC336.03	tor2	efc25	phosphatidylinositol kinase Tor2	Ras1 guanyl-nucleotide exchange factor Efc25	0.539	0.882056
SPBC30D10.10C	SPBC530.01	tor1	gyp1	phosphatidylinositol kinase Tor1	GTPase activating protein Gyp1 (predicted)	0.615	0.881997
SPBC30D10.10C	SPBC3H7.13	tor1	SPBC3H7.13	phosphatidylinositol kinase Tor1	FHA domain protein Far10 (predicted)	0.562	0.881964
SPBC30D10.10C	SPAC6F6.08C	tor1	cdc16	phosphatidylinositol kinase Tor1	two-component GAP Cdc16	0.605	0.881201
SPBC216.07C	SPCC1753.02C	tor2	git3	phosphatidylinositol kinase Tor2	G-protein coupled receptor Git3	0.549	0.880863
SPBC216.07C	SPAC637.13C	tor2	SPAC637.13C	phosphatidylinositol kinase Tor2	cytoskeletal signaling protein (predicted)	0.598	0.880429
SPBC30D10.10C	SPAC22H10.07	tor1	scd2	phosphatidylinositol kinase Tor1	scaffold protein Scd2	0.54	0.879963
SPBC30D10.10C	SPBC337.13C	tor1	gtr1	phosphatidylinositol kinase Tor1	Gtr1/RagA G protein Gtr1 (predicted)	0.612	0.87955
SPBC30D10.10C	SPBC428.13C	tor1	mob1	phosphatidylinositol kinase Tor1	Sid2-Mob1 kinase complex regulatory subunit Mob1	0.48	0.879297
SPBC216.07C	SPAC1782.09C	tor2	clp1	phosphatidylinositol kinase Tor2	Cdc14-related protein phosphatase Clp1/Flp1	0.491	0.879122
SPBC216.07C	SPBC28E12.03	tor2	rga4	phosphatidylinositol kinase Tor2	Rho-type GTPase activating protein Rga4	0.555	0.87896
SPBC30D10.10C	SPCC1223.11	tor1	ptc2	phosphatidylinositol kinase Tor1	protein phosphatase 2C Ptc2	0.435	0.87893
SPBC30D10.10C	SPCC4B3.16	tor1	tip41	phosphatidylinositol kinase Tor1	TIP41-like type 2a phosphatase regulator Tip41	0.554	0.878529
SPBC30D10.10C	SPBC1734.07C	tor1	SPBC1734.07C	phosphatidylinositol kinase Tor1	TRAPP complex subunit Trs85 (predicted)	0.69	0.878487
SPBC30D10.10C	SPAC5H10.04	tor1	SPAC5H10.04	phosphatidylinositol kinase Tor1	NADPH dehydrogenase (predicted)	0.552	0.878417
SPBC30D10.10C	SPAC1805.15C	tor1	pub2	phosphatidylinositol kinase Tor1	HECT-type ubiquitin-protein ligase Pub2	0.47	0.878091
SPBC30D10.10C	SPAC2H10.02C	tor1	SPAC2H10.02C	phosphatidylinositol kinase Tor1	26S proteasome regulatory particle assembly protein (predicted)	0.526	0.877936
SPBC30D10.10C	SPAC6F12.12	tor1	par2	phosphatidylinositol kinase Tor1	protein phosphatase regulatory subunit Par2	0.573	0.877811
SPBC216.07C	SPAC19A8.01C	tor2	sec73	phosphatidylinositol kinase Tor2	guanyl-nucleotide exchange factor Sec73 (predicted)	0.535	0.877665
SPBC216.07C	SPBC1711.11	tor2	SPBC1711.11	phosphatidylinositol kinase Tor2	autophagy associated protein (predicted)	0.503	0.877405
SPBC216.07C	SPBC543.07	tor2	pek1	phosphatidylinositol kinase Tor2	MAP kinase kinase Pek1	0.542	0.877348
SPBC30D10.10C	SPBC19G7.08C	tor1	art1	phosphatidylinositol kinase Tor1	arrestin family protein	0.569	0.877323
SPBC216.07C	SPAC1006.06	tor2	rgf2	phosphatidylinositol kinase Tor2	RhoGEF Rgf2	0.51	0.87711
SPBC30D10.10C	SPAC6G9.04	tor1	mug79	phosphatidylinositol kinase Tor1	meiotically upregulated gene Mug79	0.547	0.876795
SPBC30D10.10C	SPCC4F11.02	tor1	ptc1	phosphatidylinositol kinase Tor1	protein phosphatase 2C Ptc1	0.419	0.876511
SPBC216.07C	SPBC428.13C	tor2	mob1	phosphatidylinositol kinase Tor2	Sid2-Mob1 kinase complex regulatory subunit Mob1	0.485	0.876165
SPBC30D10.10C	SPAC1093.03	tor1	SPAC1093.03	phosphatidylinositol kinase Tor1	inositol polyphosphate phosphatase (predicted)	0.442	0.87565
SPBC30D10.10C	SPCC1450.11C	tor1	cek1	phosphatidylinositol kinase Tor1	serine/threonine protein kinase Cek1	0.449	0.875469
SPBC30D10.10C	SPAC22E12.17C	tor1	glo3	phosphatidylinositol kinase Tor1	ARF GTPase activating protein (predicted)	0.648	0.875353
SPBC30D10.10C	SPAC227.11C	tor1	SPAC227.11C	phosphatidylinositol kinase Tor1	sensor for misfolded ER glycoproteins Yos9 (predicted)	0.64	0.874776
SPBC30D10.10C	SPCC191.07	tor1	cyc1	phosphatidylinositol kinase Tor1	cytochrome c (predicted)	0.567	0.874034
SPBC30D10.10C	SPBC1D7.05	tor1	byr2	phosphatidylinositol kinase Tor1	MAP kinase kinase kinase Byr2	0.486	0.874027
SPBC30D10.10C	SPAC23H3.13C	tor1	gpa2	phosphatidylinositol kinase Tor1	heterotrimeric G protein alpha-2 subunit Gpa2	0.453	0.873946
SPBC216.07C	SPAC6G9.04	tor2	mug79	phosphatidylinositol kinase Tor2	meiotically upregulated gene Mug79	0.546	0.873919
SPBC30D10.10C	SPBC651.11C	tor1	apm3	phosphatidylinositol kinase Tor1	AP-3 adaptor complex subunit Apm3 (predicted)	0.642	0.87382
SPBC30D10.10C	SPAPYUG7.02C	tor1	sin1	phosphatidylinositol kinase Tor1	stress activated MAP kinase interacting protein Sin1	0.48	0.873769
SPBC30D10.10C	SPAC343.19	tor1	lsb6	phosphatidylinositol kinase Tor1	1-phosphatidylinositol 4-kinase Lsb6 (predicted)	0.44	0.873681
SPBC30D10.10C	SPCC1259.11C	tor1	gyp2	phosphatidylinositol kinase Tor1	GTPase activating protein Gyp2 (predicted)	0.596	0.873518
SPBC216.07C	SPAC22F3.12C	tor2	rgs1	phosphatidylinositol kinase Tor2	regulator of G-protein signaling Rgs1	0.517	0.873404
SPBC30D10.10C	SPAC1F7.03	tor1	pkd2	phosphatidylinositol kinase Tor1	TRP-like ion channel Pkd2	0.705	0.873279
SPBC30D10.10C	SPAC17G8.10C	tor1	dma1	phosphatidylinositol kinase Tor1	mitotic spindle checkpoint protein Dma1	0.457	0.872896
SPBC216.07C	SPCC645.07	tor2	rgf1	phosphatidylinositol kinase Tor2	RhoGEF for Rho1, Rgf1	0.615	0.872424
SPBC216.07C	SPAC22E12.14C	tor2	sck2	phosphatidylinositol kinase Tor2	serine/threonine protein kinase Sck2	0.481	0.872411
SPBC30D10.10C	SPAC24H6.09	tor1	gef1	phosphatidylinositol kinase Tor1	RhoGEF Gef1	0.565	0.871976
SPBC216.07C	SPCC285.10C	tor2	SPCC285.10C	phosphatidylinositol kinase Tor2	SPRY domain protein	0.59	0.871263
SPBC30D10.10C	SPAC3G9.05	tor1	SPAC3G9.05	phosphatidylinositol kinase Tor1	GTPase activating protein (predicted)	0.568	0.871251
SPBC216.07C	SPAC1F3.02C	tor2	mkh1	phosphatidylinositol kinase Tor2	MEK kinase (MEKK) Mkh1	0.531	0.870994
SPBC30D10.10C	SPBC725.06C	tor1	ppk31	phosphatidylinositol kinase Tor1	serine/threonine protein kinase Ppk31 (predicted)	0.481	0.870946
SPBC30D10.10C	SPAC9G1.02	tor1	wis4	phosphatidylinositol kinase Tor1	MAP kinase kinase kinase Wis4	0.452	0.870406
SPBC216.07C	SPBC24C6.06	tor2	gpa1	phosphatidylinositol kinase Tor2	G-protein alpha subunit	0.527	0.870208
SPBC30D10.10C	SPCC569.03	tor1	SPCC569.03	phosphatidylinositol kinase Tor1	cell surface glycoprotein (predicted), DUF1773 family protein 4	0.519	0.869549
SPBC30D10.10C	SPBC12D12.04C	tor1	pck2	phosphatidylinositol kinase Tor1	protein kinase C (PKC)-like Pck2	0.438	0.86919
SPBC216.07C	SPAC1565.02C	tor2	SPAC1565.02C	phosphatidylinositol kinase Tor2	Rho-type GTPase activating protein (predicted)	0.539	0.869002
SPBC30D10.10C	SPACUNK12.02C	tor1	cmk1	phosphatidylinositol kinase Tor1	calcium/calmodulin-dependent protein kinase Cmk1	0.474	0.868783
SPBC30D10.10C	SPCC645.06C	tor1	rgf3	phosphatidylinositol kinase Tor1	RhoGEF Rgf3	0.463	0.868515
SPBC216.07C	SPAC23C11.16	tor2	plo1	phosphatidylinositol kinase Tor2	Polo kinase Plo1	0.444	0.868276
SPBC30D10.10C	SPCC622.14	tor1	SPCC622.14	phosphatidylinositol kinase Tor1	GTPase activating protein (predicted)	0.627	0.868153
SPBC30D10.10C	SPBP35G2.05C	tor1	cki2	phosphatidylinositol kinase Tor1	serine/threonine protein kinase Cki2	0.475	0.868015
SPBC30D10.10C	SPCP31B10.06	tor1	mug190	phosphatidylinositol kinase Tor1	C2 domain protein	0.514	0.867984
SPBC30D10.10C	SPAC2F3.15	tor1	lsk1	phosphatidylinositol kinase Tor1	P-TEFb-associated cyclin-dependent protein kinase Lsk1	0.44	0.867846
SPBC30D10.10C	SPAC6F6.15	tor1	ypt5	phosphatidylinositol kinase Tor1	GTPase Ypt5	0.752	0.86743
SPBC30D10.10C	SPCP1E11.03	tor1	mug170	phosphatidylinositol kinase Tor1	arrestin	0.556	0.867262
SPBC30D10.10C	SPAC1687.09	tor1	SPAC1687.09	phosphatidylinositol kinase Tor1	ENTH/VHS domain protein (predicted)	0.532	0.867215
SPBC30D10.10C	SPAC1565.02C	tor1	SPAC1565.02C	phosphatidylinositol kinase Tor1	Rho-type GTPase activating protein (predicted)	0.556	0.866991
SPBC30D10.10C	SPAC22E12.14C	tor1	sck2	phosphatidylinositol kinase Tor1	serine/threonine protein kinase Sck2	0.414	0.86673
SPBC216.07C	SPAPB18E9.02C	tor2	ppk18	phosphatidylinositol kinase Tor2	serine/threonine protein kinase Ppk18 (predicted)	0.508	0.865954
SPBC30D10.10C	SPBC2A9.11C	tor1	SPBC2A9.11C	phosphatidylinositol kinase Tor1	nuclear export factor (predicted)	0.624	0.865907
SPBC30D10.10C	SPCC297.03	tor1	ssp1	phosphatidylinositol kinase Tor1	serine/threonine protein kinase Ssp1	0.442	0.865892
SPBC30D10.10C	SPBC1773.07C	tor1	sbp1	phosphatidylinositol kinase Tor1	Ran GTPase binding protein Sbp1	0.635	0.865843
SPBC216.07C	SPAC19D5.01	tor2	pyp2	phosphatidylinositol kinase Tor2	tyrosine phosphatase Pyp2	0.443	0.865823
SPBC30D10.10C	SPBC3F6.05	tor1	rga1	phosphatidylinositol kinase Tor1	Rho-type GTPase activating protein Rga1	0.556	0.865814
SPBC30D10.10C	SPAC1565.04C	tor1	ste4	phosphatidylinositol kinase Tor1	adaptor protein Ste4	0.538	0.865245
SPBC216.07C	SPAC6F12.12	tor2	par2	phosphatidylinositol kinase Tor2	protein phosphatase regulatory subunit Par2	0.576	0.864344
SPBC30D10.10C	SPCC576.05	tor1	SPCC576.05	phosphatidylinositol kinase Tor1	nucear export factor Sac3 (predicted)	0.643	0.863638
SPBC30D10.10C	SPBC1685.01	tor1	pmp1	phosphatidylinositol kinase Tor1	dual-specificity MAP kinase phosphatase Pmp1	0.471	0.863404
SPBC30D10.10C	SPAC458.06	tor1	SPAC458.06	phosphatidylinositol kinase Tor1	WD repeat protein involved in autophagy Atg18c	0.644	0.863402
SPBC30D10.10C	SPAC23C4.08	tor1	rho3	phosphatidylinositol kinase Tor1	Rho family GTPase Rho3	0.69	0.862877
SPBC30D10.10C	SPAC18G6.03	tor1	ypt3	phosphatidylinositol kinase Tor1	GTPase Ypt3	0.767	0.862545
SPBC30D10.10C	SPAC26F1.09	tor1	gyp51	phosphatidylinositol kinase Tor1	GTPase activating protein Gyp51 (predicted)	0.567	0.862537
SPBC30D10.10C	SPAC9E9.07C	tor1	ypt2	phosphatidylinositol kinase Tor1	GTPase Ypt2	0.695	0.861537
SPBC30D10.10C	SPBC1347.06C	tor1	cki1	phosphatidylinositol kinase Tor1	serine/threonine protein kinase Cki1	0.458	0.861518
SPBC30D10.10C	SPCC1442.01	tor1	ste6	phosphatidylinositol kinase Tor1	guanyl-nucleotide exchange factor Ste6	0.536	0.861403
SPBC216.07C	SPAC1805.15C	tor2	pub2	phosphatidylinositol kinase Tor2	HECT-type ubiquitin-protein ligase Pub2	0.5	0.860802
SPBC30D10.10C	SPBC1A4.06C	tor1	tam41	phosphatidylinositol kinase Tor1	mitochondrial matrix protein import protein Tam41 (predicted)	0.633	0.860505
SPBC216.07C	SPAC26F1.01	tor2	sec74	phosphatidylinositol kinase Tor2	guanyl-nucleotide exchange factor Sec74 (predicted)	0.538	0.860128
SPBC216.07C	SPCC188.02	tor2	par1	phosphatidylinositol kinase Tor2	protein phosphatase regulatory subunit Par1	0.58	0.859264
SPBC216.07C	SPAC23H3.13C	tor2	gpa2	phosphatidylinositol kinase Tor2	heterotrimeric G protein alpha-2 subunit Gpa2	0.499	0.858715
SPBC216.07C	SPAC19A8.03	tor2	SPAC19A8.03	phosphatidylinositol kinase Tor2	phosphatidylinositol-3-phosphatase, myotubularin family (predicted)	0.41	0.858488
SPBC30D10.10C	SPCC1020.09	tor1	gnr1	phosphatidylinositol kinase Tor1	heterotrimeric G protein beta subunit Gnr1	0.597	0.858067
SPBC216.07C	SPBC337.13C	tor2	gtr1	phosphatidylinositol kinase Tor2	Gtr1/RagA G protein Gtr1 (predicted)	0.546	0.858049
SPBC30D10.10C	SPAC15F9.01C	tor1	SPAC15F9.01C	phosphatidylinositol kinase Tor1	central kinetochore associated family protein	0.537	0.858026
SPBC30D10.10C	SPAC23C4.10	tor1	sec2	phosphatidylinositol kinase Tor1	guanyl-nucleotide exchange factor Sec2 (predicted)	0.667	0.857967
SPBC216.07C	SPAC1F7.04	tor2	rho1	phosphatidylinositol kinase Tor2	Rho family GTPase Rho1	0.373	0.857794
SPBC30D10.10C	SPCC162.07	tor1	ent1	phosphatidylinositol kinase Tor1	epsin	0.665	0.857739
SPBC30D10.10C	SPAC1006.08	tor1	etd1	phosphatidylinositol kinase Tor1	ethanol-hypersensitive mutant protein Etd1	0.47	0.857574
SPBC216.07C	SPBC21.05C	tor2	ral2	phosphatidylinositol kinase Tor2	Ras1-Scd pathway protein Ral2	0.53	0.857156
SPBC30D10.10C	SPAC644.06C	tor1	cdr1	phosphatidylinositol kinase Tor1	NIM1 familiy serine/threonine protein kinase Cdr1/Nim1	0.485	0.856982
SPBC30D10.10C	SPBC16E9.11C	tor1	pub3	phosphatidylinositol kinase Tor1	HECT-type ubiquitin-protein ligase Pub3 (predicted)	0.423	0.856684
SPBC216.07C	SPBC17D1.07C	tor2	SPBC17D1.07C	phosphatidylinositol kinase Tor2	GTPase regulator (predicted)	0.508	0.856339
SPBC30D10.10C	SPAC19B12.08	tor1	atg4	phosphatidylinositol kinase Tor1	Atg8 deconjugator Atg4 (predicted)	0.544	0.856177
SPBC30D10.10C	SPBC17D1.07C	tor1	SPBC17D1.07C	phosphatidylinositol kinase Tor1	GTPase regulator (predicted)	0.531	0.856024
SPBC30D10.10C	SPBC28E12.03	tor1	rga4	phosphatidylinositol kinase Tor1	Rho-type GTPase activating protein Rga4	0.54	0.856008
SPBC216.07C	SPBC29A3.17	tor2	gef3	phosphatidylinositol kinase Tor2	RhoGEF Gef3	0.51	0.855879
SPBC216.07C	SPBC646.12C	tor2	gap1	phosphatidylinositol kinase Tor2	GTPase activating protein Gap1	0.607	0.855805
SPBC216.07C	SPCC645.06C	tor2	rgf3	phosphatidylinositol kinase Tor2	RhoGEF Rgf3	0.481	0.855511
SPBC216.07C	SPCC1322.08	tor2	srk1	phosphatidylinositol kinase Tor2	MAPK-activated protein kinase Srk1	0.402	0.855311
SPBC30D10.10C	SPBC405.04C	tor1	ypt7	phosphatidylinositol kinase Tor1	GTPase Ypt7	0.717	0.854798
SPBC30D10.10C	SPAC31A2.12	tor1	SPAC31A2.12	phosphatidylinositol kinase Tor1	arrestin/PY protein 1 (predicted)	0.476	0.854593
SPBC30D10.10C	SPAC23G3.05C	tor1	SPAC23G3.05C	phosphatidylinositol kinase Tor1	regulator of G-protein signaling (RGS) domain (predicted)	0.551	0.854469
SPBC30D10.10C	SPAC9G1.09	tor1	sid1	phosphatidylinositol kinase Tor1	PAK-related GC kinase Sid1	0.491	0.854381
SPBC30D10.10C	SPBC2D10.04	tor1	SPBC2D10.04	phosphatidylinositol kinase Tor1	arrestin Aly1 related, implicated in endocytosis	0.548	0.854331
SPBC216.07C	SPCC1020.07	tor2	SPCC1020.07	phosphatidylinositol kinase Tor2	haloacid dehalogenase-like hydrolase	0.572	0.854198
SPBC216.07C	SPCPB16A4.02C	tor2	SPCPB16A4.02C	phosphatidylinositol kinase Tor2	conserved fungal protein	0.606	0.853719
SPBC30D10.10C	SPAPB18E9.02C	tor1	ppk18	phosphatidylinositol kinase Tor1	serine/threonine protein kinase Ppk18 (predicted)	0.414	0.852891
SPBC30D10.10C	SPBC119.08	tor1	pmk1	phosphatidylinositol kinase Tor1	MAP kinase Pmk1	0.467	0.852738
SPBC30D10.10C	SPCPB16A4.02C	tor1	SPCPB16A4.02C	phosphatidylinositol kinase Tor1	conserved fungal protein	0.582	0.85252
SPBC30D10.10C	SPAC11G7.02	tor1	pub1	phosphatidylinositol kinase Tor1	HECT-type ubiquitin-protein ligase E3 Pub1	0.383	0.85218
SPBC30D10.10C	SPAC23H4.14	tor1	vam6	phosphatidylinositol kinase Tor1	guanyl-nucleotide exchange factor, HOPS complex subunit Vam6 (predicted)	0.691	0.852007
SPBC30D10.10C	SPAC5D6.07C	tor1	pxa1	phosphatidylinositol kinase Tor1	PXA domain protein Pxa1	0.548	0.851938
SPBC216.07C	SPBC17F3.01C	tor2	rga5	phosphatidylinositol kinase Tor2	Rho-type GTPase activating protein Rga5	0.398	0.851542
SPBC30D10.10C	SPAC1805.01C	tor1	ppk6	phosphatidylinositol kinase Tor1	serine/threonine protein kinase Ppk6 (predicted)	0.446	0.851119
SPBC30D10.10C	SPAC27D7.08C	tor1	SPAC27D7.08C	phosphatidylinositol kinase Tor1	DUF890 family protein	0.594	0.851068
SPBC30D10.10C	SPCC18.15	tor1	SPCC18.15	phosphatidylinositol kinase Tor1	WD repeat protein, human WDR85 family, implicated in rRNA transcription	0.572	0.85103
SPBC216.07C	SPAC9G1.09	tor2	sid1	phosphatidylinositol kinase Tor2	PAK-related GC kinase Sid1	0.458	0.850794
SPBC30D10.10C	SPAC767.01C	tor1	vps1	phosphatidylinositol kinase Tor1	dynamin family protein Vps1	0.703	0.849922
SPBC30D10.10C	SPAC18G6.12C	tor1	SPAC18G6.12C	phosphatidylinositol kinase Tor1	hypothetical protein	0.523	0.849661
SPBC216.07C	SPAC4A8.07C	tor2	SPAC4A8.07C	phosphatidylinositol kinase Tor2	sphingoid long chain base kinase (predicted)	0.471	0.849494
SPBC216.07C	SPAC31G5.15	tor2	psd3	phosphatidylinositol kinase Tor2	phosphatidylserine decarboxylase Psd3	0.386	0.849134
SPBC30D10.10C	SPBP35G2.04C	tor1	SPBP35G2.04C	phosphatidylinositol kinase Tor1	sequence orphan	0.522	0.849049
SPBC30D10.10C	SPBC21.05C	tor1	ral2	phosphatidylinositol kinase Tor1	Ras1-Scd pathway protein Ral2	0.571	0.848882
SPBC30D10.10C	SPBC1683.09C	tor1	frp1	phosphatidylinositol kinase Tor1	ferric-chelate reductase Frp1	0.545	0.848016
SPBC216.07C	SPAC9E9.07C	tor2	ypt2	phosphatidylinositol kinase Tor2	GTPase Ypt2	0.562	0.847541
SPBC30D10.10C	SPAC167.01	tor1	ire1	phosphatidylinositol kinase Tor1	serine/threonine protein kinase Ppk4/ sensor for unfolded proteins in the ER (predicted)	0.474	0.847477
SPBC30D10.10C	SPBC216.04C	tor1	SPBC216.04C	phosphatidylinositol kinase Tor1	methionine sulfoxide (predicted)	0.473	0.847053
SPBC216.07C	SPCPJ732.01	tor2	vps5	phosphatidylinositol kinase Tor2	retromer complex subunit Vps5	0.542	0.846886
SPBC216.07C	SPCC1281.07C	tor2	SPCC1281.07C	phosphatidylinositol kinase Tor2	glutathione S-transferase Gst3 (predicted)	0.588	0.846838
SPBC216.07C	SPAC1687.09	tor2	SPAC1687.09	phosphatidylinositol kinase Tor2	ENTH/VHS domain protein (predicted)	0.57	0.846653
SPBC216.07C	SPAC2G11.05C	tor2	SPAC2G11.05C	phosphatidylinositol kinase Tor2	BRO1 domain protein (predicted)	0.487	0.846568
SPBC30D10.10C	SPAC23C11.16	tor1	plo1	phosphatidylinositol kinase Tor1	Polo kinase Plo1	0.407	0.845586
SPBC216.07C	SPCC2H8.04	tor2	SPCC2H8.04	phosphatidylinositol kinase Tor2	ACN9 family protein	0.509	0.845014
SPBC30D10.10C	SPAC1834.07	tor1	klp3	phosphatidylinositol kinase Tor1	kinesin-like protein Klp3	0.546	0.844975
SPBC216.07C	SPCC1682.15	tor2	mug122	phosphatidylinositol kinase Tor2	PX/PXA domain protein	0.57	0.844947
SPBC30D10.10C	SPAC24H6.05	tor1	cdc25	phosphatidylinositol kinase Tor1	M phase inducer phosphatase Cdc25	0.412	0.844424
SPBC30D10.10C	SPAC4C5.02C	tor1	ryh1	phosphatidylinositol kinase Tor1	GTPase Ryh1	0.655	0.843543
SPBC216.07C	SPAC1142.08	tor2	fhl1	phosphatidylinositol kinase Tor2	fork head transcription factor Fhl1	0.419	0.843518
SPBC216.07C	SPBC215.01	tor2	SPBC215.01	phosphatidylinositol kinase Tor2	GTPase activating protein (predicted)	0.519	0.84336
SPBC30D10.10C	SPAC3H1.12C	tor1	snt2	phosphatidylinositol kinase Tor1	Lid2 complex subunit Snt2	0.454	0.843231
SPBC216.07C	SPCC1442.11C	tor2	SPCC1442.11C	phosphatidylinositol kinase Tor2	sequence orphan	0.491	0.843214
SPBC216.07C	SPCC550.14	tor2	vgl1	phosphatidylinositol kinase Tor2	vigilin (predicted)	0.592	0.843079
SPBC216.07C	SPAC1D4.11C	tor2	lkh1	phosphatidylinositol kinase Tor2	dual specificity protein kinase Lkh1	0.521	0.843065
SPBC216.07C	SPCC663.02	tor2	wtf14	phosphatidylinositol kinase Tor2	wtf element Wtf14	0.615	0.842959
SPBC30D10.10C	SPAC31A2.16	tor1	gef2	phosphatidylinositol kinase Tor1	RhoGEF Gef2	0.546	0.84291
SPBC216.07C	SPAC3A11.07	tor2	SPAC3A11.07	phosphatidylinositol kinase Tor2	NADH dehydrogenase (predicted)	0.428	0.84259
SPBC30D10.10C	SPCC1919.03C	tor1	SPCC1919.03C	phosphatidylinositol kinase Tor1	AMP-activated protein kinase beta subunit (predicted)	0.492	0.842359
SPBC30D10.10C	SPBC2G2.02	tor1	syj1	phosphatidylinositol kinase Tor1	inositol-polyphosphate 5-phosphatase (synaptojanin homolog 1)	0.493	0.842286
SPBC30D10.10C	SPBC839.17C	tor1	fkh1	phosphatidylinositol kinase Tor1	FKBP-type peptidyl-prolyl cis-trans isomerase Fkh1	0.727	0.842225
SPBC30D10.10C	SPCC962.06C	tor1	bpb1	phosphatidylinositol kinase Tor1	zinc finger protein Bpb1	0.796	0.842182
SPBC216.07C	SPBC3F6.05	tor2	rga1	phosphatidylinositol kinase Tor2	Rho-type GTPase activating protein Rga1	0.52	0.842069
SPBC30D10.10C	SPAC227.08C	tor1	yth1	phosphatidylinositol kinase Tor1	zinc finger protein Yth1	0.47	0.841648
SPBC30D10.10C	SPCC962.01	tor1	SPCC962.01	phosphatidylinositol kinase Tor1	C2 domain protein	0.532	0.84108
SPBC30D10.10C	SPAC4F10.13C	tor1	mpd2	phosphatidylinositol kinase Tor1	GYF domain protein	0.637	0.840544
SPBC216.07C	SPCC1259.11C	tor2	gyp2	phosphatidylinositol kinase Tor2	GTPase activating protein Gyp2 (predicted)	0.528	0.840472
SPBC30D10.10C	SPAC3H1.14	tor1	SPAC3H1.14	phosphatidylinositol kinase Tor1	cytoplasmic vesicle protein, Vid24 family (predicted)	0.625	0.840365
SPBC216.07C	SPCC24B10.14C	tor2	xlf1	phosphatidylinositol kinase Tor2	xrcc4 like factor, cernunnon	0.547	0.840294
SPBC30D10.10C	SPAC1B3.04C	tor1	SPAC1B3.04C	phosphatidylinositol kinase Tor1	mitochondrial GTPase involved in translation Guf1 (predicted)	0.498	0.840042
SPBC30D10.10C	SPBC12C2.02C	tor1	ste20	phosphatidylinositol kinase Tor1	Rictor homolog, Ste20	0.533	0.839928
SPBC216.07C	SPAC6F6.12	tor2	SPAC6F6.12	phosphatidylinositol kinase Tor2	autophagy associated protein Atg24 (predicted)	0.5	0.839592
SPBC216.07C	SPAC458.05	tor2	pik3	phosphatidylinositol kinase Tor2	phosphatidylinositol 3-kinase Pik3	0.425	0.839466
SPBC30D10.10C	SPAC824.09C	tor1	SPAC824.09C	phosphatidylinositol kinase Tor1	GTPase activating protein (predicted)	0.551	0.839263
SPBC216.07C	SPAC18B11.11	tor2	SPAC18B11.11	phosphatidylinositol kinase Tor2	GTPase activating protein (predicted)	0.579	0.838878
SPBC30D10.10C	SPAC1B2.04	tor1	cox6	phosphatidylinositol kinase Tor1	cytochrome c oxidase subunit VI (predicted)	0.506	0.838642
SPBC30D10.10C	SPCC1827.07C	tor1	SPCC1827.07C	phosphatidylinositol kinase Tor1	SPX/EXS domain protein (predicted)	0.532	0.838344
SPBC216.07C	SPAC4F8.13C	tor2	rng2	phosphatidylinositol kinase Tor2	IQGAP	0.511	0.838026
SPBC216.07C	SPCC1919.13C	tor2	SPCC1919.13C	phosphatidylinositol kinase Tor2	ribosome biogenesis protein (predicted)	0.537	0.837801
SPBC30D10.10C	SPCC24B10.07	tor1	gad8	phosphatidylinositol kinase Tor1	AGC family protein kinase Gad8	0.454	0.83777
SPBC216.07C	SPBC3H7.13	tor2	SPBC3H7.13	phosphatidylinositol kinase Tor2	FHA domain protein Far10 (predicted)	0.551	0.837603
SPBC216.07C	SPBC1604.14C	tor2	shk1	phosphatidylinositol kinase Tor2	PAK-related kinase Shk1	0.47	0.837302
SPBC30D10.10C	SPAPYUK71.03C	tor1	syn1	phosphatidylinositol kinase Tor1	synaptotagmin family C2 domain protein, Syn1	0.47	0.837193
SPBC216.07C	SPCC4B3.18	tor2	SPCC4B3.18	phosphatidylinositol kinase Tor2	phosphopantothenate-cysteine ligase (predicted)	0.563	0.836997
SPBC30D10.10C	SPAC1782.09C	tor1	clp1	phosphatidylinositol kinase Tor1	Cdc14-related protein phosphatase Clp1/Flp1	0.433	0.836747
SPBC30D10.10C	SPBC2A9.08C	tor1	sec22	phosphatidylinositol kinase Tor1	SNARE Sec22 (predicted)	0.606	0.836728
SPBC216.07C	SPBC25H2.03	tor2	SPBC25H2.03	phosphatidylinositol kinase Tor2	vacuolar protein involved in phosphoinositide metabolism (predicted)	0.557	0.836595
SPBC216.07C	SPAC11E3.02C	tor2	SPAC11E3.02C	phosphatidylinositol kinase Tor2	C2 domain protein	0.589	0.836358
SPBC216.07C	SPAC23A1.06C	tor2	cmk2	phosphatidylinositol kinase Tor2	MAPK-activated protein kinase Cmk2	0.47	0.835954
SPBC216.07C	SPCC4G3.09C	tor2	gyp3	phosphatidylinositol kinase Tor2	GTPase activating protein Gyp3 (predicted)	0.601	0.835953
SPBC30D10.10C	SPBC1718.07C	tor1	zfs1	phosphatidylinositol kinase Tor1	CCCH tandem zinc finger protein, human Tristetraprolin homolog Zfs1	0.485	0.835939
SPBC216.07C	SPBC1D7.05	tor2	byr2	phosphatidylinositol kinase Tor2	MAP kinase kinase kinase Byr2	0.524	0.83577
SPBC30D10.10C	SPAC1F8.01	tor1	ght3	phosphatidylinositol kinase Tor1	hexose transporter Ght3	0.58	0.83577
SPBC30D10.10C	SPCC285.09C	tor1	cgs2	phosphatidylinositol kinase Tor1	cAMP-specific phosphodiesterase Cgs2	0.477	0.835716
SPBC216.07C	SPCC191.10	tor2	SPCC191.10	phosphatidylinositol kinase Tor2	sequence orphan	0.495	0.835684
SPBC30D10.10C	SPCC1020.07	tor1	SPCC1020.07	phosphatidylinositol kinase Tor1	haloacid dehalogenase-like hydrolase	0.54	0.835668
SPBC216.07C	SPAC23G3.05C	tor2	SPAC23G3.05C	phosphatidylinositol kinase Tor2	regulator of G-protein signaling (RGS) domain (predicted)	0.555	0.835394
SPBC216.07C	SPAC31A2.16	tor2	gef2	phosphatidylinositol kinase Tor2	RhoGEF Gef2	0.555	0.83535
SPBC216.07C	SPAC1F7.03	tor2	pkd2	phosphatidylinositol kinase Tor2	TRP-like ion channel Pkd2	0.529	0.835118
SPBC216.07C	SPCC584.03C	tor2	SPCC584.03C	phosphatidylinositol kinase Tor2	Ran GTP-binding protein (predicted)	0.511	0.835061
SPBC216.07C	SPBC19G7.08C	tor2	art1	phosphatidylinositol kinase Tor2	arrestin family protein	0.55	0.83492
SPBC30D10.10C	SPBC1604.19C	tor1	SPBC1604.19C	phosphatidylinositol kinase Tor1	TRAPP complex subunit Trs85 (predicted)	0.641	0.834717
SPBC30D10.10C	SPCC645.07	tor1	rgf1	phosphatidylinositol kinase Tor1	RhoGEF for Rho1, Rgf1	0.499	0.834666
SPBC30D10.10C	SPBC26H8.02C	tor1	sec9	phosphatidylinositol kinase Tor1	SNAP-25 homologue, t-SNARE component Sec9	0.679	0.833888
SPBC216.07C	SPBC83.18C	tor2	fic1	phosphatidylinositol kinase Tor2	C2 domain protein Fic1	0.58	0.833784
SPBC30D10.10C	SPAC17C9.12	tor1	SPAC17C9.12	phosphatidylinositol kinase Tor1	MSP domain (predicted)	0.63	0.833611
SPBC216.07C	SPCC1739.11C	tor2	cdc11	phosphatidylinositol kinase Tor2	SIN component scaffold protein, centriolin ortholog Cdc11	0.559	0.833562
SPBC30D10.10C	SPAC1296.02	tor1	cox4	phosphatidylinositol kinase Tor1	cytochrome c oxidase subunit IV (predicted)	0.559	0.833074
SPBC216.07C	SPAC19E9.02	tor2	fin1	phosphatidylinositol kinase Tor2	serine/threonine protein kinase, NIMA related Fin1	0.478	0.832931
SPBC216.07C	SPAC13A11.01C	tor2	rga8	phosphatidylinositol kinase Tor2	Rho-type GTPase activating protein Rga8	0.547	0.832203
SPBC216.07C	SPAC1B3.11C	tor2	ypt4	phosphatidylinositol kinase Tor2	GTPase Ypt4	0.461	0.831936
SPBC216.07C	SPAC1952.02	tor2	SPAC1952.02	phosphatidylinositol kinase Tor2	ribosome biogenesis protein (predicted)	0.449	0.831352
SPBC216.07C	SPAPB1A10.10C	tor2	ypt71	phosphatidylinositol kinase Tor2	GTPase Ypt71	0.487	0.830748
SPBC30D10.10C	SPAC823.10C	tor1	SPAC823.10C	phosphatidylinositol kinase Tor1	mitochondrial carrier with solute carrier repeats (predicted)	0.621	0.830689
SPBC30D10.10C	SPBC25B2.02C	tor1	mam1	phosphatidylinositol kinase Tor1	M-factor transporter Mam1	0.626	0.830423
SPBC30D10.10C	SPAC13G6.05C	tor1	trs33	phosphatidylinositol kinase Tor1	TRAPP complex subunit Trs33 (predicted)	0.677	0.830399
SPBC30D10.10C	SPBC106.10	tor1	pka1	phosphatidylinositol kinase Tor1	cAMP-dependent protein kinase catalytic subunit Pka1	0.457	0.830363
SPBC30D10.10C	SPAC31G5.06	tor1	SPAC31G5.06	phosphatidylinositol kinase Tor1	mitochondrial protein	0.479	0.830181
SPBC216.07C	SPAC1952.16	tor2	rga9	phosphatidylinositol kinase Tor2	RhoGAP, GTPase activator towards Rho/Rac/Cdc42-like small GTPases (predicted)	0.448	0.830135
SPBC30D10.10C	SPCC1739.09C	tor1	cox13	phosphatidylinositol kinase Tor1	cytochrome c oxidase subunit VIa (predicted)	0.589	0.830124
SPBC216.07C	SPBP35G2.04C	tor2	SPBP35G2.04C	phosphatidylinositol kinase Tor2	sequence orphan	0.558	0.829187
SPBC216.07C	SPCC132.03	tor2	SPCC132.03	phosphatidylinositol kinase Tor2	sequence orphan	0.529	0.82912
SPBC30D10.10C	SPBC24C6.06	tor1	gpa1	phosphatidylinositol kinase Tor1	G-protein alpha subunit	0.577	0.828874
SPBC30D10.10C	SPBC244.01C	tor1	sid4	phosphatidylinositol kinase Tor1	SIN component scaffold protein Sid4	0.494	0.82881
SPBC216.07C	SPBC2G2.02	tor2	syj1	phosphatidylinositol kinase Tor2	inositol-polyphosphate 5-phosphatase (synaptojanin homolog 1)	0.463	0.828774
SPBC30D10.10C	SPAC57A10.04	tor1	mug10	phosphatidylinositol kinase Tor1	Rho guanine nucleotide exchange factor (predicted)	0.52	0.828559
SPBC216.07C	SPAC18G6.03	tor2	ypt3	phosphatidylinositol kinase Tor2	GTPase Ypt3	0.54	0.828243
SPBC216.07C	SPCC18B5.11C	tor2	cds1	phosphatidylinositol kinase Tor2	replication checkpoint kinase Cds1	0.49	0.827828
SPBC216.07C	SPCP31B10.06	tor2	mug190	phosphatidylinositol kinase Tor2	C2 domain protein	0.555	0.827472
SPBC216.07C	SPAC7D4.14C	tor2	SPAC7D4.14C	phosphatidylinositol kinase Tor2	sequence orphan	0.587	0.827295
SPBC30D10.10C	SPAC17H9.08	tor1	SPAC17H9.08	phosphatidylinositol kinase Tor1	mitochondrial coenzyme A transporter (predicted)	0.665	0.826966
SPBC216.07C	SPCC162.03	tor2	SPCC162.03	phosphatidylinositol kinase Tor2	short chain dehydrogenase (predicted)	0.578	0.826955
SPBC216.07C	SPBC26H8.04C	tor2	SPBC26H8.04C	phosphatidylinositol kinase Tor2	DEP domain protein	0.529	0.826824
SPBC216.07C	SPCP31B10.04	tor2	SPCP31B10.04	phosphatidylinositol kinase Tor2	conserved fungal protein	0.615	0.826645
SPBC216.07C	SPAC2H10.02C	tor2	SPAC2H10.02C	phosphatidylinositol kinase Tor2	26S proteasome regulatory particle assembly protein (predicted)	0.514	0.826588
SPBC30D10.10C	SPBC83.18C	tor1	fic1	phosphatidylinositol kinase Tor1	C2 domain protein Fic1	0.496	0.826551
SPBC30D10.10C	SPCC1682.15	tor1	mug122	phosphatidylinositol kinase Tor1	PX/PXA domain protein	0.54	0.826469
SPBC30D10.10C	SPAC6F12.06	tor1	SPAC6F12.06	phosphatidylinositol kinase Tor1	Rho GDP dissociation inhibitor Rdi1 (predicted)	0.501	0.826299
SPBC30D10.10C	SPAC13G6.15C	tor1	SPAC13G6.15C	phosphatidylinositol kinase Tor1	calcipressin (predicted)	0.475	0.825895
SPBC216.07C	SPCC1620.12C	tor2	SPCC1620.12C	phosphatidylinositol kinase Tor2	GTPase activating protein (predicted)	0.557	0.825854
SPBC30D10.10C	SPBC1604.14C	tor1	shk1	phosphatidylinositol kinase Tor1	PAK-related kinase Shk1	0.467	0.825734
SPBC216.07C	SPBC12D12.04C	tor2	pck2	phosphatidylinositol kinase Tor2	protein kinase C (PKC)-like Pck2	0.487	0.825361
SPBC216.07C	SPBC530.01	tor2	gyp1	phosphatidylinositol kinase Tor2	GTPase activating protein Gyp1 (predicted)	0.597	0.825283
SPBC30D10.10C	SPBC1348.04	tor1	SPBC1348.04	phosphatidylinositol kinase Tor1	methyltransferase (predicted)	0.506	0.825207
SPBC216.07C	SPCC777.05	tor2	gtr2	phosphatidylinositol kinase Tor2	Gtr1/RagA G protein Gtr2 (predicted)	0.593	0.824769
SPBC30D10.10C	SPAC19B12.10	tor1	sst2	phosphatidylinositol kinase Tor1	human AMSH/STAMBP protein homolog, ubiquitin specific-protease	0.505	0.824207
SPBC30D10.10C	SPAC29B12.12	tor1	SPAC29B12.12	phosphatidylinositol kinase Tor1	helper of TIM (predicted)	0.503	0.823831
SPBC216.07C	SPCC4F11.05	tor2	SPCC4F11.05	phosphatidylinositol kinase Tor2	dubious	0.455	0.823786
SPBC216.07C	SPAC1F5.09C	tor2	shk2	phosphatidylinositol kinase Tor2	PAK-related kinase Shk2	0.453	0.823449
SPBC216.07C	SPAC1A6.07	tor2	SPAC1A6.07	phosphatidylinositol kinase Tor2	sequence orphan	0.589	0.823313
SPBC216.07C	SPAC630.05	tor2	gyp7	phosphatidylinositol kinase Tor2	GTPase activating protein Gyp7 (predicted)	0.502	0.823164
SPBC30D10.10C	SPBC24C6.08C	tor1	SPBC24C6.08C	phosphatidylinositol kinase Tor1	vesicle coat protein, folliculin (predicted)	0.656	0.823147
SPBC216.07C	SPCC1450.12	tor2	SPCC1450.12	phosphatidylinositol kinase Tor2	conserved fungal protein	0.542	0.822947
SPBC30D10.10C	SPBC1685.05	tor1	SPBC1685.05	phosphatidylinositol kinase Tor1	serine protease (predicted)	0.46	0.822832
SPBC30D10.10C	SPAC57A10.02	tor1	cdr2	phosphatidylinositol kinase Tor1	serine/threonine protein kinase Cdr2	0.473	0.822534
SPBC30D10.10C	SPBC577.06C	tor1	stt4	phosphatidylinositol kinase Tor1	1-phosphatidylinositol 4-kinase Stt4 (predicted)	0.646	0.822212
SPBC216.07C	SPBC244.01C	tor2	sid4	phosphatidylinositol kinase Tor2	SIN component scaffold protein Sid4	0.491	0.822026
SPBC216.07C	SPACUNK12.02C	tor2	cmk1	phosphatidylinositol kinase Tor2	calcium/calmodulin-dependent protein kinase Cmk1	0.402	0.821888
SPBC216.07C	SPAC23C11.11	tor2	cka1	phosphatidylinositol kinase Tor2	serine/threonine protein kinase Cka1	0.428	0.821855
SPBC30D10.10C	SPAC1F3.03	tor1	SPAC1F3.03	phosphatidylinositol kinase Tor1	Lgl family protein (predicted)	0.671	0.821699
SPBC30D10.10C	SPBC887.06C	tor1	snx3	phosphatidylinositol kinase Tor1	sorting nexin Snx3 (predicted)	0.612	0.821698
SPBC30D10.10C	SPCC576.01C	tor1	SPCC576.01C	phosphatidylinositol kinase Tor1	sulfonate dioxygenase (predicted)	0.564	0.821454
SPBC216.07C	SPCC16A11.08	tor2	atg20	phosphatidylinositol kinase Tor2	sorting nexin Atg20 (predicted)	0.531	0.820979
SPBC30D10.10C	SPBC4C3.04C	tor1	SPBC4C3.04C	phosphatidylinositol kinase Tor1	guanyl-nucleotide exchange factor (predicted)	0.582	0.820882
SPBC30D10.10C	SPBC31F10.03	tor1	SPBC31F10.03	phosphatidylinositol kinase Tor1	ChaC-like protein, predicted cation transport regulator	0.598	0.820802
SPBC30D10.10C	SPAC22E12.04	tor1	ccs1	phosphatidylinositol kinase Tor1	superoxide dismutase copper chaperone Ccs1	0.576	0.820786
SPBC30D10.10C	SPAC6B12.07C	tor1	SPAC6B12.07C	phosphatidylinositol kinase Tor1	ubiquitin-protein ligase E3 (predicted)	0.42	0.820413
SPBC216.07C	SPCC4G3.11	tor2	mug154	phosphatidylinositol kinase Tor2	conserved fungal protein	0.511	0.819987
SPBC30D10.10C	SPBC1289.03C	tor1	spi1	phosphatidylinositol kinase Tor1	Ran GTPase Spi1	0.577	0.819832
SPBC30D10.10C	SPAC4F10.07C	tor1	atg13	phosphatidylinositol kinase Tor1	autophagy associated protein kinase regulatory subunit Atg13	0.651	0.819831
SPBC30D10.10C	SPAC31G5.09C	tor1	spk1	phosphatidylinositol kinase Tor1	MAP kinase Spk1	0.463	0.819791
SPBC30D10.10C	SPAC11E3.12	tor1	SPAC11E3.12	phosphatidylinositol kinase Tor1	conserved eukaryotic protein	0.602	0.819625
SPBC30D10.10C	SPAC4F8.13C	tor1	rng2	phosphatidylinositol kinase Tor1	IQGAP	0.525	0.819507
SPBC216.07C	SPCC962.01	tor2	SPCC962.01	phosphatidylinositol kinase Tor2	C2 domain protein	0.625	0.819486
SPBC30D10.10C	SPAC1751.01C	tor1	gti1	phosphatidylinositol kinase Tor1	gluconate transporter inducer Gti1	0.607	0.81941
SPBC30D10.10C	SPAC6B12.03C	tor1	SPAC6B12.03C	phosphatidylinositol kinase Tor1	HbrB family protein	0.524	0.819253
SPBC30D10.10C	SPAC1296.06	tor1	tah18	phosphatidylinositol kinase Tor1	NADPH-dependent diflavin oxidoreductase, involved in iron-sulphur cluster assembly Tah18 (predicted)	0.658	0.819191
SPBC30D10.10C	SPBC1703.10	tor1	ypt1	phosphatidylinositol kinase Tor1	GTPase Ypt1	0.718	0.819098
SPBC30D10.10C	SPAC19E9.02	tor1	fin1	phosphatidylinositol kinase Tor1	serine/threonine protein kinase, NIMA related Fin1	0.45	0.819055
SPBC30D10.10C	SPBC530.14C	tor1	dsk1	phosphatidylinositol kinase Tor1	SR protein-specific kinase Dsk1	0.419	0.819029
SPBC216.07C	SPAC343.06C	tor2	SPAC343.06C	phosphatidylinositol kinase Tor2	phospholipid scramblase (predicted)	0.528	0.818768
SPBC30D10.10C	SPBC15D4.07C	tor1	atg9	phosphatidylinositol kinase Tor1	autophagy associated protein Atg9	0.701	0.818365
SPBC216.07C	SPAC644.11C	tor2	pkp1	phosphatidylinositol kinase Tor2	mitochondrial pyruvate dehydrogenase (lipoamide) kinase Pkp1 (predicted)	0.543	0.818134
SPBC30D10.10C	SPCC622.03C	tor1	SPCC622.03C	phosphatidylinositol kinase Tor1	dubious	0.52	0.817431
SPBC30D10.10C	SPBC17F3.01C	tor1	rga5	phosphatidylinositol kinase Tor1	Rho-type GTPase activating protein Rga5	0.427	0.816909
SPBC30D10.10C	SPAC977.02	tor1	SPAC977.02	phosphatidylinositol kinase Tor1	S. pombe specific 5Tm protein family	0.504	0.81675
SPBC30D10.10C	SPBC12C2.04	tor1	SPBC12C2.04	phosphatidylinositol kinase Tor1	NAD binding dehydrogenase family protein	0.633	0.816499
SPBC216.07C	SPCC970.04C	tor2	mob2	phosphatidylinositol kinase Tor2	protein kinase activator Mob2	0.442	0.816427
SPBC216.07C	SPAC20H4.11C	tor2	rho5	phosphatidylinositol kinase Tor2	Rho family GTPase Rho5	0.432	0.816292
SPBC216.07C	SPAC21E11.05C	tor2	cyp8	phosphatidylinositol kinase Tor2	cyclophilin family peptidyl-prolyl cis-trans isomerase Cyp8	0.543	0.816239
SPBC216.07C	SPBC32H8.01C	tor2	SPBC32H8.01C	phosphatidylinositol kinase Tor2	conserved fungal protein	0.524	0.816197
SPBC30D10.10C	SPBC557.05	tor1	SPBC557.05	phosphatidylinositol kinase Tor1	arrestin	0.53	0.816188
SPBC30D10.10C	SPAC458.04C	tor1	dil1	phosphatidylinositol kinase Tor1	dynein intermediate light chain Dil1	0.54	0.816166
SPBC216.07C	SPBC14F5.11C	tor2	mug186	phosphatidylinositol kinase Tor2	sorting nexin Snx41 (predicted)	0.508	0.816091
SPBC216.07C	SPCC285.09C	tor2	cgs2	phosphatidylinositol kinase Tor2	cAMP-specific phosphodiesterase Cgs2	0.503	0.815559
SPBC30D10.10C	SPAC26F1.14C	tor1	aif1	phosphatidylinositol kinase Tor1	apoptosis-inducing factor homolog Aif1 (predicted)	0.658	0.815481
SPBC30D10.10C	SPAC17G8.14C	tor1	pck1	phosphatidylinositol kinase Tor1	protein kinase C (PKC)-like Pck1	0.406	0.815422
SPBC216.07C	SPBC651.03C	tor2	gyp10	phosphatidylinositol kinase Tor2	GTPase activating protein Gyp10	0.612	0.815335
SPBC30D10.10C	SPCC1442.08C	tor1	cox12	phosphatidylinositol kinase Tor1	cytochrome c oxidase subunit VIb (predicted)	0.498	0.815029
SPBC30D10.10C	SPBC4C3.06	tor1	syp1	phosphatidylinositol kinase Tor1	cytoskeletal protein Syp1 (predicted)	0.583	0.814864
SPBC216.07C	SPCC584.12	tor2	mug42	phosphatidylinositol kinase Tor2	sequence orphan	0.487	0.814653
SPBC216.07C	SPAC1687.23C	tor2	SPAC1687.23C	phosphatidylinositol kinase Tor2	sequence orphan	0.499	0.814208
SPBC216.07C	SPAPYUK71.03C	tor2	syn1	phosphatidylinositol kinase Tor2	synaptotagmin family C2 domain protein, Syn1	0.62	0.814131
SPBC30D10.10C	SPBC543.07	tor1	pek1	phosphatidylinositol kinase Tor1	MAP kinase kinase Pek1	0.484	0.814075
SPBC30D10.10C	SPBC146.13C	tor1	myo1	phosphatidylinositol kinase Tor1	myosin type I	0.601	0.813712
SPBC30D10.10C	SPAC30C2.05	tor1	erv14	phosphatidylinositol kinase Tor1	cornichon family protein Erv14 (predicted)	0.579	0.81368
SPBC216.07C	SPAC1006.09	tor2	win1	phosphatidylinositol kinase Tor2	MAP kinase kinase kinase Win1	0.527	0.813638
SPBC216.07C	SPAC3A12.02	tor2	SPAC3A12.02	phosphatidylinositol kinase Tor2	mitochondrial inorganic diphosphatase (predicted)	0.549	0.81328
SPBC30D10.10C	SPAC4D7.01C	tor1	sec71	phosphatidylinositol kinase Tor1	Sec7 domain protein, ARF GEF (predicted)	0.633	0.813093
SPBC30D10.10C	SPBC428.16C	tor1	rhb1	phosphatidylinositol kinase Tor1	Rheb GTPase Rhb1	0.533	0.812926
SPBC216.07C	SPAC4G8.04	tor2	SPAC4G8.04	phosphatidylinositol kinase Tor2	GTPase activating protein (predicted)	0.533	0.812882
SPBC216.07C	SPAPJ696.01C	tor2	vps17	phosphatidylinositol kinase Tor2	retromer complex subunit Vps17	0.5	0.81284
SPBC216.07C	SPBC365.12C	tor2	ish1	phosphatidylinositol kinase Tor2	LEA domain protein	0.416	0.812731
SPBC30D10.10C	SPBC336.03	tor1	efc25	phosphatidylinositol kinase Tor1	Ras1 guanyl-nucleotide exchange factor Efc25	0.508	0.812726
SPBC216.07C	SPCC162.10	tor2	ppk33	phosphatidylinositol kinase Tor2	serine/threonine protein kinase Ppk33 (predicted)	0.473	0.812538
SPBC216.07C	SPBC119.08	tor2	pmk1	phosphatidylinositol kinase Tor2	MAP kinase Pmk1	0.464	0.811641
SPBC30D10.10C	SPAC1F5.07C	tor1	hem14	phosphatidylinositol kinase Tor1	protoporphyrinogen oxidase (predicted)	0.607	0.811635
SPBC30D10.10C	SPAC823.16C	tor1	mug179	phosphatidylinositol kinase Tor1	WD repeat protein involved in autophagy Atg18b	0.664	0.811343
SPBC216.07C	SPCC622.03C	tor2	SPCC622.03C	phosphatidylinositol kinase Tor2	dubious	0.505	0.810893
SPBC30D10.10C	SPAC227.17C	tor1	SPAC227.17C	phosphatidylinositol kinase Tor1	conserved protein	0.455	0.810744
SPBC30D10.10C	SPAC869.02C	tor1	SPAC869.02C	phosphatidylinositol kinase Tor1	nitric oxide dioxygenase (predicted)	0.608	0.810661
SPBC216.07C	SPCC14G10.04	tor2	SPCC14G10.04	phosphatidylinositol kinase Tor2	sequence orphan	0.528	0.810572
SPBC30D10.10C	SPAC4A8.07C	tor1	SPAC4A8.07C	phosphatidylinositol kinase Tor1	sphingoid long chain base kinase (predicted)	0.412	0.810456
SPBC216.07C	SPAC13G6.15C	tor2	SPAC13G6.15C	phosphatidylinositol kinase Tor2	calcipressin (predicted)	0.503	0.810263
SPBC30D10.10C	SPAC1142.08	tor1	fhl1	phosphatidylinositol kinase Tor1	fork head transcription factor Fhl1	0.429	0.809895
SPBC216.07C	SPBP22H7.04	tor2	SPBP22H7.04	phosphatidylinositol kinase Tor2	sequence orphan	0.516	0.809877
SPBC30D10.10C	SPAC29B12.13	tor1	SPAC29B12.13	phosphatidylinositol kinase Tor1	S-(hydroxymethyl)glutathione synthase activity (predicted)	0.538	0.808854
SPBC30D10.10C	SPAC589.12	tor1	SPAC589.12	phosphatidylinositol kinase Tor1	glycosylceramide biosynthesis protein (predicted)	0.535	0.808728
SPBC30D10.10C	SPCC18B5.11C	tor1	cds1	phosphatidylinositol kinase Tor1	replication checkpoint kinase Cds1	0.457	0.808614
SPBC30D10.10C	SPAC6G9.01C	tor1	SPAC6G9.01C	phosphatidylinositol kinase Tor1	conserved protein	0.452	0.808559
SPBC216.07C	SPAC16E8.12C	tor2	SPAC16E8.12C	phosphatidylinositol kinase Tor2	sequence orphan	0.514	0.808501
SPBC30D10.10C	SPAC17A5.10	tor1	SPAC17A5.10	phosphatidylinositol kinase Tor1	conserved fungal protein	0.497	0.808413
SPBC30D10.10C	SPAC20H4.06C	tor1	SPAC20H4.06C	phosphatidylinositol kinase Tor1	RNA-binding protein	0.544	0.808332
SPBC30D10.10C	SPAC2F3.02	tor1	SPAC2F3.02	phosphatidylinositol kinase Tor1	ER protein translocation subcomplex subunit Sec72 (predicted)	0.595	0.808289
SPBC216.07C	SPBC4.02C	tor2	SPBC4.02C	phosphatidylinositol kinase Tor2	conserved fungal protein	0.575	0.808018
SPBC216.07C	SPCC330.19C	tor2	SPCC330.19C	phosphatidylinositol kinase Tor2	sequence orphan	0.516	0.8075
SPBC216.07C	SPAC26F1.09	tor2	gyp51	phosphatidylinositol kinase Tor2	GTPase activating protein Gyp51 (predicted)	0.473	0.807488
SPBC30D10.10C	SPCC1281.07C	tor1	SPCC1281.07C	phosphatidylinositol kinase Tor1	glutathione S-transferase Gst3 (predicted)	0.528	0.807388
SPBC30D10.10C	SPBC685.04C	tor1	aps2	phosphatidylinositol kinase Tor1	AP-2 adaptor complex subunit Aps2 (predicted)	0.63	0.807342
SPBC30D10.10C	SPAC513.06C	tor1	SPAC513.06C	phosphatidylinositol kinase Tor1	dihydrodiol dehydrogenase (predicted)	0.685	0.807214
SPBC30D10.10C	SPCC2H8.04	tor1	SPCC2H8.04	phosphatidylinositol kinase Tor1	ACN9 family protein	0.517	0.806741
SPBC30D10.10C	SPAC1D4.13	tor1	byr1	phosphatidylinositol kinase Tor1	MAP kinase kinase Byr1	0.362	0.806714
SPBC216.07C	SPBC337.04	tor2	ppk27	phosphatidylinositol kinase Tor2	serine/threonine protein kinase Ppk27 (predicted)	0.528	0.806568
SPBC30D10.10C	SPCP1E11.04C	tor1	pal1	phosphatidylinositol kinase Tor1	membrane associated protein Pal1	0.51	0.806504
SPBC216.07C	SPCC16A11.15C	tor2	SPCC16A11.15C	phosphatidylinositol kinase Tor2	sequence orphan	0.46	0.806489
SPBC216.07C	SPCC1020.12C	tor2	xap5	phosphatidylinositol kinase Tor2	xap-5-like protein	0.553	0.806489
SPBC216.07C	SPBP4H10.04	tor2	ppb1	phosphatidylinositol kinase Tor2	calcium-dependent serine/threonine protein phosphatase calcineurin, catalytic subunit Ppb1	0.542	0.806379
SPBC216.07C	SPCC569.03	tor2	SPCC569.03	phosphatidylinositol kinase Tor2	cell surface glycoprotein (predicted), DUF1773 family protein 4	0.475	0.80589
SPBC30D10.10C	SPBC115.03	tor1	SPBC115.03	phosphatidylinositol kinase Tor1	gfo/idh/mocA family oxidoreductase (predicted)	0.593	0.805819
SPBC30D10.10C	SPAC3F10.02C	tor1	trk1	phosphatidylinositol kinase Tor1	potassium ion transporter Trk1	0.656	0.805789
SPBC30D10.10C	SPCC126.15C	tor1	sec65	phosphatidylinositol kinase Tor1	signal recognition particle subunit Sec65 (predicted)	0.604	0.805568
SPBC30D10.10C	SPBC1198.03C	tor1	SPBC1198.03C	phosphatidylinositol kinase Tor1	Golgin subfamily A member	0.534	0.805506
SPBC216.07C	SPCC338.06C	tor2	SPCC338.06C	phosphatidylinositol kinase Tor2	heat shock protein Hsp20 family (predicted)	0.485	0.805486
SPBC30D10.10C	SPAC20H4.11C	tor1	rho5	phosphatidylinositol kinase Tor1	Rho family GTPase Rho5	0.498	0.805454
SPBC30D10.10C	SPBC21C3.20C	tor1	git1	phosphatidylinositol kinase Tor1	C2 domain protein Git1	0.493	0.805375
SPBC30D10.10C	SPAC18B11.04	tor1	ncs1	phosphatidylinositol kinase Tor1	related to neuronal calcium sensor Ncs1	0.494	0.805204
SPBC216.07C	SPBC211.03C	tor2	SPBC211.03C	phosphatidylinositol kinase Tor2	guanyl-nucleotide exchange factor (predicted)	0.551	0.805135
SPBC216.07C	SPBC577.13	tor2	syj2	phosphatidylinositol kinase Tor2	inositol-polyphosphate 5-phosphatase, synaptojanin homolog 2 (predicted)	0.456	0.805011
SPBC30D10.10C	SPCC1450.12	tor1	SPCC1450.12	phosphatidylinositol kinase Tor1	conserved fungal protein	0.488	0.804848
SPBC30D10.10C	SPAC2F7.09C	tor1	SPAC2F7.09C	phosphatidylinositol kinase Tor1	mitochondrial GTPase related protein (prediected)	0.57	0.804848
SPBC30D10.10C	SPCC584.11C	tor1	SPCC584.11C	phosphatidylinositol kinase Tor1	Svf1 family protein Svf1	0.505	0.80452
SPBC216.07C	SPCC1919.01	tor2	ppk34	phosphatidylinositol kinase Tor2	serine/threonine protein kinase Ppk34	0.492	0.804492
SPBC216.07C	SPCC576.15C	tor2	ksg1	phosphatidylinositol kinase Tor2	serine/threonine protein kinase Ksg1	0.581	0.804215
SPBC30D10.10C	SPAC23C4.13	tor1	bet1	phosphatidylinositol kinase Tor1	SNARE Bet1 (predicted)	0.566	0.804203
SPBC216.07C	SPBC25B2.03	tor2	SPBC25B2.03	phosphatidylinositol kinase Tor2	zf-C3HC4 type zinc finger	0.582	0.80413
SPBC216.07C	SPCC1620.03	tor2	mug163	phosphatidylinositol kinase Tor2	sequence orphan	0.524	0.804112
SPBC30D10.10C	SPAC10F6.16	tor1	mug134	phosphatidylinositol kinase Tor1	mRNA stability protein Igo1 (predicted)	0.431	0.803182
SPBC30D10.10C	SPAC9G1.10C	tor1	SPAC9G1.10C	phosphatidylinositol kinase Tor1	inositol polyphosphate phosphatase (predicted)	0.483	0.80299
SPBC216.07C	SPCC191.06	tor2	SPCC191.06	phosphatidylinositol kinase Tor2	sequence orphan	0.513	0.802961
SPBC30D10.10C	SPCC23B6.02C	tor1	SPCC23B6.02C	phosphatidylinositol kinase Tor1	pre-ribosomal factor (predicted)	0.516	0.802879
SPBC216.07C	SPAC3C7.02C	tor2	SPAC3C7.02C	phosphatidylinositol kinase Tor2	protein kinase inhibitor associated with endocytosis (predicted)	0.53	0.802698
SPBC216.07C	SPAC823.03	tor2	ppk15	phosphatidylinositol kinase Tor2	serine/threonine protein kinase Ppk15 (predicted)	0.454	0.802561
SPBC216.07C	SPAC17A5.09C	tor2	SPAC17A5.09C	phosphatidylinositol kinase Tor2	protein phosphatase regulatory subunit Glc9 (predicted)	0.482	0.802457
SPBC216.07C	SPCC1919.03C	tor2	SPCC1919.03C	phosphatidylinositol kinase Tor2	AMP-activated protein kinase beta subunit (predicted)	0.505	0.80241
SPBC216.07C	SPAC21E11.04	tor2	ppr1	phosphatidylinositol kinase Tor2	L-azetidine-2-carboxylic acid acetyltransferase	0.524	0.80239
SPBC216.07C	SPAC23H4.02	tor2	ppk9	phosphatidylinositol kinase Tor2	serine/threonine protein kinase Ppk9 (predicted)	0.538	0.802232
SPBC216.07C	SPBC1778.09	tor2	SPBC1778.09	phosphatidylinositol kinase Tor2	GTPase activating protein (predicted)	0.482	0.801705
SPBC216.07C	SPAC10F6.16	tor2	mug134	phosphatidylinositol kinase Tor2	mRNA stability protein Igo1 (predicted)	0.521	0.801637
SPBC30D10.10C	SPAC5H10.05C	tor1	SPAC5H10.05C	phosphatidylinositol kinase Tor1	FAD binding oxidoreductase (predicted)	0.584	0.801564
SPBC216.07C	SPBC24C6.07	tor2	cdc14	phosphatidylinositol kinase Tor2	SIN component Cdc14	0.494	0.801551
SPBC216.07C	SPAC11H11.04	tor2	mam2	phosphatidylinositol kinase Tor2	pheromone p-factor receptor	0.508	0.8015
SPBC216.07C	SPAC8C9.14	tor2	prr1	phosphatidylinositol kinase Tor2	transcription factor Prr1	0.452	0.801484
SPBC216.07C	SPBC8D2.01	tor2	gsk31	phosphatidylinositol kinase Tor2	serine/threonine protein kinase Gsk31 (predicted)	0.529	0.801328
SPBC30D10.10C	SPAC30.01C	tor1	sec72	phosphatidylinositol kinase Tor1	Sec7 domain protein, ARF GEF Sec72	0.615	0.801151
SPBC216.07C	SPAC24B11.11C	tor2	sid2	phosphatidylinositol kinase Tor2	NDR kinase Sid2	0.508	0.800889
SPBC216.07C	SPCC297.03	tor2	ssp1	phosphatidylinositol kinase Tor2	serine/threonine protein kinase Ssp1	0.598	0.800809
SPBC216.07C	SPAC11G7.02	tor2	pub1	phosphatidylinositol kinase Tor2	HECT-type ubiquitin-protein ligase E3 Pub1	0.565	0.800679
SPBC30D10.10C	SPCC1672.04C	tor1	SPCC1672.04C	phosphatidylinositol kinase Tor1	mitochondrial copper chaperone (predicted)	0.549	0.800449
SPBC30D10.10C	SPBPB2B2.07C	tor1	SPBPB2B2.07C	phosphatidylinositol kinase Tor1	S. pombe specific DUF999 protein family 7	0.497	0.800377
SPBC216.07C	SPAC17A5.10	tor2	SPAC17A5.10	phosphatidylinositol kinase Tor2	conserved fungal protein	0.518	0.800177
SPBC216.07C	SPCC4G3.08	tor2	psk1	phosphatidylinositol kinase Tor2	serine/threonine protein kinase Psk1	0.552	0.799816
SPBC30D10.10C	SPAPJ760.02C	tor1	abp1	phosphatidylinositol kinase Tor1	cofilin/tropomyosin family, drebrin ortholog Abp1	0.447	0.799733
SPBC216.07C	SPAC977.03	tor2	SPAC977.03	phosphatidylinositol kinase Tor2	methyltransferase (predicted)	0.478	0.799608
SPBC216.07C	SPAC890.03	tor2	ppk16	phosphatidylinositol kinase Tor2	serine/threonine protein kinase Ppk16 (predicted)	0.528	0.799257
SPBC216.07C	SPAC22H10.09	tor2	SPAC22H10.09	phosphatidylinositol kinase Tor2	sequence orphan	0.545	0.799047
SPBC216.07C	SPAC6B12.07C	tor2	SPAC6B12.07C	phosphatidylinositol kinase Tor2	ubiquitin-protein ligase E3 (predicted)	0.391	0.798913
SPBC216.07C	SPBC21C3.20C	tor2	git1	phosphatidylinositol kinase Tor2	C2 domain protein Git1	0.533	0.798884
SPBC30D10.10C	SPAC821.13C	tor1	SPAC821.13C	phosphatidylinositol kinase Tor1	P-type ATPase (predicted)	0.606	0.798851
SPBC216.07C	SPBC2D10.19C	tor2	SPBC2D10.19C	phosphatidylinositol kinase Tor2	pre-60S shuttlingfactor (predicted)	0.464	0.798774
SPBC216.07C	SPAC2F3.12C	tor2	SPAC2F3.12C	phosphatidylinositol kinase Tor2	thioredoxin fold protein (predicted)	0.575	0.79873
SPBC30D10.10C	SPAC1952.08C	tor1	SPAC1952.08C	phosphatidylinositol kinase Tor1	pyridoxamine 5'-phosphate oxidase (predicted)	0.545	0.798593
SPBC216.07C	SPCC663.08C	tor2	SPCC663.08C	phosphatidylinositol kinase Tor2	short chain dehydrogenase	0.501	0.798441
SPBC216.07C	SPCP1E11.02	tor2	ppk38	phosphatidylinositol kinase Tor2	Ark1/Prk1 family protein kinase Ppk38	0.471	0.798413
SPBC216.07C	SPCC1739.10	tor2	mug33	phosphatidylinositol kinase Tor2	conserved fungal protein	0.61	0.79841
SPBC216.07C	SPAC6B12.13	tor2	SPAC6B12.13	phosphatidylinositol kinase Tor2	protein phosphatase inhibitor (predicted)	0.462	0.798317
SPBC216.07C	SPAC4G8.05	tor2	ppk14	phosphatidylinositol kinase Tor2	serine/threonine protein kinase Ppk14 (predicted)	0.476	0.798014
SPBC30D10.10C	SPCC18B5.10C	tor1	SPCC18B5.10C	phosphatidylinositol kinase Tor1	TREX complex subunit Tex1 (predicted)	0.65	0.797903
SPBC216.07C	SPAC12B10.03	tor2	bun62	phosphatidylinositol kinase Tor2	WD repeat protein, human WDR20 family, Bun62	0.583	0.797885
SPBC30D10.10C	SPAC4G9.20C	tor1	SPAC4G9.20C	phosphatidylinositol kinase Tor1	mitochondrial carrier with solute carrier repeats (predicted)	0.594	0.797859
SPBC216.07C	SPAC343.19	tor2	lsb6	phosphatidylinositol kinase Tor2	1-phosphatidylinositol 4-kinase Lsb6 (predicted)	0.53	0.797826
SPBC216.07C	SPAC3C7.06C	tor2	pit1	phosphatidylinositol kinase Tor2	serine/threonine protein kinase, meiotic Pit1	0.473	0.797812
SPBC216.07C	SPBC651.04	tor2	SPBC651.04	phosphatidylinositol kinase Tor2	sequence orphan	0.501	0.797781
SPBC216.07C	SPBC17A3.03C	tor2	SPBC17A3.03C	phosphatidylinositol kinase Tor2	phosphoprotein phosphatase (predicted)	0.518	0.797731
SPBC216.07C	SPAC19G12.14	tor2	its3	phosphatidylinositol kinase Tor2	1-phosphatidylinositol-4-phosphate 5-kinase Its3	0.482	0.797731
SPBC216.07C	SPAC16.01	tor2	rho2	phosphatidylinositol kinase Tor2	Rho family GTPase Rho2	0.472	0.797675
SPBC216.07C	SPBC713.07C	tor2	SPBC713.07C	phosphatidylinositol kinase Tor2	vacuolar polyphosphatase (predicted)	0.587	0.797628
SPBC216.07C	SPCC417.06C	tor2	mug27	phosphatidylinositol kinase Tor2	meiosis specific protein kinase Mug27/Slk1	0.468	0.797609
SPBC216.07C	SPCC736.05	tor2	wtf7	phosphatidylinositol kinase Tor2	wtf element Wtf7	0.549	0.797606
SPBC216.07C	SPAC1071.12C	tor2	stp1	phosphatidylinositol kinase Tor2	dual specificity phosphatase Stp1	0.384	0.797514
SPBC216.07C	SPAC22H10.04	tor2	SPAC22H10.04	phosphatidylinositol kinase Tor2	protein phosphatase type 2A (predicted)	0.456	0.797322
SPBC216.07C	SPCC320.12	tor2	SPCC320.12	phosphatidylinositol kinase Tor2	mitochondrial inner membrane peptidase Atp23 (predicted)	0.51	0.797122
SPBC30D10.10C	SPAC12G12.10	tor1	wdr21	phosphatidylinositol kinase Tor1	WD repeat protein, human WDR21 family	0.568	0.797025
SPBC216.07C	SPCC188.12	tor2	spn6	phosphatidylinositol kinase Tor2	septin Spn6 (predicted)	0.508	0.79701
SPBC30D10.10C	SPCC191.10	tor1	SPCC191.10	phosphatidylinositol kinase Tor1	sequence orphan	0.449	0.79697
SPBC216.07C	SPAC13G6.13	tor2	SPAC13G6.13	phosphatidylinositol kinase Tor2	sequence orphan	0.515	0.796801
SPBC30D10.10C	SPAC1805.05	tor1	cki3	phosphatidylinositol kinase Tor1	serine/threonine protein kinase Cki3	0.412	0.79676
SPBC216.07C	SPAC9.07C	tor2	SPAC9.07C	phosphatidylinositol kinase Tor2	GTPase Rbg1 (predicted)	0.54	0.796716
SPBC216.07C	SPAC57A7.08	tor2	pzh1	phosphatidylinositol kinase Tor2	serine/threonine protein phosphatase Pzh1	0.498	0.79648
SPBC216.07C	SPCC594.06C	tor2	SPCC594.06C	phosphatidylinositol kinase Tor2	vacuolar SNARE Vam7 (predicted)	0.493	0.796202
SPBC30D10.10C	SPAC12B10.09	tor1	SPAC12B10.09	phosphatidylinositol kinase Tor1	S-adenosylmethionine transporter (predicted)	0.591	0.796132
SPBC30D10.10C	SPAC1782.07	tor1	qcr8	phosphatidylinositol kinase Tor1	ubiquinol-cytochrome-c reductase complex subunit 7	0.537	0.796107
SPBC216.07C	SPAC1565.04C	tor2	ste4	phosphatidylinositol kinase Tor2	adaptor protein Ste4	0.516	0.795988
SPBC216.07C	SPCC576.04	tor2	SPCC576.04	phosphatidylinositol kinase Tor2	conserved eukaryotic protein	0.583	0.795921
SPBC216.07C	SPAC1556.03	tor2	azr1	phosphatidylinositol kinase Tor2	serine/threonine protein phosphatase Azr1	0.488	0.795904
SPBC216.07C	SPBC32H8.10	tor2	cdk9	phosphatidylinositol kinase Tor2	P-TEFb-associated cyclin-dependent protein kinase Cdk9	0.479	0.795568
SPBC30D10.10C	SPCC1682.08C	tor1	SPCC1682.08C	phosphatidylinositol kinase Tor1	RNA-binding protein Mcp2	0.586	0.795431
SPBC216.07C	SPCC1322.02	tor2	SPCC1322.02	phosphatidylinositol kinase Tor2	sequence orphan	0.591	0.795395
SPBC216.07C	SPAC17G8.12	tor2	SPAC17G8.12	phosphatidylinositol kinase Tor2	sequence orphan	0.592	0.795301
SPBC216.07C	SPAC31G5.09C	tor2	spk1	phosphatidylinositol kinase Tor2	MAP kinase Spk1	0.384	0.795274
SPBC216.07C	SPAC1B3.04C	tor2	SPAC1B3.04C	phosphatidylinositol kinase Tor2	mitochondrial GTPase involved in translation Guf1 (predicted)	0.459	0.795266
SPBC216.07C	SPAC24H6.09	tor2	gef1	phosphatidylinositol kinase Tor2	RhoGEF Gef1	0.57	0.795229
SPBC30D10.10C	SPCC63.05	tor1	SPCC63.05	phosphatidylinositol kinase Tor1	TAP42 family protein (predicted)	0.463	0.795199
SPBC216.07C	SPBC1271.03C	tor2	SPBC1271.03C	phosphatidylinositol kinase Tor2	NLI interacting factor family phosphatase (predicted)	0.446	0.794954
SPBC30D10.10C	SPCC320.12	tor1	SPCC320.12	phosphatidylinositol kinase Tor1	mitochondrial inner membrane peptidase Atp23 (predicted)	0.502	0.794908
SPBC216.07C	SPBC1685.05	tor2	SPBC1685.05	phosphatidylinositol kinase Tor2	serine protease (predicted)	0.443	0.794598
SPBC30D10.10C	SPAC6G10.05C	tor1	trs120	phosphatidylinositol kinase Tor1	TRAPP complex subunit Trs120 (predicted)	0.677	0.794564
SPBC30D10.10C	SPAC1002.02	tor1	mug31	phosphatidylinositol kinase Tor1	nucleoporin Pom34 (predicted)	0.633	0.794549
SPBC216.07C	SPAC18B11.04	tor2	ncs1	phosphatidylinositol kinase Tor2	related to neuronal calcium sensor Ncs1	0.496	0.794524
SPBC216.07C	SPCC737.03C	tor2	ima1	phosphatidylinositol kinase Tor2	integral inner nuclear membrane protein Ima1	0.596	0.794424
SPBC30D10.10C	SPAC12B10.03	tor1	bun62	phosphatidylinositol kinase Tor1	WD repeat protein, human WDR20 family, Bun62	0.539	0.794306
SPBC216.07C	SPAC3H1.12C	tor2	snt2	phosphatidylinositol kinase Tor2	Lid2 complex subunit Snt2	0.485	0.794288
SPBC30D10.10C	SPBC119.15	tor1	SPBC119.15	phosphatidylinositol kinase Tor1	AAA family ATPase at the interface between RNA polymerase II and chaperone (predicted)	0.47	0.794035
SPBC216.07C	SPAC6G9.01C	tor2	SPAC6G9.01C	phosphatidylinositol kinase Tor2	conserved protein	0.407	0.793972
SPBC216.07C	SPBC1685.01	tor2	pmp1	phosphatidylinositol kinase Tor2	dual-specificity MAP kinase phosphatase Pmp1	0.474	0.793482
SPBC216.07C	SPAC4A8.03C	tor2	ptc4	phosphatidylinositol kinase Tor2	protein phosphatase 2C Ptc4	0.442	0.793361
SPBC216.07C	SPCC794.08	tor2	SPCC794.08	phosphatidylinositol kinase Tor2	HEAT repeat protein, involved in localization to plasma membrane (predicted)	0.572	0.793313
SPBC30D10.10C	SPCC188.06C	tor1	srp54	phosphatidylinositol kinase Tor1	signal recognition particle subunit Srp54	0.556	0.793258
SPBC30D10.10C	SPAC644.11C	tor1	pkp1	phosphatidylinositol kinase Tor1	mitochondrial pyruvate dehydrogenase (lipoamide) kinase Pkp1 (predicted)	0.418	0.79323
SPBC30D10.10C	SPBC691.02C	tor1	SPBC691.02C	phosphatidylinositol kinase Tor1	RINT1 family protein (predicted)	0.645	0.793188
SPBC216.07C	SPBC8D2.19	tor2	mde3	phosphatidylinositol kinase Tor2	serine/threonine protein kinase, meiotic Mde3	0.414	0.792679
SPBC216.07C	SPAC1805.05	tor2	cki3	phosphatidylinositol kinase Tor2	serine/threonine protein kinase Cki3	0.483	0.792641
SPBC216.07C	SPBC609.02	tor2	ptn1	phosphatidylinositol kinase Tor2	phosphatidylinositol-3,4,5-trisphosphate3-phosphatasePtn1	0.466	0.792514
SPBC216.07C	SPBC16E9.13	tor2	ksp1	phosphatidylinositol kinase Tor2	serine/threonine protein kinase Ksp1 (predicted)	0.477	0.792453
SPBC216.07C	SPBC8D2.12C	tor2	SPBC8D2.12C	phosphatidylinositol kinase Tor2	mitochondrial translational activator of cytochrome C oxidase I (predicted)	0.53	0.792452
SPBC216.07C	SPAC1565.06C	tor2	spg1	phosphatidylinositol kinase Tor2	GTPase Spg1	0.483	0.792365
SPBC216.07C	SPCC1795.06	tor2	map2	phosphatidylinositol kinase Tor2	P-factor pheromone Map2	0.48	0.792358
SPBC216.07C	SPAC2C4.08	tor2	SPAC2C4.08	phosphatidylinositol kinase Tor2	conserved fungal protein	0.493	0.792336
SPBC216.07C	SPCC5E4.10C	tor2	SPCC5E4.10C	phosphatidylinositol kinase Tor2	human leukocyte receptor 1 ortholog	0.49	0.792311
SPBC30D10.10C	SPBC31F10.15C	tor1	atp15	phosphatidylinositol kinase Tor1	F0-ATPase epsilon subunit (predicted)	0.492	0.792231
SPBC216.07C	SPAC31G5.06	tor2	SPAC31G5.06	phosphatidylinositol kinase Tor2	mitochondrial protein	0.489	0.792209
SPBC216.07C	SPAC12B10.14C	tor2	ppk2	phosphatidylinositol kinase Tor2	serine/threonine protein kinase Ppk2 (predicted)	0.547	0.792202
SPBC216.07C	SPCC777.11	tor2	SPCC777.11	phosphatidylinositol kinase Tor2	sequence orphan	0.48	0.79198
SPBC216.07C	SPCC16C4.11	tor2	pef1	phosphatidylinositol kinase Tor2	Pho85/PhoA-like cyclin-dependent kinase Pef1	0.468	0.791509
SPBC30D10.10C	SPAPB24D3.02C	tor1	SPAPB24D3.02C	phosphatidylinositol kinase Tor1	amino acid permease, unknown 3 (predicted)	0.622	0.791432
SPBC216.07C	SPAC17G8.10C	tor2	dma1	phosphatidylinositol kinase Tor2	mitotic spindle checkpoint protein Dma1	0.435	0.791399
SPBC216.07C	SPCC663.06C	tor2	SPCC663.06C	phosphatidylinositol kinase Tor2	short chain dehydrogenase (predicted)	0.517	0.791297
SPBC216.07C	SPAC16A10.08C	tor2	mug74	phosphatidylinositol kinase Tor2	sequence orphan	0.499	0.791235
SPBC30D10.10C	SPAC1851.04C	tor1	ric1	phosphatidylinositol kinase Tor1	Ypt/Rab-specific guanyl-nucleotide exchange factor (GEF) subunit Ric1	0.676	0.791206
SPBC216.07C	SPCC1322.14C	tor2	vtc4	phosphatidylinositol kinase Tor2	vacuolar transporter chaperone (VTC) complex subunit (predicted)	0.596	0.791194
SPBC30D10.10C	SPAC1952.16	tor1	rga9	phosphatidylinositol kinase Tor1	RhoGAP, GTPase activator towards Rho/Rac/Cdc42-like small GTPases (predicted)	0.487	0.791139
SPBC216.07C	SPCC16A11.03C	tor2	SPCC16A11.03C	phosphatidylinositol kinase Tor2	DUF2009 protein	0.588	0.790871
SPBC216.07C	SPBP35G2.05C	tor2	cki2	phosphatidylinositol kinase Tor2	serine/threonine protein kinase Cki2	0.546	0.790766
SPBC30D10.10C	SPAC1687.23C	tor1	SPAC1687.23C	phosphatidylinositol kinase Tor1	sequence orphan	0.457	0.790645
SPBC216.07C	SPAC22G7.08	tor2	ppk8	phosphatidylinositol kinase Tor2	serine/threonine protein kinase Ppk8 (predicted)	0.521	0.790593
SPBC216.07C	SPCC1494.01	tor2	SPCC1494.01	phosphatidylinositol kinase Tor2	iron/ascorbate oxidoreductase family	0.578	0.790496
SPBC216.07C	SPAC1556.08C	tor2	cbs2	phosphatidylinositol kinase Tor2	protein kinase activator (predicted)	0.485	0.790255
SPBC216.07C	SPBPB21E7.05	tor2	SPBPB21E7.05	phosphatidylinositol kinase Tor2	sequence orphan	0.503	0.790183
SPBC216.07C	SPBC577.06C	tor2	stt4	phosphatidylinositol kinase Tor2	1-phosphatidylinositol 4-kinase Stt4 (predicted)	0.557	0.790159
SPBC30D10.10C	SPAC3H1.06C	tor1	SPAC3H1.06C	phosphatidylinositol kinase Tor1	membrane transporter (predicted)	0.626	0.789909
SPBC30D10.10C	SPAC1F5.09C	tor1	shk2	phosphatidylinositol kinase Tor1	PAK-related kinase Shk2	0.461	0.789652
SPBC216.07C	SPCC191.01	tor2	SPCC191.01	phosphatidylinositol kinase Tor2	sequence orphan	0.488	0.789638
SPBC216.07C	SPCC594.01	tor2	SPCC594.01	phosphatidylinositol kinase Tor2	DUF1769 family protein	0.593	0.789599
SPBC216.07C	SPAC7D4.13C	tor2	SPAC7D4.13C	phosphatidylinositol kinase Tor2	sequence orphan	0.532	0.789534
SPBC216.07C	SPAC823.15	tor2	ppa1	phosphatidylinositol kinase Tor2	minor serine/threonine protein phosphatase Ppa1	0.465	0.789481
SPBC216.07C	SPBC4B4.11	tor2	SPBC4B4.11	phosphatidylinositol kinase Tor2	conserved fungal protein	0.5	0.789464
SPBC216.07C	SPAC4C5.01	tor2	SPAC4C5.01	phosphatidylinositol kinase Tor2	haloacid dehalogenase-like hydrolase	0.586	0.789428
SPBC30D10.10C	SPBC29A3.17	tor1	gef3	phosphatidylinositol kinase Tor1	RhoGEF Gef3	0.527	0.789292
SPBC216.07C	SPCC24B10.19C	tor2	SPCC24B10.19C	phosphatidylinositol kinase Tor2	sequence orphan	0.559	0.789197
SPBC216.07C	SPBC1778.10C	tor2	ppk21	phosphatidylinositol kinase Tor2	serine/threonine protein kinase Ppk21	0.515	0.789164
SPBC216.07C	SPAC20H4.08	tor2	SPAC20H4.08	phosphatidylinositol kinase Tor2	phosphatase activator (predicted)	0.552	0.789097
SPBC216.07C	SPBC530.14C	tor2	dsk1	phosphatidylinositol kinase Tor2	SR protein-specific kinase Dsk1	0.477	0.788972
SPBC30D10.10C	SPAC1B3.09C	tor1	SPAC1B3.09C	phosphatidylinositol kinase Tor1	Noc2p-Noc3p complex subunit Noc2 family (predicted)	0.624	0.788941
SPBC216.07C	SPCC550.13	tor2	dfp1	phosphatidylinositol kinase Tor2	Hsk1-Dfp1 kinase complex regulatory subunit Dfp1	0.47	0.788878
SPBC30D10.10C	SPAC2C4.05	tor1	SPAC2C4.05	phosphatidylinositol kinase Tor1	cornichon family protein (predicted)	0.594	0.788808
SPBC30D10.10C	SPAC26F1.10C	tor1	pyp1	phosphatidylinositol kinase Tor1	tyrosine phosphatase Pyp1	0.391	0.788757
SPBC216.07C	SPBC2G5.02C	tor2	SPBC2G5.02C	phosphatidylinositol kinase Tor2	CK2 family regulatory subunit (predicted)	0.461	0.788647
SPBC216.07C	SPBC3B8.07C	tor2	dsd1	phosphatidylinositol kinase Tor2	dihydroceramide delta-4 desaturase	0.506	0.788519
SPBC216.07C	SPCC338.02	tor2	mug112	phosphatidylinositol kinase Tor2	dubious	0.477	0.788504
SPBC216.07C	SPBC1778.04	tor2	spo6	phosphatidylinositol kinase Tor2	Spo4-Spo6 kinase complex regulatory subunit Spo6	0.427	0.788363
SPBC30D10.10C	SPAC6F6.04C	tor1	SPAC6F6.04C	phosphatidylinositol kinase Tor1	membrane transporter (predicted)	0.599	0.788352
SPBC216.07C	SPCC663.15C	tor2	SPCC663.15C	phosphatidylinositol kinase Tor2	conserved fungal protein	0.598	0.7882
SPBC216.07C	SPAC227.07C	tor2	pab1	phosphatidylinositol kinase Tor2	protein phosphatase regulatory subunit Pab1	0.586	0.788104
SPBC30D10.10C	SPAC1A6.04C	tor1	plb1	phosphatidylinositol kinase Tor1	phospholipase B homolog Plb1	0.425	0.787975
SPBC216.07C	SPBC582.04C	tor2	SPBC582.04C	phosphatidylinositol kinase Tor2	conserved fungal protein	0.598	0.787917
SPBC216.07C	SPAC644.06C	tor2	cdr1	phosphatidylinositol kinase Tor2	NIM1 familiy serine/threonine protein kinase Cdr1/Nim1	0.516	0.787808
SPBC30D10.10C	SPBC24C6.07	tor1	cdc14	phosphatidylinositol kinase Tor1	SIN component Cdc14	0.548	0.787693
SPBC30D10.10C	SPAC3H8.10	tor1	spo20	phosphatidylinositol kinase Tor1	sec14 cytosolic factor family Sec14	0.571	0.787643
SPBC30D10.10C	SPAC29B12.03	tor1	spd1	phosphatidylinositol kinase Tor1	ribonucleotide reductase (RNR) inhibitor	0.463	0.787564
SPBC216.07C	SPCC1840.09	tor2	SPCC1840.09	phosphatidylinositol kinase Tor2	NAD dependent epimerase/dehydratase family protein	0.526	0.787521
SPBC216.07C	SPAC6C3.07	tor2	mug68	phosphatidylinositol kinase Tor2	sequence orphan	0.503	0.787441
SPBC216.07C	SPCC132.01C	tor2	SPCC132.01C	phosphatidylinositol kinase Tor2	DUF814 family protein	0.585	0.78726
SPBC30D10.10C	SPAC2C4.17C	tor1	SPAC2C4.17C	phosphatidylinositol kinase Tor1	MS ion channel protein 2 (predicted)	0.691	0.7872
SPBC30D10.10C	SPBC651.12C	tor1	SPBC651.12C	phosphatidylinositol kinase Tor1	sequence orphan	0.535	0.786968
SPBC216.07C	SPCC63.05	tor2	SPCC63.05	phosphatidylinositol kinase Tor2	TAP42 family protein (predicted)	0.571	0.786751
SPBC216.07C	SPAC1F8.08	tor2	SPAC1F8.08	phosphatidylinositol kinase Tor2	sequence orphan	0.534	0.786686
SPBC216.07C	SPAC1687.15	tor2	gsk3	phosphatidylinositol kinase Tor2	serine/threonine protein kinase Gsk3	0.482	0.786651
SPBC216.07C	SPAC821.12	tor2	orb6	phosphatidylinositol kinase Tor2	serine/threonine protein kinase Orb6	0.439	0.786646
SPBC216.07C	SPBC1347.06C	tor2	cki1	phosphatidylinositol kinase Tor2	serine/threonine protein kinase Cki1	0.555	0.786634
SPBC216.07C	SPAC2F7.02C	tor2	SPAC2F7.02C	phosphatidylinositol kinase Tor2	NLI interacting factor family phosphatase (predicted)	0.511	0.786594
SPBC30D10.10C	SPAC328.09	tor1	SPAC328.09	phosphatidylinositol kinase Tor1	mitochondrial 2-oxoadipate and 2-oxoglutarate transporter (predicted)	0.633	0.786587
SPBC30D10.10C	SPAC1399.02	tor1	SPAC1399.02	phosphatidylinositol kinase Tor1	membrane transporter (predicted)	0.663	0.786535
SPBC30D10.10C	SPAC4H3.02C	tor1	swc3	phosphatidylinositol kinase Tor1	Swr1 complex subunit Swc3	0.529	0.786444
SPBC216.07C	SPBC106.01	tor2	mph1	phosphatidylinositol kinase Tor2	dual specificity protein kinase Mph1	0.48	0.786435
SPBC216.07C	SPAC1805.01C	tor2	ppk6	phosphatidylinositol kinase Tor2	serine/threonine protein kinase Ppk6 (predicted)	0.585	0.785784
SPBC216.07C	SPAC890.05	tor2	SPAC890.05	phosphatidylinositol kinase Tor2	ribosome biogenesis protein, G-pathc domain, PINX1 family (predicted)	0.547	0.785734
SPBC30D10.10C	SPCC70.06	tor1	SPCC70.06	phosphatidylinositol kinase Tor1	nuclear export factor (predicted)	0.602	0.785484
SPBC216.07C	SPCC594.03	tor2	SPCC594.03	phosphatidylinositol kinase Tor2	sequence orphan	0.482	0.785473
SPBC216.07C	SPAC4D7.01C	tor2	sec71	phosphatidylinositol kinase Tor2	Sec7 domain protein, ARF GEF (predicted)	0.601	0.785348
SPBC216.07C	SPAC22H10.11C	tor2	SPAC22H10.11C	phosphatidylinositol kinase Tor2	TOR signaling pathway transcriptional corepressor Crf1 (predicted)	0.573	0.785167
SPBC216.07C	SPBC21B10.04C	tor2	nrf1	phosphatidylinositol kinase Tor2	GTPase regulator Nrf1	0.541	0.785162
SPBC30D10.10C	SPCC970.04C	tor1	mob2	phosphatidylinositol kinase Tor1	protein kinase activator Mob2	0.401	0.784882
SPBC30D10.10C	SPAC227.03C	tor1	SPAC227.03C	phosphatidylinositol kinase Tor1	mitochondrial NAD+ transporter (predicted)	0.634	0.784857
SPBC216.07C	SPCC895.08C	tor2	SPCC895.08C	phosphatidylinositol kinase Tor2	conserved fungal protein	0.576	0.784792
SPBC216.07C	SPCC576.19C	tor2	SPCC576.19C	phosphatidylinositol kinase Tor2	dubious	0.477	0.784742
SPBC30D10.10C	SPAC17C9.11C	tor1	SPAC17C9.11C	phosphatidylinositol kinase Tor1	zf-C2H2 type zinc finger protein/UBA domain protein	0.525	0.784408
SPBC216.07C	SPCC1235.11	tor2	SPCC1235.11	phosphatidylinositol kinase Tor2	mitochondrial protein, human BRP44L ortholog	0.555	0.78432
SPBC216.07C	SPCC1259.04	tor2	iec3	phosphatidylinositol kinase Tor2	Ino80 complex subunit Iec3	0.514	0.784219
SPBC216.07C	SPAC57A10.02	tor2	cdr2	phosphatidylinositol kinase Tor2	serine/threonine protein kinase Cdr2	0.5	0.783959
SPBC30D10.10C	SPCC548.07C	tor1	ght1	phosphatidylinositol kinase Tor1	hexose transporter Ght1	0.59	0.783824
SPBC216.07C	SPAC1D4.07C	tor2	SPAC1D4.07C	phosphatidylinositol kinase Tor2	dubious	0.502	0.783717
SPBC216.07C	SPBC6B1.02	tor2	ppk30	phosphatidylinositol kinase Tor2	Ark1/Prk1 family protein kinase Ppk30	0.494	0.783497
SPBC30D10.10C	SPCC1450.07C	tor1	SPCC1450.07C	phosphatidylinositol kinase Tor1	D-amino acid oxidase (predicted)	0.601	0.783428
SPBC216.07C	SPCC1739.01	tor2	SPCC1739.01	phosphatidylinositol kinase Tor2	zf-CCCH type zinc finger protein	0.588	0.783408
SPBC30D10.10C	SPCC16A11.03C	tor1	SPCC16A11.03C	phosphatidylinositol kinase Tor1	DUF2009 protein	0.556	0.78326
SPBC30D10.10C	SPAP27G11.05C	tor1	vps41	phosphatidylinositol kinase Tor1	vacuolar protein sorting-associated protein Vps41 (predicted)	0.637	0.783257
SPBC216.07C	SPBC409.17C	tor2	SPBC409.17C	phosphatidylinositol kinase Tor2	DUF1769 family protein	0.496	0.783189
SPBC216.07C	SPCC962.05	tor2	ast1	phosphatidylinositol kinase Tor2	asteroid homolog, XP-G family protein	0.574	0.783163
SPBC30D10.10C	SPAC31A2.10	tor1	SPAC31A2.10	phosphatidylinositol kinase Tor1	Ran GTPase binding protein (predicted)	0.596	0.782885
SPBC216.07C	SPAC1565.03	tor2	SPAC1565.03	phosphatidylinositol kinase Tor2	sequence orphan	0.454	0.782728
SPBC216.07C	SPAC20H4.06C	tor2	SPAC20H4.06C	phosphatidylinositol kinase Tor2	RNA-binding protein	0.568	0.782683
SPBC216.07C	SPCC297.05	tor2	SPCC297.05	phosphatidylinositol kinase Tor2	diacylglycerol binding protein (predicted)	0.558	0.782632
SPBC30D10.10C	SPAC31G5.15	tor1	psd3	phosphatidylinositol kinase Tor1	phosphatidylserine decarboxylase Psd3	0.398	0.782442
SPBC216.07C	SPCC1620.07C	tor2	SPCC1620.07C	phosphatidylinositol kinase Tor2	lunapark homolog	0.543	0.782398
SPBC216.07C	SPCC18B5.09C	tor2	SPCC18B5.09C	phosphatidylinositol kinase Tor2	sequence orphan	0.527	0.782341
SPBC30D10.10C	SPAC212.03	tor1	SPAC212.03	phosphatidylinositol kinase Tor1	hypothetical protein	0.499	0.782307
SPBC216.07C	SPBC21.06C	tor2	cdc7	phosphatidylinositol kinase Tor2	serine/threonine protein kinase Cdc7	0.468	0.7822
SPBC216.07C	SPAC26F1.10C	tor2	pyp1	phosphatidylinositol kinase Tor2	tyrosine phosphatase Pyp1	0.432	0.782192
SPBC216.07C	SPBC21.07C	tor2	ppk24	phosphatidylinositol kinase Tor2	serine/threonine protein kinase Ppk24	0.458	0.782184
SPBC216.07C	SPCC895.09C	tor2	ucp12	phosphatidylinositol kinase Tor2	ATP-dependent RNA helicase Ucp12 (predicted)	0.588	0.782167
SPBC216.07C	SPCC736.02	tor2	SPCC736.02	phosphatidylinositol kinase Tor2	sequence orphan	0.547	0.782156
SPBC30D10.10C	SPAC1783.01	tor1	SPAC1783.01	phosphatidylinositol kinase Tor1	methionine synthase reductase (predicted)	0.614	0.782037
SPBC216.07C	SPAC30.01C	tor2	sec72	phosphatidylinositol kinase Tor2	Sec7 domain protein, ARF GEF Sec72	0.521	0.78201
SPBC216.07C	SPAC4G8.13C	tor2	prz1	phosphatidylinositol kinase Tor2	calcineurin responsive transcription factor Prz1	0.43	0.781952
SPBC216.07C	SPCC16A11.16C	tor2	rpn1302	phosphatidylinositol kinase Tor2	19S proteasome regulatory subunit Rpn13b	0.544	0.781845
SPBC30D10.10C	SPAC11D3.08C	tor1	SPAC11D3.08C	phosphatidylinositol kinase Tor1	amino acid permease, unknown 1 (predicted)	0.601	0.781793
SPBC216.07C	SPAC17G8.14C	tor2	pck1	phosphatidylinositol kinase Tor2	protein kinase C (PKC)-like Pck1	0.491	0.781667
SPBC30D10.10C	SPAP8A3.13C	tor1	SPAP8A3.13C	phosphatidylinositol kinase Tor1	Vid24 family protein (predicted)	0.54	0.781078
SPBC216.07C	SPCC830.06	tor2	SPCC830.06	phosphatidylinositol kinase Tor2	calcineurin regulatory subunit (predicted)	0.518	0.781069
SPBC30D10.10C	SPCC1919.13C	tor1	SPCC1919.13C	phosphatidylinositol kinase Tor1	ribosome biogenesis protein (predicted)	0.464	0.780981
SPBC30D10.10C	SPBC1271.06C	tor1	mug96	phosphatidylinositol kinase Tor1	sequence orphan	0.477	0.78088
SPBC216.07C	SPCC18.15	tor2	SPCC18.15	phosphatidylinositol kinase Tor2	WD repeat protein, human WDR85 family, implicated in rRNA transcription	0.54	0.78087
SPBC30D10.10C	SPAC11H11.04	tor1	mam2	phosphatidylinositol kinase Tor1	pheromone p-factor receptor	0.53	0.780869
SPBC30D10.10C	SPBC3E7.06C	tor1	fnx2	phosphatidylinositol kinase Tor1	vacuolar membrane amino acid uptake transporter Fnx2	0.66	0.780811
SPBC216.07C	SPAC637.06	tor2	SPAC637.06	phosphatidylinositol kinase Tor2	alpha-1,2-galactosyltransferase (predicted)	0.428	0.780741
SPBC30D10.10C	SPAC926.07C	tor1	dlc2	phosphatidylinositol kinase Tor1	dynein light chain Dlc2 (predicted)	0.529	0.780722
SPBC30D10.10C	SPAP27G11.06C	tor1	vas2	phosphatidylinositol kinase Tor1	AP-1 adaptor complex sigma subunit Aps1	0.671	0.780583
SPBC30D10.10C	SPCC794.04C	tor1	SPCC794.04C	phosphatidylinositol kinase Tor1	membrane transporter (predicted)	0.643	0.780439
SPBC30D10.10C	SPCC1494.08C	tor1	SPCC1494.08C	phosphatidylinositol kinase Tor1	conserved fungal protein	0.582	0.780265
SPBC216.07C	SPAC23C4.08	tor2	rho3	phosphatidylinositol kinase Tor2	Rho family GTPase Rho3	0.54	0.780141
SPBC216.07C	SPAC3A11.04	tor2	SPAC3A11.04	phosphatidylinositol kinase Tor2	siepin homolog	0.504	0.780134
SPBC30D10.10C	SPBC31E1.05	tor1	gle1	phosphatidylinositol kinase Tor1	RNA export factor, cytoplasmic nucleoporin Gle1	0.56	0.780068
SPBC216.07C	SPAC23G3.04	tor2	ies4	phosphatidylinositol kinase Tor2	Ino80 complex subunit Ies4	0.513	0.779863
SPBC216.07C	SPAP14E8.02	tor2	SPAP14E8.02	phosphatidylinositol kinase Tor2	FHA domain protein Tos4 (predicted)	0.468	0.779781
SPBC216.07C	SPAC16C9.07	tor2	ppk5	phosphatidylinositol kinase Tor2	serine/threonine protein kinase Ppk5 (predicted)	0.477	0.779775
SPBC30D10.10C	SPAC4F8.11	tor1	SPAC4F8.11	phosphatidylinositol kinase Tor1	WD repeat protein, human WDR24 family	0.641	0.779737
SPBC216.07C	SPAC8C9.03	tor2	cgs1	phosphatidylinositol kinase Tor2	cAMP-dependent protein kinase regulatory subunit Cgs1	0.44	0.779654
SPBC216.07C	SPCC777.12C	tor2	SPCC777.12C	phosphatidylinositol kinase Tor2	thioredoxin family protein	0.536	0.779577
SPBC216.07C	SPBC21C3.18	tor2	spo4	phosphatidylinositol kinase Tor2	serine/threonine protein kinase Spo4	0.458	0.779448
SPBC216.07C	SPBC16E9.11C	tor2	pub3	phosphatidylinositol kinase Tor2	HECT-type ubiquitin-protein ligase Pub3 (predicted)	0.508	0.778918
SPBC30D10.10C	SPBC16G5.19	tor1	SPBC16G5.19	phosphatidylinositol kinase Tor1	sequence orphan	0.491	0.778756
SPBC216.07C	SPCC663.10	tor2	SPCC663.10	phosphatidylinositol kinase Tor2	tRNA (uracil) methyltransferase (predicted)	0.584	0.778642
SPBC216.07C	SPCC16C4.02C	tor2	SPCC16C4.02C	phosphatidylinositol kinase Tor2	DUF1941 family protein	0.607	0.778616
SPBC30D10.10C	SPAC30.04C	tor1	abc4	phosphatidylinositol kinase Tor1	glutathione S-conjugate-exporting ATPase Abc4	0.649	0.778608
SPBC216.07C	SPBC1861.09	tor2	ppk22	phosphatidylinositol kinase Tor2	serine/threonine protein kinase Ppk22 (predicted)	0.536	0.77858
SPBC216.07C	SPBC19C2.05	tor2	ran1	phosphatidylinositol kinase Tor2	serine/threonine protein kinase Ran1	0.485	0.778458
SPBC30D10.10C	SPAC26F1.08C	tor1	SPAC26F1.08C	phosphatidylinositol kinase Tor1	conserved protein	0.596	0.778324
SPBC30D10.10C	SPAC16A10.08C	tor1	mug74	phosphatidylinositol kinase Tor1	sequence orphan	0.555	0.778284
SPBC30D10.10C	SPCC417.10	tor1	SPCC417.10	phosphatidylinositol kinase Tor1	dipeptide transmembrane transporter (predicted)	0.63	0.778257
SPBC30D10.10C	SPCC330.19C	tor1	SPCC330.19C	phosphatidylinositol kinase Tor1	sequence orphan	0.486	0.778216
SPBC216.07C	SPAC29B12.13	tor2	SPAC29B12.13	phosphatidylinositol kinase Tor2	S-(hydroxymethyl)glutathione synthase activity (predicted)	0.498	0.778066
SPBC30D10.10C	SPBC15C4.04C	tor1	SPBC15C4.04C	phosphatidylinositol kinase Tor1	amino acid permease (predicted)	0.638	0.778041
SPBC30D10.10C	SPAC23A1.06C	tor1	cmk2	phosphatidylinositol kinase Tor1	MAPK-activated protein kinase Cmk2	0.403	0.777988
SPBC216.07C	SPAC977.02	tor2	SPAC977.02	phosphatidylinositol kinase Tor2	S. pombe specific 5Tm protein family	0.508	0.777812
SPBC216.07C	SPBC17A3.06	tor2	SPBC17A3.06	phosphatidylinositol kinase Tor2	phosphoprotein phosphatase (predicted)	0.431	0.777635
SPBC216.07C	SPBC106.10	tor2	pka1	phosphatidylinositol kinase Tor2	cAMP-dependent protein kinase catalytic subunit Pka1	0.446	0.777633
SPBC216.07C	SPAC23C4.12	tor2	hhp2	phosphatidylinositol kinase Tor2	serine/threonine protein kinase Hhp2	0.471	0.77712
SPBC30D10.10C	SPBC405.03C	tor1	SPBC405.03C	phosphatidylinositol kinase Tor1	membrane transporter (predicted)	0.618	0.777075
SPBC216.07C	SPBP23A10.10	tor2	ppk32	phosphatidylinositol kinase Tor2	serine/threonine protein kinase Ppk32 (predicted)	0.53	0.777067
SPBC216.07C	SPAC22H10.12C	tor2	gdi1	phosphatidylinositol kinase Tor2	GDP dissociation inhibitor Gdi1 (predicted)	0.472	0.776925
SPBC216.07C	SPBC3H7.15	tor2	hhp1	phosphatidylinositol kinase Tor2	serine/threonine protein kinase Hhp1	0.469	0.776848
SPBC216.07C	SPAPB1A10.13	tor2	SPAPB1A10.13	phosphatidylinositol kinase Tor2	sequence orphan	0.564	0.776681
SPBC30D10.10C	SPCC1322.08	tor1	srk1	phosphatidylinositol kinase Tor1	MAPK-activated protein kinase Srk1	0.375	0.776617
SPBC216.07C	SPBC26H8.05C	tor2	SPBC26H8.05C	phosphatidylinositol kinase Tor2	serine/threonine protein phosphatase (predicted)	0.466	0.77658
SPBC216.07C	SPAC5D6.07C	tor2	pxa1	phosphatidylinositol kinase Tor2	PXA domain protein Pxa1	0.545	0.77647
SPBC30D10.10C	SPBP35G2.06C	tor1	nup131	phosphatidylinositol kinase Tor1	nucleoporin Nup131	0.651	0.776432
SPBC216.07C	SPBC1734.14C	tor2	suc1	phosphatidylinositol kinase Tor2	cyclin-dependent protein kinase regulatory subunit Suc1	0.489	0.77628
SPBC30D10.10C	SPCC1442.05C	tor1	SPCC1442.05C	phosphatidylinositol kinase Tor1	mitochondrial protein	0.512	0.776259
SPBC30D10.10C	SPAPB17E12.12C	tor1	SPAPB17E12.12C	phosphatidylinositol kinase Tor1	mitochondrial coenzyme A/ diphosphate transporter (predicted)	0.661	0.775935
SPBC216.07C	SPCC1682.11C	tor2	SPCC1682.11C	phosphatidylinositol kinase Tor2	choline transmembrane transporter family protein (predicted)	0.58	0.775868
SPBC30D10.10C	SPAC1006.09	tor1	win1	phosphatidylinositol kinase Tor1	MAP kinase kinase kinase Win1	0.355	0.775862
SPBC30D10.10C	SPAC6B12.02C	tor1	mus7	phosphatidylinositol kinase Tor1	DNA repair protein Mus7/Mms22	0.583	0.775745
SPBC216.07C	SPAC1F3.04C	tor2	tsr3	phosphatidylinositol kinase Tor2	SSU-rRNA maturation protein Tsr3 (predicted)	0.565	0.775715
SPBC216.07C	SPCC777.03C	tor2	SPCC777.03C	phosphatidylinositol kinase Tor2	nifs homolog, possible cysteine desulfurase	0.466	0.775711
SPBC216.07C	SPCC794.15	tor2	SPCC794.15	phosphatidylinositol kinase Tor2	dubious	0.463	0.775707
SPBC216.07C	SPAC30.04C	tor2	abc4	phosphatidylinositol kinase Tor2	glutathione S-conjugate-exporting ATPase Abc4	0.616	0.775657
SPBC30D10.10C	SPCC895.09C	tor1	ucp12	phosphatidylinositol kinase Tor1	ATP-dependent RNA helicase Ucp12 (predicted)	0.526	0.775617
SPBC30D10.10C	SPAPB1A11.01	tor1	mfc1	phosphatidylinositol kinase Tor1	membrane transporter (predicted)	0.59	0.775558
SPBC216.07C	SPCC1494.08C	tor2	SPCC1494.08C	phosphatidylinositol kinase Tor2	conserved fungal protein	0.569	0.775288
SPBC216.07C	SPBC19C7.03	tor2	cyr1	phosphatidylinositol kinase Tor2	adenylate cyclase	0.496	0.775213
SPBC216.07C	SPCC191.03C	tor2	SPCC191.03C	phosphatidylinositol kinase Tor2	sequence orphan	0.496	0.775195
SPBC216.07C	SPAC630.10	tor2	SPAC630.10	phosphatidylinositol kinase Tor2	conserved fungal protein	0.541	0.774835
SPBC30D10.10C	SPCC188.02	tor1	par1	phosphatidylinositol kinase Tor1	protein phosphatase regulatory subunit Par1	0.463	0.774833
SPBC216.07C	SPCC1259.12C	tor2	SPCC1259.12C	phosphatidylinositol kinase Tor2	Ran GTPase binding protein (predicted)	0.486	0.774792
SPBC216.07C	SPAC1002.20	tor2	SPAC1002.20	phosphatidylinositol kinase Tor2	sequence orphan	0.468	0.774731
SPBC30D10.10C	SPAC4F8.15	tor1	itr1	phosphatidylinositol kinase Tor1	myo-inositol transporter Itr1	0.642	0.774691
SPBC30D10.10C	SPBC12C2.13C	tor1	fnx1	phosphatidylinositol kinase Tor1	vacuolar membrane amino acid uptake transporter Fnx1	0.644	0.774588
SPBC30D10.10C	SPCC584.03C	tor1	SPCC584.03C	phosphatidylinositol kinase Tor1	Ran GTP-binding protein (predicted)	0.513	0.774585
SPBC216.07C	SPCC74.03C	tor2	ssp2	phosphatidylinositol kinase Tor2	serine/threonine protein kinase Ssp2	0.529	0.77445
SPBC216.07C	SPAC1A6.04C	tor2	plb1	phosphatidylinositol kinase Tor2	phospholipase B homolog Plb1	0.506	0.774405
SPBC30D10.10C	SPBC25H2.03	tor1	SPBC25H2.03	phosphatidylinositol kinase Tor1	vacuolar protein involved in phosphoinositide metabolism (predicted)	0.509	0.774215
SPBC30D10.10C	SPCC757.11C	tor1	SPCC757.11C	phosphatidylinositol kinase Tor1	membrane transporter (predicted)	0.556	0.774082
SPBC216.07C	SPBC32C12.03C	tor2	ppk25	phosphatidylinositol kinase Tor2	serine/threonine protein kinase Ppk25 (predicted)	0.525	0.774051
SPBC30D10.10C	SPAC11D3.06	tor1	SPAC11D3.06	phosphatidylinositol kinase Tor1	MatE family transporter (predicted)	0.597	0.773962
SPBC216.07C	SPCC18.17C	tor2	SPCC18.17C	phosphatidylinositol kinase Tor2	26S proteasome non-ATPase regulatory subunit (predicted)	0.635	0.77381
SPBC216.07C	SPAC4F10.17	tor2	SPAC4F10.17	phosphatidylinositol kinase Tor2	conserved fungal protein	0.43	0.773776
SPBC216.07C	SPBC336.14C	tor2	ppk26	phosphatidylinositol kinase Tor2	serine/threonine protein kinase, PAN complex subunit, Ppk26	0.498	0.773674
SPBC216.07C	SPBC12C2.01C	tor2	SPBC12C2.01C	phosphatidylinositol kinase Tor2	sequence orphan	0.521	0.773671
SPBC216.07C	SPAC110.03	tor2	cdc42	phosphatidylinositol kinase Tor2	Rho family GTPase Cdc42	0.411	0.773656
SPBC216.07C	SPAC2F3.14C	tor2	saf2	phosphatidylinositol kinase Tor2	conserved fungal protein	0.489	0.77362
SPBC216.07C	SPBC409.18	tor2	SPBC409.18	phosphatidylinositol kinase Tor2	phosphatidic acid phosphatase (predicted)	0.416	0.773446
SPBC216.07C	SPBC428.12C	tor2	SPBC428.12C	phosphatidylinositol kinase Tor2	RNA-binding protein	0.491	0.773106
SPBC30D10.10C	SPBC15D4.10C	tor1	amo1	phosphatidylinositol kinase Tor1	nuclear rim protein Amo1	0.623	0.773077
SPBC216.07C	SPCC1902.02	tor2	mug72	phosphatidylinositol kinase Tor2	oxidoreductase (predicted)	0.553	0.772938
SPBC216.07C	SPBC725.06C	tor2	ppk31	phosphatidylinositol kinase Tor2	serine/threonine protein kinase Ppk31 (predicted)	0.462	0.772882
SPBC30D10.10C	SPBC17G9.08C	tor1	cnt5	phosphatidylinositol kinase Tor1	Centaurin 5	0.656	0.772863
SPBC216.07C	SPAC110.01	tor2	ppk1	phosphatidylinositol kinase Tor2	serine/threonine protein kinase Ppk1 (predicted)	0.497	0.772763
SPBC30D10.10C	SPCC330.07C	tor1	SPCC330.07C	phosphatidylinositol kinase Tor1	membrane transporter (predicted)	0.581	0.772695
SPBC30D10.10C	SPCPB1C11.02	tor1	SPCPB1C11.02	phosphatidylinositol kinase Tor1	amino acid permease (predicted)	0.57	0.772548
SPBC216.07C	SPBC32F12.09	tor2	rum1	phosphatidylinositol kinase Tor2	CDK inhibitor Rum1	0.49	0.772434
SPBC216.07C	SPCC1827.07C	tor2	SPCC1827.07C	phosphatidylinositol kinase Tor2	SPX/EXS domain protein (predicted)	0.624	0.772278
SPBC30D10.10C	SPAC23H3.03C	tor1	npr2	phosphatidylinositol kinase Tor1	Npr2/3 complex subunit Npr2 (predicted)	0.569	0.772256
SPBC30D10.10C	SPAPB1E7.08C	tor1	SPAPB1E7.08C	phosphatidylinositol kinase Tor1	membrane transporter (predicted)	0.589	0.772249
SPBC216.07C	SPCP31B10.02	tor2	SPCP31B10.02	phosphatidylinositol kinase Tor2	mitochondrial conserved eukaryotic protein (predicted)	0.51	0.772147
SPBC30D10.10C	SPAC10F6.11C	tor1	atg17	phosphatidylinositol kinase Tor1	autophagy associated protein kinase activator Atg17	0.682	0.772135
SPBC216.07C	SPCC1322.12C	tor2	bub1	phosphatidylinositol kinase Tor2	serine/threonine protein kinase Bub1	0.511	0.772102
SPBC30D10.10C	SPCC584.13	tor1	SPCC584.13	phosphatidylinositol kinase Tor1	amino acid permease (predicted)	0.661	0.772062
SPBC216.07C	SPAC31A2.06	tor2	atp25	phosphatidylinositol kinase Tor2	mitochondrial ATP synthase complex assembly protein Atp25 (predicted)	0.575	0.771831
SPBC216.07C	SPAC3H1.13	tor2	ppk13	phosphatidylinositol kinase Tor2	serine/threonine protein kinase Ppk13 (predicted)	0.507	0.771815
SPBC216.07C	SPBC83.19C	tor2	SPBC83.19C	phosphatidylinositol kinase Tor2	sequence orphan	0.489	0.771516
SPBC30D10.10C	SPAC24H6.11C	tor1	SPAC24H6.11C	phosphatidylinositol kinase Tor1	sulfate transporter (predicted)	0.57	0.771497
SPBC216.07C	SPBC30D10.10C	tor2	tor1	phosphatidylinositol kinase Tor2	phosphatidylinositol kinase Tor1	0.555	0.771456
SPBC30D10.10C	SPCC757.13	tor1	SPCC757.13	phosphatidylinositol kinase Tor1	dipeptide transmemembrane transporter (predicted)	0.567	0.771401
SPBC30D10.10C	SPBC530.02	tor1	SPBC530.02	phosphatidylinositol kinase Tor1	membrane transporter (predicted)	0.574	0.7711
SPBC216.07C	SPAC227.15	tor2	SPAC227.15	phosphatidylinositol kinase Tor2	protein phosphatase regulatory subunit Reg1 (predicted)	0.521	0.771088
SPBC216.07C	SPBC15C4.02	tor2	SPBC15C4.02	phosphatidylinositol kinase Tor2	ABC1 kinase family protein	0.597	0.771073
SPBC30D10.10C	SPAC1A6.07	tor1	SPAC1A6.07	phosphatidylinositol kinase Tor1	sequence orphan	0.494	0.771013
SPBC216.07C	SPBC428.16C	tor2	rhb1	phosphatidylinositol kinase Tor2	Rheb GTPase Rhb1	0.434	0.770835
SPBC216.07C	SPCC1393.09C	tor2	SPCC1393.09C	phosphatidylinositol kinase Tor2	RWD domain protein, implicated in translation	0.564	0.770727
SPBC216.07C	SPAC16A10.04	tor2	rho4	phosphatidylinositol kinase Tor2	Rho family GTPase Rho4	0.513	0.770616
SPBC216.07C	SPAC17G8.08C	tor2	SPAC17G8.08C	phosphatidylinositol kinase Tor2	human TMEM165 homolog	0.512	0.770606
SPBC216.07C	SPCC550.08	tor2	SPCC550.08	phosphatidylinositol kinase Tor2	N-acetyltransferase (predicted)	0.529	0.77059
SPBC216.07C	SPAC18G6.12C	tor2	SPAC18G6.12C	phosphatidylinositol kinase Tor2	hypothetical protein	0.547	0.770529
SPBC30D10.10C	SPAC17C9.10	tor1	stm1	phosphatidylinositol kinase Tor1	G-protein coupled receptor Stm1	0.557	0.770464
SPBC216.07C	SPAC17C9.10	tor2	stm1	phosphatidylinositol kinase Tor2	G-protein coupled receptor Stm1	0.6	0.770435
SPBC216.07C	SPAC22E12.02	tor2	SPAC22E12.02	phosphatidylinositol kinase Tor2	RNA-binding protein	0.451	0.770284
SPBC216.07C	SPCC622.11	tor2	SPCC622.11	phosphatidylinositol kinase Tor2	LMBR1-like membrane protein	0.561	0.770212
SPBC30D10.10C	SPAC13G6.13	tor1	SPAC13G6.13	phosphatidylinositol kinase Tor1	sequence orphan	0.49	0.770137
SPBC30D10.10C	SPBC13E7.09	tor1	vrp1	phosphatidylinositol kinase Tor1	verprolin	0.563	0.770119
SPBC30D10.10C	SPCC794.06	tor1	SPCC794.06	phosphatidylinositol kinase Tor1	TDT malic acid transporter (predicted)	0.622	0.770033
SPBC216.07C	SPCC24B10.20	tor2	SPCC24B10.20	phosphatidylinositol kinase Tor2	short chain dehydrogenase (predicted)	0.46	0.769623
SPBC216.07C	SPCC24B10.18	tor2	SPCC24B10.18	phosphatidylinositol kinase Tor2	human Leydig cell tumor 10 kDa protein homolog	0.431	0.769573
SPBC30D10.10C	SPCC74.04	tor1	SPCC74.04	phosphatidylinositol kinase Tor1	amino acid permease (predicted)	0.681	0.769284
SPBC216.07C	SPCC663.11	tor2	saf1	phosphatidylinositol kinase Tor2	ww domain binding protein 11 (wbp11) ortholog	0.492	0.769198
SPBC216.07C	SPBC651.12C	tor2	SPBC651.12C	phosphatidylinositol kinase Tor2	sequence orphan	0.5	0.769042
SPBC216.07C	SPAC2F7.16C	tor2	pld1	phosphatidylinositol kinase Tor2	phospholipase D, Pld1	0.528	0.769004
SPBC30D10.10C	SPAC19A8.06	tor1	SPAC19A8.06	phosphatidylinositol kinase Tor1	short chain dehydrogenase (predicted)	0.568	0.768967
SPBC216.07C	SPCC4B3.06C	tor2	SPCC4B3.06C	phosphatidylinositol kinase Tor2	NADPH-dependent FMN reductase (predicted)	0.495	0.768863
SPBC216.07C	SPAC31A2.10	tor2	SPAC31A2.10	phosphatidylinositol kinase Tor2	Ran GTPase binding protein (predicted)	0.574	0.768829
SPBC30D10.10C	SPAC1834.08	tor1	mak1	phosphatidylinositol kinase Tor1	histidine kinase Mak1	0.442	0.76876
SPBC30D10.10C	SPBC1539.08	tor1	arf6	phosphatidylinositol kinase Tor1	ADP-ribosylation factor, Arf family Arf6	0.513	0.76873
SPBC216.07C	SPCC1393.05	tor2	ers1	phosphatidylinositol kinase Tor2	RNA-silencing factor Ers1	0.516	0.768689
SPBC30D10.10C	SPBC1683.08	tor1	ght4	phosphatidylinositol kinase Tor1	hexose transporter Ght4	0.583	0.768684
SPBC216.07C	SPAC24B11.14	tor2	SPAC24B11.14	phosphatidylinositol kinase Tor2	dubious	0.502	0.768644
SPBC216.07C	SPBC530.04	tor2	mod5	phosphatidylinositol kinase Tor2	Tea1 anchoring protein Mod5	0.525	0.768591
SPBC30D10.10C	SPBC27B12.12C	tor1	SPBC27B12.12C	phosphatidylinositol kinase Tor1	CorA family magnesium ion transporter (predicted)	0.605	0.76859
SPBC216.07C	SPAC22E12.16C	tor2	pik1	phosphatidylinositol kinase Tor2	1-phosphatidylinositol 4-kinase Pik1	0.504	0.768547
SPBC216.07C	SPBC16H5.07C	tor2	ppa2	phosphatidylinositol kinase Tor2	serine/threonine protein phosphatase Ppa2	0.465	0.768469
SPBC30D10.10C	SPAC4H3.11C	tor1	ppc89	phosphatidylinositol kinase Tor1	spindle pole body protein Ppc89	0.516	0.768446
SPBC30D10.10C	SPBC1683.03C	tor1	SPBC1683.03C	phosphatidylinositol kinase Tor1	membrane transporter (predicted)	0.536	0.768072
SPBC216.07C	SPCC16C4.04	tor2	SPCC16C4.04	phosphatidylinositol kinase Tor2	sequence orphan	0.559	0.767942
SPBC216.07C	SPAP8A3.09C	tor2	paa1	phosphatidylinositol kinase Tor2	protein phosphatase regulatory subunit Paa1	0.547	0.767909
SPBC30D10.10C	SPAC14C4.07	tor1	SPAC14C4.07	phosphatidylinositol kinase Tor1	membrane transporter (predicted)	0.629	0.767775
SPBC216.07C	SPAC2E12.03C	tor2	SPAC2E12.03C	phosphatidylinositol kinase Tor2	PQ loop protein	0.559	0.767722
SPBC216.07C	SPCC364.01	tor2	cif1	phosphatidylinositol kinase Tor2	calnexin independence factor Cif1	0.573	0.767714
SPBC216.07C	SPCC1020.10	tor2	oca2	phosphatidylinositol kinase Tor2	serine/threonine protein kinase Oca2	0.442	0.767573
SPBC30D10.10C	SPAC14C4.03	tor1	mek1	phosphatidylinositol kinase Tor1	Cds1/Rad53/Chk2 family protein kinase Mek1	0.361	0.76755
SPBC30D10.10C	SPCC663.14C	tor1	SPCC663.14C	phosphatidylinositol kinase Tor1	TRP-like ion channel (predicted)	0.602	0.767504
SPBC216.07C	SPCC663.09C	tor2	SPCC663.09C	phosphatidylinositol kinase Tor2	short chain dehydrogenase (predicted)	0.51	0.767463
SPBC30D10.10C	SPBC557.03C	tor1	pim1	phosphatidylinositol kinase Tor1	Ran GDP/GTP exchange factor	0.484	0.767458
SPBC216.07C	SPCC126.11C	tor2	SPCC126.11C	phosphatidylinositol kinase Tor2	RNA-binding protein, rrm type	0.476	0.767429
SPBC216.07C	SPAC13G7.10	tor2	mug152	phosphatidylinositol kinase Tor2	Myb family telomere binding protein (predicted)	0.435	0.767379
SPBC216.07C	SPAC15F9.01C	tor2	SPAC15F9.01C	phosphatidylinositol kinase Tor2	central kinetochore associated family protein	0.512	0.767366
SPBC216.07C	SPCC584.14	tor2	mug160	phosphatidylinositol kinase Tor2	human ATXN10 ortholog, implicated in amino acid biosynthesis	0.552	0.767345
SPBC30D10.10C	SPAC25A8.02	tor1	SPAC25A8.02	phosphatidylinositol kinase Tor1	sequence orphan	0.573	0.767337
SPBC216.07C	SPAC2F7.03C	tor2	pom1	phosphatidylinositol kinase Tor2	DYRK family protein kinase Pom1	0.544	0.767337
SPBC216.07C	SPCC24B10.15	tor2	SPCC24B10.15	phosphatidylinositol kinase Tor2	RNA endoribonuclease involved in mRNP quality control (predicted)	0.544	0.766949
SPBC216.07C	SPAC19A8.06	tor2	SPAC19A8.06	phosphatidylinositol kinase Tor2	short chain dehydrogenase (predicted)	0.549	0.766885
SPBC30D10.10C	SPCC965.11C	tor1	SPCC965.11C	phosphatidylinositol kinase Tor1	amino acid transporter (predicted)	0.568	0.766872
SPBC216.07C	SPAC25A8.03C	tor2	SPAC25A8.03C	phosphatidylinositol kinase Tor2	DUF185 protein, mitochondrial	0.566	0.766861
SPBC30D10.10C	SPAC19G12.13C	tor1	poz1	phosphatidylinositol kinase Tor1	Pot1 associated protein Poz1	0.487	0.766727
SPBC216.07C	SPAC977.06	tor2	SPAC977.06	phosphatidylinositol kinase Tor2	S. pombe specific DUF999 family protein 3	0.538	0.766641
SPBC30D10.10C	SPCC613.01	tor1	SPCC613.01	phosphatidylinositol kinase Tor1	membrane transporter (predicted)	0.606	0.76658
SPBC216.07C	SPAC15A10.13	tor2	ppk3	phosphatidylinositol kinase Tor2	HEAT repeat protein Ppk3	0.462	0.766455
SPBC30D10.10C	SPAC1565.06C	tor1	spg1	phosphatidylinositol kinase Tor1	GTPase Spg1	0.497	0.766361
SPBC30D10.10C	SPBC31F10.17C	tor1	SPBC31F10.17C	phosphatidylinositol kinase Tor1	sequence orphan	0.431	0.76636
SPBC216.07C	SPBC83.09C	tor2	SPBC83.09C	phosphatidylinositol kinase Tor2	GYF domain protein	0.515	0.766317
SPBC30D10.10C	SPAC922.05C	tor1	SPAC922.05C	phosphatidylinositol kinase Tor1	membrane transporter (predicted)	0.631	0.766195
SPBC216.07C	SPCC320.06	tor2	SPCC320.06	phosphatidylinositol kinase Tor2	conserved fungal protein	0.559	0.766151
SPBC216.07C	SPBC530.07C	tor2	SPBC530.07C	phosphatidylinositol kinase Tor2	TENA/THI family protein	0.496	0.766034
SPBC30D10.10C	SPBPB10D8.04C	tor1	SPBPB10D8.04C	phosphatidylinositol kinase Tor1	membrane transporter (predicted)	0.583	0.766033
SPBC216.07C	SPCC162.12	tor2	tco89	phosphatidylinositol kinase Tor2	TORC1 subunit Tco89	0.601	0.766011
SPBC216.07C	SPAC328.09	tor2	SPAC328.09	phosphatidylinositol kinase Tor2	mitochondrial 2-oxoadipate and 2-oxoglutarate transporter (predicted)	0.585	0.765659
SPBC216.07C	SPAC4F10.15C	tor2	wsp1	phosphatidylinositol kinase Tor2	WASp homolog	0.489	0.765603
SPBC30D10.10C	SPCC794.03	tor1	SPCC794.03	phosphatidylinositol kinase Tor1	amino acid permease (predicted)	0.611	0.76556
SPBC216.07C	SPBC8D2.16C	tor2	SPBC8D2.16C	phosphatidylinositol kinase Tor2	DUF171 family protein	0.556	0.765546
SPBC30D10.10C	SPBC13G1.11	tor1	ykt6	phosphatidylinositol kinase Tor1	SNARE Ykt6 (predicted)	0.679	0.76543
SPBC30D10.10C	SPAC323.04	tor1	SPAC323.04	phosphatidylinositol kinase Tor1	mitochondrial ATPase (predicted)	0.612	0.765392
SPBC216.07C	SPCC63.03	tor2	SPCC63.03	phosphatidylinositol kinase Tor2	DNAJ domain protein, DNAJC11 family	0.501	0.765231
SPBC30D10.10C	SPBC8D2.14C	tor1	sed5	phosphatidylinositol kinase Tor1	SNARE Sed5 (predicted)	0.725	0.765211
SPBC216.07C	SPBC409.12C	tor2	stn1	phosphatidylinositol kinase Tor2	telomere cap complex subunit Stn1	0.523	0.764992
SPBC30D10.10C	SPBPB10D8.06C	tor1	SPBPB10D8.06C	phosphatidylinositol kinase Tor1	membrane transporter (predicted)	0.542	0.764965
SPBC30D10.10C	SPAC323.07C	tor1	SPAC323.07C	phosphatidylinositol kinase Tor1	MatE family transporter (predicted)	0.57	0.764949
SPBC216.07C	SPAC23A1.17	tor2	SPAC23A1.17	phosphatidylinositol kinase Tor2	WIP (Wiskott-Aldrich syndrome protein-Interacting Protein) homolog (predicted)	0.58	0.764949
SPBC30D10.10C	SPBPB10D8.05C	tor1	SPBPB10D8.05C	phosphatidylinositol kinase Tor1	membrane transporter (predicted)	0.541	0.764868
SPBC216.07C	SPAC8F11.05C	tor2	mug130	phosphatidylinositol kinase Tor2	sequence orphan	0.47	0.764814
SPBC30D10.10C	SPCC1020.03	tor1	SPCC1020.03	phosphatidylinositol kinase Tor1	mitochondrial iron ion transporter (predicted)	0.648	0.764714
SPBC216.07C	SPBC3E7.07C	tor2	SPBC3E7.07C	phosphatidylinositol kinase Tor2	DUF757 family protein	0.459	0.764566
SPBC216.07C	SPCC4G3.03	tor2	SPCC4G3.03	phosphatidylinositol kinase Tor2	WD40/YVTN repeat-like protein	0.542	0.764336
SPBC30D10.10C	SPAC2G11.03C	tor1	vps45	phosphatidylinositol kinase Tor1	vacuolar sorting protein Vps45	0.686	0.764318
SPBC216.07C	SPAP27G11.16	tor2	SPAP27G11.16	phosphatidylinositol kinase Tor2	sequence orphan	0.493	0.764268
SPBC216.07C	SPAC1834.08	tor2	mak1	phosphatidylinositol kinase Tor2	histidine kinase Mak1	0.465	0.764258
SPBC30D10.10C	SPAC26F1.11	tor1	SPAC26F1.11	phosphatidylinositol kinase Tor1	dubious	0.392	0.764193
SPBC216.07C	SPCC1450.11C	tor2	cek1	phosphatidylinositol kinase Tor2	serine/threonine protein kinase Cek1	0.48	0.763953
SPBC30D10.10C	SPCC584.16C	tor1	SPCC584.16C	phosphatidylinositol kinase Tor1	sequence orphan	0.545	0.763809
SPBC216.07C	SPAC6F12.06	tor2	SPAC6F12.06	phosphatidylinositol kinase Tor2	Rho GDP dissociation inhibitor Rdi1 (predicted)	0.457	0.763492
SPBC216.07C	SPCC1450.07C	tor2	SPCC1450.07C	phosphatidylinositol kinase Tor2	D-amino acid oxidase (predicted)	0.571	0.763465
SPBC216.07C	SPCC645.02	tor2	gep4	phosphatidylinositol kinase Tor2	mitochondrial matrix PGP phosphatase involved in cardiolipin biosynthesis Gep4 (predicted)	0.541	0.763428
SPBC30D10.10C	SPAC2F3.10	tor1	SPAC2F3.10	phosphatidylinositol kinase Tor1	GARP complex subunit Vps54 (predicted)	0.718	0.763097
SPBC30D10.10C	SPBPB2B2.16C	tor1	SPBPB2B2.16C	phosphatidylinositol kinase Tor1	MFS family membrane transporter (predicted)	0.571	0.763053
SPBC216.07C	SPAC11G7.06C	tor2	mug132	phosphatidylinositol kinase Tor2	S. pombe specific UPF0300 family protein 3	0.477	0.762913
SPBC30D10.10C	SPCC4F11.05	tor1	SPCC4F11.05	phosphatidylinositol kinase Tor1	dubious	0.439	0.762835
SPBC30D10.10C	SPBC800.10C	tor1	SPBC800.10C	phosphatidylinositol kinase Tor1	EPS15 repeat family actin cortical patch component (predicted)	0.666	0.762772
SPBC30D10.10C	SPCC970.08	tor1	SPCC970.08	phosphatidylinositol kinase Tor1	inositol polyphosphate kinase (predicted)	0.535	0.762749
SPBC216.07C	SPBPB2B2.18	tor2	SPBPB2B2.18	phosphatidylinositol kinase Tor2	sequence orphan	0.512	0.762732
SPBC216.07C	SPBC1348.04	tor2	SPBC1348.04	phosphatidylinositol kinase Tor2	methyltransferase (predicted)	0.458	0.762701
SPBC216.07C	SPBC18H10.15	tor2	ppk23	phosphatidylinositol kinase Tor2	serine/threonine protein kinase Ppk23	0.471	0.762623
SPBC216.07C	SPAC694.06C	tor2	mrc1	phosphatidylinositol kinase Tor2	mediator of replication checkpoint 1	0.428	0.762574
SPBC216.07C	SPCC569.01C	tor2	SPCC569.01C	phosphatidylinositol kinase Tor2	cell surface glycoprotein (predicted), DUF1773 family protein 5	0.522	0.762557
SPBC216.07C	SPBC685.02	tor2	exo5	phosphatidylinositol kinase Tor2	mitochondrial single stranded DNA specific 5'-3' exodeoxyribonuclease Exo5 (predicted)	0.549	0.762554
SPBC216.07C	SPCC23B6.02C	tor2	SPCC23B6.02C	phosphatidylinositol kinase Tor2	pre-ribosomal factor (predicted)	0.52	0.762422
SPBC30D10.10C	SPAC22E12.05C	tor1	rer1	phosphatidylinositol kinase Tor1	Rer1 family protein (predicted)	0.574	0.762417
SPBC30D10.10C	SPCC613.02	tor1	SPCC613.02	phosphatidylinositol kinase Tor1	membrane transporter (predicted)	0.578	0.762413
SPBC30D10.10C	SPCC777.05	tor1	gtr2	phosphatidylinositol kinase Tor1	Gtr1/RagA G protein Gtr2 (predicted)	0.545	0.762374
SPBC216.07C	SPBC27B12.07	tor2	SPBC27B12.07	phosphatidylinositol kinase Tor2	conserved fungal protein	0.582	0.762214
SPBC216.07C	SPBC29B5.04C	tor2	SPBC29B5.04C	phosphatidylinositol kinase Tor2	actin cortical patch protein (predicted)	0.592	0.762169
SPBC216.07C	SPAC323.01C	tor2	pos5	phosphatidylinositol kinase Tor2	mitochondrial NADH kinase Pos5 (predicted)	0.486	0.762126
SPBC30D10.10C	SPAC1639.01C	tor1	SPAC1639.01C	phosphatidylinositol kinase Tor1	GNS1/SUR4 family protein (predicted)	0.479	0.762011
SPBC216.07C	SPAC6C3.03C	tor2	SPAC6C3.03C	phosphatidylinositol kinase Tor2	sequence orphan	0.463	0.761947
SPBC30D10.10C	SPBC215.04	tor1	git11	phosphatidylinositol kinase Tor1	heterotrimeric G protein gamma subunit Git11	0.402	0.76187
SPBC30D10.10C	SPAPB24D3.09C	tor1	pdr1	phosphatidylinositol kinase Tor1	ABC transporter Pdr1	0.612	0.761666
SPBC216.07C	SPBC354.11C	tor2	SPBC354.11C	phosphatidylinositol kinase Tor2	dubious	0.519	0.76151
SPBC216.07C	SPAP27G11.07C	tor2	SPAP27G11.07C	phosphatidylinositol kinase Tor2	serine/threonine protein kinase (predicted)	0.535	0.761487
SPBC216.07C	SPAC323.04	tor2	SPAC323.04	phosphatidylinositol kinase Tor2	mitochondrial ATPase (predicted)	0.547	0.761358
SPBC30D10.10C	SPAC1F7.04	tor1	rho1	phosphatidylinositol kinase Tor1	Rho family GTPase Rho1	0.401	0.761263
SPBC30D10.10C	SPAC1B3.15C	tor1	SPAC1B3.15C	phosphatidylinositol kinase Tor1	vigtamin H transporter (predicted)	0.598	0.761231
SPBC30D10.10C	SPAC1399.01C	tor1	SPAC1399.01C	phosphatidylinositol kinase Tor1	membrane transporter (predicted)	0.655	0.761085
SPBC30D10.10C	SPAC9E9.12C	tor1	ybt1	phosphatidylinositol kinase Tor1	ABC transporter Ybt1	0.634	0.760741
SPBC30D10.10C	SPBC1773.15	tor1	SPBC1773.15	phosphatidylinositol kinase Tor1	dipeptide transmembrane transporter (predicted)	0.614	0.760732
SPBC216.07C	SPBC1348.03	tor2	SPBC1348.03	phosphatidylinositol kinase Tor2	S. pombe specific 5Tm protein family	0.496	0.760664
SPBC30D10.10C	SPAC25G10.07C	tor1	cut7	phosphatidylinositol kinase Tor1	kinesin-like protein Cut7	0.588	0.760648
SPBC30D10.10C	SPAP7G5.06	tor1	per1	phosphatidylinositol kinase Tor1	plasma membrane amino acid permease Per1	0.569	0.760493
SPBC216.07C	SPAC1250.02	tor2	mug95	phosphatidylinositol kinase Tor2	sequence orphan	0.428	0.760486
SPBC30D10.10C	SPAPB1A10.03	tor1	nxt1	phosphatidylinositol kinase Tor1	mRNA export receptor Nxt1	0.618	0.760389
SPBC30D10.10C	SPBPB2B2.01	tor1	SPBPB2B2.01	phosphatidylinositol kinase Tor1	amino acid permease (predicted)	0.568	0.760101
SPBC30D10.10C	SPAC24B11.06C	tor1	sty1	phosphatidylinositol kinase Tor1	MAP kinase Sty1	0.505	0.759905
SPBC30D10.10C	SPCC320.06	tor1	SPCC320.06	phosphatidylinositol kinase Tor1	conserved fungal protein	0.52	0.759841
SPBC216.07C	SPAC17H9.06C	tor2	SPAC17H9.06C	phosphatidylinositol kinase Tor2	conserved fungal protein	0.561	0.759832
SPBC216.07C	SPAC6F6.08C	tor2	cdc16	phosphatidylinositol kinase Tor2	two-component GAP Cdc16	0.455	0.759823
SPBC216.07C	SPAC3F10.10C	tor2	map3	phosphatidylinositol kinase Tor2	pheromone M-factor receptor Map3	0.515	0.759822
SPBC30D10.10C	SPAC15A10.01	tor1	atm1	phosphatidylinositol kinase Tor1	ABC family iron transporter Atm1	0.634	0.759783
SPBC216.07C	SPBC16G5.15C	tor2	fkh2	phosphatidylinositol kinase Tor2	fork head transcription factor Fkh2	0.411	0.759668
SPBC216.07C	SPAC4A8.06C	tor2	SPAC4A8.06C	phosphatidylinositol kinase Tor2	esterase/lipase (predicted)	0.509	0.759605
SPBC216.07C	SPCC24B10.04	tor2	SPCC24B10.04	phosphatidylinositol kinase Tor2	sequence orphan	0.504	0.759488
SPBC216.07C	SPBC26H8.08C	tor2	grn1	phosphatidylinositol kinase Tor2	GTPase Grn1	0.385	0.759394
SPBC216.07C	SPAC1834.07	tor2	klp3	phosphatidylinositol kinase Tor2	kinesin-like protein Klp3	0.377	0.759312
SPBC30D10.10C	SPBPB2B2.18	tor1	SPBPB2B2.18	phosphatidylinositol kinase Tor1	sequence orphan	0.466	0.759243
SPBC30D10.10C	SPBC3B9.03	tor1	SPBC3B9.03	phosphatidylinositol kinase Tor1	signal recognition particle receptor alpha subunit Srp101 (predicted)	0.628	0.759201
SPBC30D10.10C	SPCC320.09	tor1	hem15	phosphatidylinositol kinase Tor1	ferrochelatase (predicted)	0.544	0.759187
SPBC30D10.10C	SPBC25H2.14	tor1	mug16	phosphatidylinositol kinase Tor1	UNC-50 family protein	0.654	0.759095
SPBC216.07C	SPAC1486.02C	tor2	dsc2	phosphatidylinositol kinase Tor2	UBA domain protein Ucp14	0.537	0.759093
SPBC216.07C	SPAC6B12.03C	tor2	SPAC6B12.03C	phosphatidylinositol kinase Tor2	HbrB family protein	0.512	0.758918
SPBC216.07C	SPBC839.14C	tor2	SPBC839.14C	phosphatidylinositol kinase Tor2	methyltransferase involved in endocytosis (predicted)	0.52	0.758916
SPBC30D10.10C	SPBC691.05C	tor1	SPBC691.05C	phosphatidylinositol kinase Tor1	membrane transporter (predicted)	0.571	0.758809
SPBC216.07C	SPAC1783.01	tor2	SPAC1783.01	phosphatidylinositol kinase Tor2	methionine synthase reductase (predicted)	0.56	0.758617
SPBC216.07C	SPAC7D4.05	tor2	SPAC7D4.05	phosphatidylinositol kinase Tor2	hydrolase (predicted)	0.511	0.758428
SPBC216.07C	SPBC405.04C	tor2	ypt7	phosphatidylinositol kinase Tor2	GTPase Ypt7	0.465	0.758405
SPBC30D10.10C	SPAC589.09	tor1	SPAC589.09	phosphatidylinositol kinase Tor1	sec14 cytosolic factor family (predicted)	0.639	0.758288
SPBC216.07C	SPBC27B12.05	tor2	SPBC27B12.05	phosphatidylinositol kinase Tor2	WD repeat protein	0.619	0.758102
SPBC30D10.10C	SPBC365.12C	tor1	ish1	phosphatidylinositol kinase Tor1	LEA domain protein	0.44	0.758074
SPBC216.07C	SPBC12C2.02C	tor2	ste20	phosphatidylinositol kinase Tor2	Rictor homolog, Ste20	0.534	0.758039
SPBC216.07C	SPBC14C8.11C	tor2	SPBC14C8.11C	phosphatidylinositol kinase Tor2	sequence orphan	0.483	0.758004
SPBC216.07C	SPAC1039.10	tor2	mmf2	phosphatidylinositol kinase Tor2	homologous Pmf1 factor 1, implicated in isoleucine biosynthesis (predicted)	0.467	0.75796
SPBC216.07C	SPCC1620.04C	tor2	mug55	phosphatidylinositol kinase Tor2	Cdc20/Fizzy subfamily WD repeat protein	0.484	0.757882
SPBC30D10.10C	SPAC1039.09	tor1	isp5	phosphatidylinositol kinase Tor1	amino acid permease Isp5	0.576	0.757877
SPBC216.07C	SPAC57A10.08C	tor2	SPAC57A10.08C	phosphatidylinositol kinase Tor2	carboxylic ester hydrolase activity (predicted)	0.476	0.757839
SPBC30D10.10C	SPAC1952.02	tor1	SPAC1952.02	phosphatidylinositol kinase Tor1	ribosome biogenesis protein (predicted)	0.403	0.757804
SPBC216.07C	SPAC23H3.08C	tor2	bub3	phosphatidylinositol kinase Tor2	mitotic spindle checkpoint protein Bub3	0.547	0.757697
SPBC30D10.10C	SPAC19B12.09	tor1	srp14	phosphatidylinositol kinase Tor1	signal recognition particle subunit Srp14	0.535	0.75769
SPBC30D10.10C	SPAC750.02C	tor1	SPAC750.02C	phosphatidylinositol kinase Tor1	membrane transporter (predicted)	0.542	0.757654
SPBC216.07C	SPCC191.08	tor2	SPCC191.08	phosphatidylinositol kinase Tor2	DUF1715 family protein	0.499	0.757557
SPBC216.07C	SPAC6G9.05	tor2	pcd1	phosphatidylinositol kinase Tor2	coenzyme A diphosphatase (predicted)	0.579	0.757533
SPBC30D10.10C	SPACUNK4.17	tor1	SPACUNK4.17	phosphatidylinositol kinase Tor1	NAD binding dehydrogenase family protein	0.593	0.757518
SPBC216.07C	SPAC1D4.02C	tor2	SPAC1D4.02C	phosphatidylinositol kinase Tor2	human GRASP protein family Golgi protein (predicted)	0.499	0.757336
SPBC30D10.10C	SPCC1235.13	tor1	ght6	phosphatidylinositol kinase Tor1	hexose transporter Ght6	0.549	0.757332
SPBC216.07C	SPBC8D2.15	tor2	lip5	phosphatidylinositol kinase Tor2	mitochondrial lipoic acid synthetase Lip5 (predicted)	0.554	0.757237
SPBC216.07C	SPAC23H4.05C	tor2	SPAC23H4.05C	phosphatidylinositol kinase Tor2	sequence orphan	0.463	0.757222
SPBC216.07C	SPBC31F10.06C	tor2	sar1	phosphatidylinositol kinase Tor2	ADP-ribosylation factor Sar1	0.45	0.757111
SPBC216.07C	SPAC57A10.04	tor2	mug10	phosphatidylinositol kinase Tor2	Rho guanine nucleotide exchange factor (predicted)	0.532	0.756847
SPBC216.07C	SPBC409.16C	tor2	SPBC409.16C	phosphatidylinositol kinase Tor2	recombination protein Saw1 (predicted)	0.468	0.756836
SPBC30D10.10C	SPBC1652.02	tor1	SPBC1652.02	phosphatidylinositol kinase Tor1	APC amino acid transporter (predicted)	0.597	0.756804
SPBC216.07C	SPAC1006.03C	tor2	SPAC1006.03C	phosphatidylinositol kinase Tor2	human CCDC131 homolog	0.525	0.756784
SPBC30D10.10C	SPBC19F8.06C	tor1	meu22	phosphatidylinositol kinase Tor1	amino acid permease, predicted Meu22	0.567	0.756678
SPBC216.07C	SPAC56F8.02	tor2	SPAC56F8.02	phosphatidylinositol kinase Tor2	AMP binding enzyme (predicted)	0.619	0.756536
SPBC216.07C	SPAC18B11.09C	tor2	SPAC18B11.09C	phosphatidylinositol kinase Tor2	serine O-acetyltransferase activity (predicted)	0.488	0.756492
SPBC216.07C	SPBC3H7.12	tor2	rav2	phosphatidylinositol kinase Tor2	RAVE complex subunit Rav2	0.581	0.756474
SPBC216.07C	SPBC3F6.01C	tor2	SPBC3F6.01C	phosphatidylinositol kinase Tor2	serine/threonine protein phosphatase (predicted)	0.501	0.75645
SPBC216.07C	SPAC17A2.13C	tor2	rad25	phosphatidylinositol kinase Tor2	14-3-3 protein Rad25	0.326	0.756438
SPBC30D10.10C	SPBC354.11C	tor1	SPBC354.11C	phosphatidylinositol kinase Tor1	dubious	0.493	0.756259
SPBC216.07C	SPCC1739.08C	tor2	SPCC1739.08C	phosphatidylinositol kinase Tor2	short chain dehydrogenase (predicted)	0.483	0.75622
SPBC30D10.10C	SPAC22F8.04	tor1	SPAC22F8.04	phosphatidylinositol kinase Tor1	triose phosphate transporter (predicted)	0.569	0.7562
SPBC30D10.10C	SPAC30D11.05	tor1	aps3	phosphatidylinositol kinase Tor1	AP-3 adaptor complex subunit Aps3 (predicted)	0.645	0.756042
SPBC30D10.10C	SPBC1347.05C	tor1	SPBC1347.05C	phosphatidylinositol kinase Tor1	DNAJ domain protein Scj1 (predicted)	0.484	0.755902
SPBC216.07C	SPBC2G2.14	tor2	SPBC2G2.14	phosphatidylinositol kinase Tor2	sequence orphan	0.582	0.755896
SPBC30D10.10C	SPAPB8E5.03	tor1	mae1	phosphatidylinositol kinase Tor1	malic acid transport protein Mae1	0.559	0.755762
SPBC216.07C	SPCC2H8.05C	tor2	SPCC2H8.05C	phosphatidylinositol kinase Tor2	sequence orphan	0.541	0.755759
SPBC216.07C	SPAC4F10.11	tor2	spn1	phosphatidylinositol kinase Tor2	septin Spn1	0.557	0.755668
SPBC30D10.10C	SPBC29A10.11C	tor1	vps902	phosphatidylinositol kinase Tor1	guanyl-nucleotide exchange factor Vps902 (predicted)	0.674	0.755549
SPBC216.07C	SPBC660.17C	tor2	SPBC660.17C	phosphatidylinositol kinase Tor2	sequence orphan	0.537	0.755543
SPBC30D10.10C	SPAP27G11.12	tor1	SPAP27G11.12	phosphatidylinositol kinase Tor1	human c17orf28 ortholog 1	0.596	0.755496
SPBC30D10.10C	SPBC1703.15C	tor1	vps33	phosphatidylinositol kinase Tor1	vacuolar sorting protein Vps33	0.672	0.755466
SPBC216.07C	SPBC947.07	tor2	SPBC947.07	phosphatidylinositol kinase Tor2	ribosome biogenesis protein Rrp14-C (predicted)	0.477	0.755377
SPBC216.07C	SPCC1259.08	tor2	SPCC1259.08	phosphatidylinositol kinase Tor2	conserved fungal protein, DUF2457 family	0.586	0.755255
SPBC30D10.10C	SPAC1F8.08	tor1	SPAC1F8.08	phosphatidylinositol kinase Tor1	sequence orphan	0.521	0.755205
SPBC216.07C	SPAC3G6.04	tor2	rnp24	phosphatidylinositol kinase Tor2	RNA-binding protein Rnp24	0.445	0.75508
SPBC216.07C	SPBC11B10.07C	tor2	ivn1	phosphatidylinositol kinase Tor2	CDC50 domain protein, implicated in signal transduction (predicted)	0.428	0.755071
SPBC30D10.10C	SPAC23C11.11	tor1	cka1	phosphatidylinositol kinase Tor1	serine/threonine protein kinase Cka1	0.382	0.75506
SPBC216.07C	SPAPB1E7.05	tor2	gde1	phosphatidylinositol kinase Tor2	glycerophosphoryl diester phosphodiesterase Gde1 (predicted)	0.352	0.754968
SPBC216.07C	SPCC4G3.17	tor2	SPCC4G3.17	phosphatidylinositol kinase Tor2	HD domain metal dependent phosphohydrolase (predicted)	0.531	0.754952
SPBC216.07C	SPBC28F2.05C	tor2	SPBC28F2.05C	phosphatidylinositol kinase Tor2	xylose and arabinose reductase (predicted)	0.575	0.75485
SPBC30D10.10C	SPBP4H10.19C	tor1	SPBP4H10.19C	phosphatidylinositol kinase Tor1	calreticulin/calnexin homolog (predicted)	0.633	0.754838
SPBC30D10.10C	SPBC1348.14C	tor1	ght7	phosphatidylinositol kinase Tor1	hexose transporter Ght7 (predicted)	0.573	0.754729
SPBC216.07C	SPBC3D6.02	tor2	but2	phosphatidylinositol kinase Tor2	But2 family protein But2	0.492	0.754704
SPBC30D10.10C	SPBC1271.10C	tor1	SPBC1271.10C	phosphatidylinositol kinase Tor1	membrane transporter (predicted)	0.598	0.754646
SPBC216.07C	SPAC1142.03C	tor2	swi2	phosphatidylinositol kinase Tor2	Swi5 complex subunit Swi2	0.552	0.754584
SPBC216.07C	SPAC1834.09	tor2	mug51	phosphatidylinositol kinase Tor2	variant protein kinase 19 family protein	0.492	0.754504
SPBC216.07C	SPAC9G1.06C	tor2	cyk3	phosphatidylinositol kinase Tor2	cytokinesis protein Cyk3 (predicted)	0.588	0.754475
SPBC216.07C	SPAC652.01	tor2	SPAC652.01	phosphatidylinositol kinase Tor2	BC10 family protein	0.48	0.754437
SPBC216.07C	SPBC19C7.01	tor2	SPBC19C7.01	phosphatidylinositol kinase Tor2	Mago binding protein homolog (predicted)	0.452	0.754385
SPBC216.07C	SPBC11C11.01	tor2	SPBC11C11.01	phosphatidylinositol kinase Tor2	U2-associated protein (predicted)	0.568	0.754198
SPBC30D10.10C	SPBC1348.05	tor1	SPBC1348.05	phosphatidylinositol kinase Tor1	membrane transporter (predicted)	0.546	0.753544
SPBC216.07C	SPCC594.02C	tor2	SPCC594.02C	phosphatidylinositol kinase Tor2	conserved fungal protein	0.597	0.753412
SPBC216.07C	SPBC1271.06C	tor2	mug96	phosphatidylinositol kinase Tor2	sequence orphan	0.491	0.753335
SPBC216.07C	SPAC4F10.04	tor2	SPAC4F10.04	phosphatidylinositol kinase Tor2	protein phosphatase type 2A, intrinsic regulator (predicted)	0.449	0.753229
SPBC216.07C	SPAC3G9.01	tor2	nsk1	phosphatidylinositol kinase Tor2	Clp1-interacting protein Nsk1	0.454	0.753229
SPBC30D10.10C	SPCC737.09C	tor1	hmt1	phosphatidylinositol kinase Tor1	ATP-binding cassette-type vacuolar membrane transporter Hmt1	0.686	0.753195
SPBC216.07C	SPCC622.01C	tor2	SPCC622.01C	phosphatidylinositol kinase Tor2	dubious	0.527	0.753153
SPBC216.07C	SPCC63.13	tor2	SPCC63.13	phosphatidylinositol kinase Tor2	DNAJ domain protein	0.426	0.753109
SPBC216.07C	SPAPB1A11.02	tor2	SPAPB1A11.02	phosphatidylinositol kinase Tor2	esterase/lipase (predicted)	0.45	0.752966
SPBC216.07C	SPBC20F10.03	tor2	SPBC20F10.03	phosphatidylinositol kinase Tor2	conserved eukaryotic protein	0.492	0.752877
SPBC216.07C	SPAC57A10.07	tor2	SPAC57A10.07	phosphatidylinositol kinase Tor2	conserved protein (fungal and protazoan)	0.526	0.752846
SPBC30D10.10C	SPAC27E2.04C	tor1	mug155	phosphatidylinositol kinase Tor1	dubious	0.475	0.752682
SPBC216.07C	SPBC27B12.04C	tor2	SPBC27B12.04C	phosphatidylinositol kinase Tor2	conserved eukaryotic protein implicated in cell cycle regulation	0.556	0.752653
SPBC216.07C	SPAC27D7.04	tor2	omt2	phosphatidylinositol kinase Tor2	4-alpha-hydroxytetrahydrobiopterin dehydratase (predicted)	0.429	0.752569
SPBC216.07C	SPBC725.02	tor2	mpr1	phosphatidylinositol kinase Tor2	histidine-containing response regulator phosphotransferase Mpr1	0.512	0.752552
SPBC216.07C	SPBC19C2.10	tor2	SPBC19C2.10	phosphatidylinositol kinase Tor2	BAR adaptor protein	0.527	0.752504
SPBC216.07C	SPBC1A4.11C	tor2	SPBC1A4.11C	phosphatidylinositol kinase Tor2	sequence orphan	0.534	0.752158
SPBC216.07C	SPAC1834.10C	tor2	SPAC1834.10C	phosphatidylinositol kinase Tor2	sequence orphan	0.532	0.75211
SPBC216.07C	SPAC6F6.15	tor2	ypt5	phosphatidylinositol kinase Tor2	GTPase Ypt5	0.485	0.751866
SPBC216.07C	SPCC330.03C	tor2	SPCC330.03C	phosphatidylinositol kinase Tor2	NADPH-hemoprotein reductase (predicted)	0.467	0.751829
SPBC216.07C	SPBC18E5.08	tor2	SPBC18E5.08	phosphatidylinositol kinase Tor2	N-acetyltransferase (predicted)	0.53	0.751814
SPBC216.07C	SPCC736.15	tor2	SPCC736.15	phosphatidylinositol kinase Tor2	protein kinase inhibitor associated with endocytosis (predicted)	0.529	0.751749
SPBC30D10.10C	SPAC1039.01	tor1	SPAC1039.01	phosphatidylinositol kinase Tor1	amino acid permease (predicted)	0.628	0.751724
SPBC216.07C	SPAC4H3.07C	tor2	SPAC4H3.07C	phosphatidylinositol kinase Tor2	protein phosphatase Fmp31 (predicted)	0.455	0.751678
SPBC216.07C	SPAC27D7.08C	tor2	SPAC27D7.08C	phosphatidylinositol kinase Tor2	DUF890 family protein	0.579	0.751529
SPBC30D10.10C	SPAC57A7.05	tor1	SPAC57A7.05	phosphatidylinositol kinase Tor1	conserved protein	0.528	0.751488
SPBC216.07C	SPAC22A12.02C	tor2	mug103	phosphatidylinositol kinase Tor2	sequence orphan	0.442	0.751433
SPBC216.07C	SPCC13B11.02C	tor2	SPCC13B11.02C	phosphatidylinositol kinase Tor2	sequence orphan	0.549	0.751372
SPBC30D10.10C	SPAC19B12.07C	tor1	SPAC19B12.07C	phosphatidylinositol kinase Tor1	human ZNF277 ortholog	0.528	0.75134
SPBC216.07C	SPBPJ4664.05	tor2	SPBPJ4664.05	phosphatidylinositol kinase Tor2	conserved fungal protein	0.543	0.75117
SPBC216.07C	SPAC19G12.13C	tor2	poz1	phosphatidylinositol kinase Tor2	Pot1 associated protein Poz1	0.486	0.750843
SPBC216.07C	SPBC337.12	tor2	SPBC337.12	phosphatidylinositol kinase Tor2	human ZC3H3 homolog	0.548	0.750838
SPBC216.07C	SPAC23H3.03C	tor2	npr2	phosphatidylinositol kinase Tor2	Npr2/3 complex subunit Npr2 (predicted)	0.542	0.750834
SPBC216.07C	SPAC5H10.07	tor2	SPAC5H10.07	phosphatidylinositol kinase Tor2	sequence orphan	0.477	0.750615
SPBC216.07C	SPBC577.11	tor2	SPBC577.11	phosphatidylinositol kinase Tor2	DUF3074 family protein	0.597	0.750499
SPBC30D10.10C	SPAC977.03	tor1	SPAC977.03	phosphatidylinositol kinase Tor1	methyltransferase (predicted)	0.491	0.750375
SPBC216.07C	SPCC1281.03C	tor2	SPCC1281.03C	phosphatidylinositol kinase Tor2	ER membrane protein complex subunit 4 (predicted)	0.504	0.750244
SPBC216.07C	SPCC613.03	tor2	SPCC613.03	phosphatidylinositol kinase Tor2	conserved fungal protein	0.515	0.750178
SPBC216.07C	SPAC6B12.15	tor2	cpc2	phosphatidylinositol kinase Tor2	RACK1 ortholog Cpc2	0.41	0.75006
SPBC216.07C	SPAC12G12.10	tor2	wdr21	phosphatidylinositol kinase Tor2	WD repeat protein, human WDR21 family	0.576	0.749958
SPBC30D10.10C	SPCC1235.04C	tor1	SPCC1235.04C	phosphatidylinositol kinase Tor1	FAD synthetase (predicted)	0.568	0.749453
SPBC216.07C	SPAC1D4.13	tor2	byr1	phosphatidylinositol kinase Tor2	MAP kinase kinase Byr1	0.407	0.749423
SPBC30D10.10C	SPAC1834.11C	tor1	sec18	phosphatidylinositol kinase Tor1	secretory pathway protein Sec18 (predicted)	0.572	0.749391
SPBC30D10.10C	SPAC6G10.03C	tor1	SPAC6G10.03C	phosphatidylinositol kinase Tor1	mitochondrial cardiolipin-specific phopholipase (predicted)	0.543	0.749279
SPBC216.07C	SPBP19A11.07C	tor2	SPBP19A11.07C	phosphatidylinositol kinase Tor2	human c17orf28 ortholog 2	0.548	0.749223
SPBC30D10.10C	SPCC1529.01	tor1	SPCC1529.01	phosphatidylinositol kinase Tor1	membrane transporter (predicted)	0.569	0.749053
SPBC216.07C	SPCC191.09C	tor2	gst1	phosphatidylinositol kinase Tor2	glutathione S-transferase Gst1	0.477	0.749021
SPBC216.07C	SPAC6G9.15C	tor2	SPAC6G9.15C	phosphatidylinositol kinase Tor2	sequence orphan	0.542	0.748889
SPBC30D10.10C	SPBC1773.02C	tor1	SPBC1773.02C	phosphatidylinositol kinase Tor1	thioredoxin peroxidase (predicted)	0.54	0.748858
SPBC216.07C	SPAPJ691.02	tor2	SPAPJ691.02	phosphatidylinositol kinase Tor2	yippee-like protein	0.448	0.748775
SPBC30D10.10C	SPCC594.03	tor1	SPCC594.03	phosphatidylinositol kinase Tor1	sequence orphan	0.469	0.74875
SPBC30D10.10C	SPAC19A8.05C	tor1	sst4	phosphatidylinositol kinase Tor1	sorting receptor for ubiquitinated membrane proteins, ESCRT 0 complex subunit Sst4	0.692	0.748732
SPBC216.07C	SPBC887.10	tor2	mcs4	phosphatidylinositol kinase Tor2	response regulator Mcs4	0.49	0.748657
SPBC30D10.10C	SPBC646.17C	tor1	dic1	phosphatidylinositol kinase Tor1	dynein intermediate chain Dic1	0.561	0.748559
SPBC216.07C	SPBC13G1.08C	tor2	ash2	phosphatidylinositol kinase Tor2	Ash2-trithorax family protein	0.416	0.748524
SPBC30D10.10C	SPCC1322.03	tor1	SPCC1322.03	phosphatidylinositol kinase Tor1	TRP-like ion channel (predicted)	0.626	0.748413
SPBC30D10.10C	SPAC29A4.17C	tor1	SPAC29A4.17C	phosphatidylinositol kinase Tor1	mitocondrial FUN14 family protein	0.503	0.748268
SPBC30D10.10C	SPAC23C11.10	tor1	SPAC23C11.10	phosphatidylinositol kinase Tor1	conserved eukaryotic protein	0.51	0.748204
SPBC30D10.10C	SPCC4B3.18	tor1	SPCC4B3.18	phosphatidylinositol kinase Tor1	phosphopantothenate-cysteine ligase (predicted)	0.543	0.748168
SPBC216.07C	SPAC6G10.03C	tor2	SPAC6G10.03C	phosphatidylinositol kinase Tor2	mitochondrial cardiolipin-specific phopholipase (predicted)	0.483	0.748032
SPBC216.07C	SPCC16C4.16C	tor2	SPCC16C4.16C	phosphatidylinositol kinase Tor2	conserved fungal protein	0.495	0.748017
SPBC216.07C	SPAC167.01	tor2	ire1	phosphatidylinositol kinase Tor2	serine/threonine protein kinase Ppk4/ sensor for unfolded proteins in the ER (predicted)	0.416	0.747998
SPBC216.07C	SPCC1442.05C	tor2	SPCC1442.05C	phosphatidylinositol kinase Tor2	mitochondrial protein	0.515	0.747884
SPBC30D10.10C	SPAC3H5.08C	tor1	SPAC3H5.08C	phosphatidylinositol kinase Tor1	WD repeat protein, human WDR44 family	0.566	0.747783
SPBC216.07C	SPCC417.03	tor2	SPCC417.03	phosphatidylinositol kinase Tor2	dubious	0.483	0.74778
SPBC30D10.10C	SPCP20C8.01C	tor1	SPCP20C8.01C	phosphatidylinositol kinase Tor1	cell surface glycoprotein (predicted), DUF2429 family	0.502	0.74731
SPBC216.07C	SPAC21E11.07	tor2	SPAC21E11.07	phosphatidylinositol kinase Tor2	iron-sulphur cluster biogenesis protein (predicted)	0.508	0.747139
SPBC216.07C	SPBC1773.17C	tor2	SPBC1773.17C	phosphatidylinositol kinase Tor2	glyoxylate reductase (predicted)	0.474	0.747136
SPBC216.07C	SPCC737.04	tor2	SPCC737.04	phosphatidylinositol kinase Tor2	S. pombe specific UPF0300 family protein 6	0.471	0.747059
SPBC30D10.10C	SPBC1685.14C	tor1	SPBC1685.14C	phosphatidylinositol kinase Tor1	Vid27 family protein	0.615	0.747047
SPBC216.07C	SPCC622.02	tor2	SPCC622.02	phosphatidylinositol kinase Tor2	dubious	0.549	0.747021
SPBC216.07C	SPBC106.19	tor2	SPBC106.19	phosphatidylinositol kinase Tor2	sequence orphan	0.538	0.746973
SPBC216.07C	SPAC750.04C	tor2	SPAC750.04C	phosphatidylinositol kinase Tor2	S. pombe specific 5Tm protein family	0.5	0.746916
SPBC216.07C	SPBP4H10.18C	tor2	SPBP4H10.18C	phosphatidylinositol kinase Tor2	sequence orphan	0.478	0.746763
SPBC216.07C	SPAC25G10.01	tor2	SPAC25G10.01	phosphatidylinositol kinase Tor2	RNA-binding protein	0.506	0.74667
SPBC216.07C	SPAC1071.03C	tor2	SPAC1071.03C	phosphatidylinositol kinase Tor2	sequence orphan	0.578	0.746668
SPBC216.07C	SPAC29A4.17C	tor2	SPAC29A4.17C	phosphatidylinositol kinase Tor2	mitocondrial FUN14 family protein	0.473	0.746364
SPBC30D10.10C	SPBC12C2.03C	tor1	SPBC12C2.03C	phosphatidylinositol kinase Tor1	methionine synthase reductase (predicted)	0.651	0.746328
SPBC216.07C	SPCC1827.01C	tor2	SPCC1827.01C	phosphatidylinositol kinase Tor2	U3 associated protein Utp25 (predicted)	0.533	0.745987
SPBC216.07C	SPBC4.06	tor2	SPBC4.06	phosphatidylinositol kinase Tor2	acid phosphatase (predicted)	0.626	0.745877
SPBC30D10.10C	SPBC1773.09C	tor1	mug184	phosphatidylinositol kinase Tor1	meiotically upregulated gene Mug184	0.441	0.745721
SPBC216.07C	SPCC191.04C	tor2	SPCC191.04C	phosphatidylinositol kinase Tor2	dubious	0.459	0.745615
SPBC216.07C	SPBC30B4.03C	tor2	adn1	phosphatidylinositol kinase Tor2	adhesion defective protein, predicted transcriptional regulator (predicted)	0.532	0.7456
SPBC30D10.10C	SPAC823.05C	tor1	tlg2	phosphatidylinositol kinase Tor1	SNARE Tlg2 (predicted)	0.674	0.745536
SPBC216.07C	SPAC56F8.13	tor2	SPAC56F8.13	phosphatidylinositol kinase Tor2	dubious	0.457	0.745478
SPBC30D10.10C	SPBC20F10.03	tor1	SPBC20F10.03	phosphatidylinositol kinase Tor1	conserved eukaryotic protein	0.475	0.745457
SPBC30D10.10C	SPAC694.04C	tor1	SPAC694.04C	phosphatidylinositol kinase Tor1	conserved eukaryotic protein	0.44	0.74536
SPBC216.07C	SPAC11D3.13	tor2	SPAC11D3.13	phosphatidylinositol kinase Tor2	ThiJ domain protein	0.495	0.745333
SPBC216.07C	SPBC1348.07	tor2	SPBC1348.07	phosphatidylinositol kinase Tor2	S. pombe specific DUF999 protein family 6	0.538	0.745168
SPBC30D10.10C	SPBCPT2R1.03	tor1	SPBCPT2R1.03	phosphatidylinositol kinase Tor1	hypothetical protein	0.458	0.745102
SPBC30D10.10C	SPBC359.03C	tor1	aat1	phosphatidylinositol kinase Tor1	amino acid transporter Aat1 (predicted)	0.605	0.745083
SPBC216.07C	SPAC19B12.13	tor2	cox1102	phosphatidylinositol kinase Tor2	fusion cytochrome c oxidase assembly protein Cox1102, mitochondrial ribosomal protein Rsm2202 (predicted)	0.518	0.745008
SPBC216.07C	SPBPB2B2.07C	tor2	SPBPB2B2.07C	phosphatidylinositol kinase Tor2	S. pombe specific DUF999 protein family 7	0.569	0.744816
SPBC216.07C	SPCC1393.04	tor2	fta4	phosphatidylinositol kinase Tor2	Sim4 and Mal2 associated (4 and 2 associated) protein 4	0.521	0.744668
SPBC30D10.10C	SPAC890.07C	tor1	rmt1	phosphatidylinositol kinase Tor1	type I protein arginine N-methyltransferase Rmt1	0.59	0.744631
SPBC216.07C	SPAC688.12C	tor2	SPAC688.12C	phosphatidylinositol kinase Tor2	sequence orphan	0.476	0.74432
SPBC216.07C	SPAPB17E12.08	tor2	SPAPB17E12.08	phosphatidylinositol kinase Tor2	N-glycosylation protein (predicted)	0.541	0.744194
SPBC216.07C	SPAC4H3.02C	tor2	swc3	phosphatidylinositol kinase Tor2	Swr1 complex subunit Swc3	0.495	0.74412
SPBC30D10.10C	SPAC3H8.02	tor1	SPAC3H8.02	phosphatidylinositol kinase Tor1	sec14 cytosolic factor family phosphatidylinositol transporter (predicted)	0.625	0.744044
SPBC30D10.10C	SPCC23B6.04C	tor1	SPCC23B6.04C	phosphatidylinositol kinase Tor1	sec14 cytosolic factor family (predicted)	0.58	0.74392
SPBC216.07C	SPAC26F1.05	tor2	mug106	phosphatidylinositol kinase Tor2	sequence orphan	0.465	0.74385
SPBC216.07C	SPCC4G3.18	tor2	SPCC4G3.18	phosphatidylinositol kinase Tor2	ribosome biogenesis protein Rix1 (predicted)	0.579	0.74384
SPBC30D10.10C	SPAPB1A10.08	tor1	SPAPB1A10.08	phosphatidylinositol kinase Tor1	sequence orphan	0.558	0.743748
SPBC216.07C	SPBC19C2.15C	tor2	SPBC19C2.15C	phosphatidylinositol kinase Tor2	phosphoprotein phosphatase (predicted)	0.466	0.743648
SPBC30D10.10C	SPAC2C4.07C	tor1	SPAC2C4.07C	phosphatidylinositol kinase Tor1	ribonuclease II (RNB) family (predicted)	0.55	0.743376
SPBC30D10.10C	SPAC664.10	tor1	klp2	phosphatidylinositol kinase Tor1	kinesin-like protein Klp2	0.609	0.743334
SPBC216.07C	SPAC694.04C	tor2	SPAC694.04C	phosphatidylinositol kinase Tor2	conserved eukaryotic protein	0.519	0.743303
SPBC216.07C	SPAC821.03C	tor2	SPAC821.03C	phosphatidylinositol kinase Tor2	sequence orphan	0.545	0.743281
SPBC216.07C	SPCC417.04	tor2	SPCC417.04	phosphatidylinositol kinase Tor2	dubious	0.511	0.743168
SPBC216.07C	SPAC22H10.08	tor2	SPAC22H10.08	phosphatidylinositol kinase Tor2	DUF2009 protein	0.593	0.74307
SPBC216.07C	SPCP20C8.01C	tor2	SPCP20C8.01C	phosphatidylinositol kinase Tor2	cell surface glycoprotein (predicted), DUF2429 family	0.521	0.743057
SPBC216.07C	SPCC63.14	tor2	SPCC63.14	phosphatidylinositol kinase Tor2	conserved fungal protein	0.572	0.743043
SPBC216.07C	SPAPB8E5.08	tor2	SPAPB8E5.08	phosphatidylinositol kinase Tor2	dubious	0.454	0.742988
SPBC30D10.10C	SPAC9.07C	tor1	SPAC9.07C	phosphatidylinositol kinase Tor1	GTPase Rbg1 (predicted)	0.468	0.742944
SPBC30D10.10C	SPAC139.02C	tor1	oac1	phosphatidylinositol kinase Tor1	mitochondrial anion transporter (predicted)	0.629	0.742723
SPBC216.07C	SPAC15E1.10	tor2	SPAC15E1.10	phosphatidylinositol kinase Tor2	PI31 proteasome inhibitor (predicted)	0.489	0.742611
SPBC30D10.10C	SPAC4F10.11	tor1	spn1	phosphatidylinositol kinase Tor1	septin Spn1	0.471	0.742555
SPBC216.07C	SPAC31A2.12	tor2	SPAC31A2.12	phosphatidylinositol kinase Tor2	arrestin/PY protein 1 (predicted)	0.463	0.742514
SPBC216.07C	SPCC74.09	tor2	mug24	phosphatidylinositol kinase Tor2	RNA-binding protein, rrm type	0.509	0.742485
SPBC30D10.10C	SPAC1039.05C	tor1	klf1	phosphatidylinositol kinase Tor1	zinc finger protein Klf1	0.578	0.742366
SPBC216.07C	SPBC119.15	tor2	SPBC119.15	phosphatidylinositol kinase Tor2	AAA family ATPase at the interface between RNA polymerase II and chaperone (predicted)	0.494	0.74231
SPBC30D10.10C	SPAP27G11.16	tor1	SPAP27G11.16	phosphatidylinositol kinase Tor1	sequence orphan	0.469	0.742271
SPBC216.07C	SPBC36.11	tor2	SPBC36.11	phosphatidylinositol kinase Tor2	sequence orphan	0.572	0.741814
SPBC216.07C	SPAC1F5.05C	tor2	SPAC1F5.05C	phosphatidylinositol kinase Tor2	sequence orphan	0.526	0.741219
SPBC216.07C	SPCC1183.04C	tor2	pet127	phosphatidylinositol kinase Tor2	mitochondrial RNA metabolism pathway protein Pet127	0.478	0.741096
SPBC216.07C	SPBC21H7.03C	tor2	SPBC21H7.03C	phosphatidylinositol kinase Tor2	acid phosphatase (predicted)	0.505	0.741083
SPBC216.07C	SPBC405.02C	tor2	SPBC405.02C	phosphatidylinositol kinase Tor2	sequence orphan	0.514	0.741043
SPBC216.07C	SPAC1F12.05	tor2	SPAC1F12.05	phosphatidylinositol kinase Tor2	endocytosis regulator (predicted)	0.615	0.740982
SPBC216.07C	SPCC1235.03	tor2	SPCC1235.03	phosphatidylinositol kinase Tor2	SMR domain protein, possibly involved in DNA repair	0.529	0.740852
SPBC216.07C	SPAC1F7.01C	tor2	spt6	phosphatidylinositol kinase Tor2	transcription elongation factor Spt6 (predicted)	0.39	0.740824
SPBC30D10.10C	SPBC359.01	tor1	SPBC359.01	phosphatidylinositol kinase Tor1	amino acid permease (predicted)	0.551	0.740817
SPBC30D10.10C	SPAC15E1.09	tor1	grx2	phosphatidylinositol kinase Tor1	glutaredoxin Grx2	0.569	0.740701
SPBC216.07C	SPCC550.09	tor2	SPCC550.09	phosphatidylinositol kinase Tor2	peroxin Pex32 (predicted)	0.6	0.740632
SPBC30D10.10C	SPAC1805.03C	tor1	trm13	phosphatidylinositol kinase Tor1	tRNA 2'-O-methyltransferase Trm13 (predicted)	0.511	0.740569
SPBC30D10.10C	SPBC26H8.12	tor1	SPBC26H8.12	phosphatidylinositol kinase Tor1	cytochrome c heme lyase (predicted)	0.521	0.740393
SPBC30D10.10C	SPAC1A6.08C	tor1	mug125	phosphatidylinositol kinase Tor1	sequence orphan	0.529	0.740305
SPBC30D10.10C	SPCC320.08	tor1	SPCC320.08	phosphatidylinositol kinase Tor1	membrane transporter (predicted)	0.56	0.739901
SPBC216.07C	SPAC25H1.04	tor2	mug105	phosphatidylinositol kinase Tor2	ubiquitin-fold modifier-specific protease (predicted)	0.534	0.739852
SPBC30D10.10C	SPAC2E12.03C	tor1	SPAC2E12.03C	phosphatidylinositol kinase Tor1	PQ loop protein	0.521	0.739482
SPBC216.07C	SPBC2D10.16	tor2	mhf1	phosphatidylinositol kinase Tor2	FANCM-MHF complex subunit Mhf1	0.441	0.739409
SPBC30D10.10C	SPAC6F12.08C	tor1	SPAC6F12.08C	phosphatidylinositol kinase Tor1	exocyst complex subunit Exo84 (predicted)	0.732	0.739341
SPBC216.07C	SPBC365.16	tor2	SPBC365.16	phosphatidylinositol kinase Tor2	conserved protein	0.603	0.7392
SPBC216.07C	SPAC2C4.05	tor2	SPAC2C4.05	phosphatidylinositol kinase Tor2	cornichon family protein (predicted)	0.431	0.739087
SPBC216.07C	SPBC6B1.09C	tor2	nbs1	phosphatidylinositol kinase Tor2	Mre11 complex subunit Nbs1	0.335	0.739029
SPBC216.07C	SPBC409.13	tor2	SPBC409.13	phosphatidylinositol kinase Tor2	6,7-dimethyl-8-ribityllumazine synthase (predicted)	0.485	0.738956
SPBC30D10.10C	SPCC191.04C	tor1	SPCC191.04C	phosphatidylinositol kinase Tor1	dubious	0.47	0.738876
SPBC216.07C	SPAP27G11.14C	tor2	SPAP27G11.14C	phosphatidylinositol kinase Tor2	sequence orphan	0.592	0.73882
SPBC216.07C	SPAC607.07C	tor2	SPAC607.07C	phosphatidylinositol kinase Tor2	sequence orphan	0.501	0.738774
SPBC216.07C	SPAC17A2.11	tor2	SPAC17A2.11	phosphatidylinositol kinase Tor2	sequence orphan	0.538	0.738719
SPBC30D10.10C	SPAPB1E7.05	tor1	gde1	phosphatidylinositol kinase Tor1	glycerophosphoryl diester phosphodiesterase Gde1 (predicted)	0.355	0.738501
SPBC216.07C	SPAC4G9.20C	tor2	SPAC4G9.20C	phosphatidylinositol kinase Tor2	mitochondrial carrier with solute carrier repeats (predicted)	0.56	0.738456
SPBC216.07C	SPAC14C4.03	tor2	mek1	phosphatidylinositol kinase Tor2	Cds1/Rad53/Chk2 family protein kinase Mek1	0.375	0.738344
SPBC30D10.10C	SPBC28F2.05C	tor1	SPBC28F2.05C	phosphatidylinositol kinase Tor1	xylose and arabinose reductase (predicted)	0.543	0.73808
SPBC30D10.10C	SPAPB8E5.04C	tor1	SPAPB8E5.04C	phosphatidylinositol kinase Tor1	Niemann-Pick disease type C2 protein hE1 homolog (predicted)	0.626	0.738079
SPBC216.07C	SPCC790.03	tor2	SPCC790.03	phosphatidylinositol kinase Tor2	rhomboid family protease	0.567	0.73807
SPBC216.07C	SPCC24B10.16C	tor2	SPCC24B10.16C	phosphatidylinositol kinase Tor2	sequence orphan	0.5	0.737912
SPBC30D10.10C	SPAC5H10.07	tor1	SPAC5H10.07	phosphatidylinositol kinase Tor1	sequence orphan	0.482	0.737909
SPBC30D10.10C	SPAC694.06C	tor1	mrc1	phosphatidylinositol kinase Tor1	mediator of replication checkpoint 1	0.336	0.737848
SPBC30D10.10C	SPBC36.01C	tor1	SPBC36.01C	phosphatidylinositol kinase Tor1	spermidine family transporter (predicted)	0.579	0.737844
SPBC216.07C	SPAC3A12.16C	tor2	tim17	phosphatidylinositol kinase Tor2	TIM23 translocase complex subunit Tim17 (predicted)	0.526	0.737827
SPBC216.07C	SPCC1393.07C	tor2	mug4	phosphatidylinositol kinase Tor2	sequence orphan	0.508	0.737769
SPBC216.07C	SPCC1919.07	tor2	SPCC1919.07	phosphatidylinositol kinase Tor2	sequence orphan	0.522	0.737581
SPBC216.07C	SPBC119.07	tor2	ppk19	phosphatidylinositol kinase Tor2	serine/threonine protein kinase Ppk19	0.533	0.737534
SPBC30D10.10C	SPCC622.10C	tor1	SPCC622.10C	phosphatidylinositol kinase Tor1	exocyst complex subunit Sec5 (predicted)	0.679	0.737375
SPBC216.07C	SPCC1795.12C	tor2	SPCC1795.12C	phosphatidylinositol kinase Tor2	sequence orphan	0.498	0.737349
SPBC216.07C	SPBP35G2.03C	tor2	sgo1	phosphatidylinositol kinase Tor2	inner centromere protein, shugoshin, Sgo1	0.482	0.737045
SPBC30D10.10C	SPCC5E4.10C	tor1	SPCC5E4.10C	phosphatidylinositol kinase Tor1	human leukocyte receptor 1 ortholog	0.473	0.737041
SPBC30D10.10C	SPBP4H10.08	tor1	qcr10	phosphatidylinositol kinase Tor1	Reiske ISP-associated protein, ubiquinol-cytochrome-c reductase complex subunit Qcr10 (predicted)	0.569	0.73698
SPBC30D10.10C	SPAC222.14C	tor1	SPAC222.14C	phosphatidylinositol kinase Tor1	GTP binding protein Sey1 (predicted)	0.618	0.736979
SPBC216.07C	SPAC30C2.07	tor2	SPAC30C2.07	phosphatidylinositol kinase Tor2	sequence orphan	0.538	0.736933
SPBC30D10.10C	SPBC32H8.01C	tor1	SPBC32H8.01C	phosphatidylinositol kinase Tor1	conserved fungal protein	0.449	0.736824
SPBC216.07C	SPCC162.02C	tor2	SPCC162.02C	phosphatidylinositol kinase Tor2	AMP-binding dehydrogenase (predicted)	0.543	0.736765
SPBC216.07C	SPCC4B3.01	tor2	tum1	phosphatidylinositol kinase Tor2	thiosulfate sulfurtransferase, involved in tRNA wobble position thiolation Tum1 (predicted)	0.488	0.736743
SPBC30D10.10C	SPAC227.18	tor1	lys3	phosphatidylinositol kinase Tor1	saccharopine dehydrogenase Lys3	0.518	0.736579
SPBC30D10.10C	SPCC338.13	tor1	cog4	phosphatidylinositol kinase Tor1	Golgi transport complex subunit Cog4 (predicted)	0.631	0.736397
SPBC216.07C	SPCC584.16C	tor2	SPCC584.16C	phosphatidylinositol kinase Tor2	sequence orphan	0.519	0.736272
SPBC30D10.10C	SPBC32H8.10	tor1	cdk9	phosphatidylinositol kinase Tor1	P-TEFb-associated cyclin-dependent protein kinase Cdk9	0.437	0.73625
SPBC216.07C	SPAPB1E7.11C	tor2	SPAPB1E7.11C	phosphatidylinositol kinase Tor2	sequence orphan	0.498	0.736083
SPBC216.07C	SPAC1142.01	tor2	SPAC1142.01	phosphatidylinositol kinase Tor2	DUF654 family protein	0.586	0.736064
SPBC216.07C	SPAC25A8.02	tor2	SPAC25A8.02	phosphatidylinositol kinase Tor2	sequence orphan	0.531	0.735788
SPBC216.07C	SPBC947.03C	tor2	naa38	phosphatidylinositol kinase Tor2	NatC N-acetyltransferase non catalytic Sm-like domain subunit Naa38 (predicted)	0.564	0.73544
SPBC216.07C	SPBC646.15C	tor2	SPBC646.15C	phosphatidylinositol kinase Tor2	Pex16 family peroxisome import protein (predicted)	0.525	0.735436
SPBC216.07C	SPCC553.12C	tor2	SPCC553.12C	phosphatidylinositol kinase Tor2	conserved fungal protein	0.573	0.735395
SPBC30D10.10C	SPAC30D11.04C	tor1	nup124	phosphatidylinositol kinase Tor1	nucleoporin Nup124	0.587	0.735345
SPBC30D10.10C	SPAC7D4.14C	tor1	SPAC7D4.14C	phosphatidylinositol kinase Tor1	sequence orphan	0.542	0.735252
SPBC30D10.10C	SPAC1D4.03C	tor1	aut12	phosphatidylinositol kinase Tor1	autophagy associated protein Aut12 (predicted)	0.572	0.735178
SPBC30D10.10C	SPAC21E11.04	tor1	ppr1	phosphatidylinositol kinase Tor1	L-azetidine-2-carboxylic acid acetyltransferase	0.506	0.735113
SPBC30D10.10C	SPBC16G5.05C	tor1	SPBC16G5.05C	phosphatidylinositol kinase Tor1	MSP domain (predicted)	0.505	0.73492
SPBC30D10.10C	SPBC21.06C	tor1	cdc7	phosphatidylinositol kinase Tor1	serine/threonine protein kinase Cdc7	0.435	0.734879
SPBC30D10.10C	SPBC36.10	tor1	SPBC36.10	phosphatidylinositol kinase Tor1	mitochondrial intermembrane space protein sorting protein (predicted)	0.658	0.734823
SPBC216.07C	SPAC7D4.02C	tor2	sfp47	phosphatidylinositol kinase Tor2	Ubp4 interactor Sfp47	0.459	0.734683
SPBC216.07C	SPBC9B6.10	tor2	cdc37	phosphatidylinositol kinase Tor2	Hsp90 co-chaperone Cdc37	0.351	0.73467
SPBC216.07C	SPAP27G11.11C	tor2	SPAP27G11.11C	phosphatidylinositol kinase Tor2	dubious	0.466	0.734633
SPBC30D10.10C	SPBPB21E7.05	tor1	SPBPB21E7.05	phosphatidylinositol kinase Tor1	sequence orphan	0.472	0.734174
SPBC30D10.10C	SPBC776.05	tor1	SPBC776.05	phosphatidylinositol kinase Tor1	membrane transporter (predicted)	0.616	0.73417
SPBC216.07C	SPAC25B8.08	tor2	SPAC25B8.08	phosphatidylinositol kinase Tor2	conserved fungal protein	0.488	0.734097
SPBC30D10.10C	SPAC22E12.02	tor1	SPAC22E12.02	phosphatidylinositol kinase Tor1	RNA-binding protein	0.426	0.734054
SPBC30D10.10C	SPCC1753.05	tor1	rsm1	phosphatidylinositol kinase Tor1	RNA export factor Rsm1	0.602	0.733831
SPBC216.07C	SPCC569.04	tor2	SPCC569.04	phosphatidylinositol kinase Tor2	sequence orphan	0.477	0.73344
SPBC30D10.10C	SPAC521.04C	tor1	SPAC521.04C	phosphatidylinositol kinase Tor1	calcium permease (predicted)	0.657	0.733395
SPBC30D10.10C	SPAC17A5.08	tor1	SPAC17A5.08	phosphatidylinositol kinase Tor1	COPII-coated vesicle component Erp2/3/4 (predicted)	0.638	0.733392
SPBC30D10.10C	SPAC19A8.04	tor1	erg5	phosphatidylinositol kinase Tor1	C-22 sterol desaturase Erg5	0.519	0.733342
SPBC30D10.10C	SPAC1F3.04C	tor1	tsr3	phosphatidylinositol kinase Tor1	SSU-rRNA maturation protein Tsr3 (predicted)	0.541	0.733327
SPBC216.07C	SPAC18G6.01C	tor2	SPAC18G6.01C	phosphatidylinositol kinase Tor2	calchone related protein family	0.555	0.733258
SPBC30D10.10C	SPAC6G9.11	tor1	syb1	phosphatidylinositol kinase Tor1	SNAP receptor, synaptobrevin family	0.525	0.733036
SPBC216.07C	SPBC25B2.08	tor2	SPBC25B2.08	phosphatidylinositol kinase Tor2	sequence orphan	0.495	0.732562
SPBC30D10.10C	SPCC1739.10	tor1	mug33	phosphatidylinositol kinase Tor1	conserved fungal protein	0.521	0.732538
SPBC30D10.10C	SPAC22H10.11C	tor1	SPAC22H10.11C	phosphatidylinositol kinase Tor1	TOR signaling pathway transcriptional corepressor Crf1 (predicted)	0.486	0.732462
SPBC216.07C	SPCC338.10C	tor2	cox5	phosphatidylinositol kinase Tor2	cytochrome c oxidase subunit V (predicted)	0.476	0.73237
SPBC216.07C	SPBC660.09	tor2	mug168	phosphatidylinositol kinase Tor2	sequence orphan	0.468	0.732309
SPBC30D10.10C	SPAPB1A10.12C	tor1	alo1	phosphatidylinositol kinase Tor1	D-arabinono-1,4-lactone oxidase (predicted)	0.561	0.732243
SPBC30D10.10C	SPCC132.01C	tor1	SPCC132.01C	phosphatidylinositol kinase Tor1	DUF814 family protein	0.551	0.732045
SPBC216.07C	SPBC19C7.05	tor2	SPBC19C7.05	phosphatidylinositol kinase Tor2	cell wall organization protein (predicted)	0.457	0.731959
SPBC216.07C	SPAC14C4.11	tor2	SPAC14C4.11	phosphatidylinositol kinase Tor2	polyphosphate synthetase (predicted)	0.552	0.731726
SPBC216.07C	SPBC1703.10	tor2	ypt1	phosphatidylinositol kinase Tor2	GTPase Ypt1	0.478	0.731601
SPBC30D10.10C	SPAC3F10.15C	tor1	spo12	phosphatidylinositol kinase Tor1	Spo12 family protein	0.461	0.731576
SPBC216.07C	SPAC2C4.07C	tor2	SPAC2C4.07C	phosphatidylinositol kinase Tor2	ribonuclease II (RNB) family (predicted)	0.546	0.731291
SPBC30D10.10C	SPAC7D4.05	tor1	SPAC7D4.05	phosphatidylinositol kinase Tor1	hydrolase (predicted)	0.534	0.731238
SPBC216.07C	SPAP27G11.12	tor2	SPAP27G11.12	phosphatidylinositol kinase Tor2	human c17orf28 ortholog 1	0.569	0.731233
SPBC30D10.10C	SPBC3E7.07C	tor1	SPBC3E7.07C	phosphatidylinositol kinase Tor1	DUF757 family protein	0.424	0.731123
SPBC216.07C	SPAC823.14	tor2	ptf1	phosphatidylinositol kinase Tor2	phosphoric monoester hydrolase (predicted)	0.487	0.730928
SPBC30D10.10C	SPBC359.05	tor1	abc3	phosphatidylinositol kinase Tor1	ABC transporter Abc3, unknown specificity	0.577	0.730717
SPBC216.07C	SPCC757.09C	tor2	rnc1	phosphatidylinositol kinase Tor2	RNA-binding protein that suppresses calcineurin deletion Rnc1	0.446	0.730665
SPBC30D10.10C	SPCC1442.11C	tor1	SPCC1442.11C	phosphatidylinositol kinase Tor1	sequence orphan	0.44	0.730582
SPBC216.07C	SPBC428.10	tor2	SPBC428.10	phosphatidylinositol kinase Tor2	sequence orphan	0.537	0.730274
SPBC216.07C	SPBP16F5.03C	tor2	tra1	phosphatidylinositol kinase Tor2	SAGA complex phosphatidylinositol pseudokinase Tra1	0.468	0.730255
SPBC30D10.10C	SPAC23C4.11	tor1	atp18	phosphatidylinositol kinase Tor1	F0-ATPase subunit J (predicted)	0.467	0.730163
SPBC216.07C	SPAC1F7.12	tor2	yak3	phosphatidylinositol kinase Tor2	aldose reductase ARK13 family YakC	0.567	0.730087
SPBC216.07C	SPBC17D11.03C	tor2	SPBC17D11.03C	phosphatidylinositol kinase Tor2	conserved fungal protein	0.476	0.730004
SPBC216.07C	SPCC16C4.08C	tor2	skb15	phosphatidylinositol kinase Tor2	p21 activated protein kinase inhibitor Skb 15	0.503	0.729992
SPBC216.07C	SPAC3F10.07C	tor2	mug91	phosphatidylinositol kinase Tor2	palmitoyltransferase complex Erf4 (predicted)	0.503	0.72992
SPBC216.07C	SPAC20G4.08	tor2	SPAC20G4.08	phosphatidylinositol kinase Tor2	conserved fungal protein	0.579	0.729915
SPBC30D10.10C	SPAC57A7.04C	tor1	pabp	phosphatidylinositol kinase Tor1	mRNA export shuttling protein	0.588	0.729851
SPBC216.07C	SPBC3D6.16	tor2	SPBC3D6.16	phosphatidylinositol kinase Tor2	dubious	0.422	0.729683
SPBC30D10.10C	SPAC15A10.12C	tor1	SPAC15A10.12C	phosphatidylinositol kinase Tor1	TRAPP complex subunit 2-like (predicted)	0.58	0.729681
SPBC216.07C	SPAC11D3.08C	tor2	SPAC11D3.08C	phosphatidylinositol kinase Tor2	amino acid permease, unknown 1 (predicted)	0.526	0.729585
SPBC216.07C	SPBC21B10.06C	tor2	inp2	phosphatidylinositol kinase Tor2	myosin binding vezatin family protein involved in peroxisome inheritance Inp2 (predicted)	0.537	0.729566
SPBC30D10.10C	SPCC970.03	tor1	SPCC970.03	phosphatidylinositol kinase Tor1	cytochrome b5 reductase (predicted)	0.552	0.729491
SPBC216.07C	SPBP8B7.13	tor2	vac7	phosphatidylinositol kinase Tor2	Vac7 ortholog (predicted)	0.503	0.729419
SPBC216.07C	SPAC3H1.06C	tor2	SPAC3H1.06C	phosphatidylinositol kinase Tor2	membrane transporter (predicted)	0.544	0.729371
SPBC216.07C	SPCC417.12	tor2	SPCC417.12	phosphatidylinositol kinase Tor2	carboxylesterase-lipase family protein	0.423	0.72929
SPBC216.07C	SPBC557.03C	tor2	pim1	phosphatidylinositol kinase Tor2	Ran GDP/GTP exchange factor	0.461	0.729054
SPBC30D10.10C	SPCC4G3.03	tor1	SPCC4G3.03	phosphatidylinositol kinase Tor1	WD40/YVTN repeat-like protein	0.529	0.729016
SPBC216.07C	SPCC584.13	tor2	SPCC584.13	phosphatidylinositol kinase Tor2	amino acid permease (predicted)	0.569	0.728958
SPBC216.07C	SPAC24H6.11C	tor2	SPAC24H6.11C	phosphatidylinositol kinase Tor2	sulfate transporter (predicted)	0.511	0.728904
SPBC216.07C	SPAC31G5.21	tor2	SPAC31G5.21	phosphatidylinositol kinase Tor2	human FAM32A homolog	0.42	0.728894
SPBC30D10.10C	SPAC140.01	tor1	sdh2	phosphatidylinositol kinase Tor1	succinate dehydrogenase (ubiquinone) iron-sulfur protein subunit (predicted)	0.566	0.728875
SPBC216.07C	SPCC1682.08C	tor2	SPCC1682.08C	phosphatidylinositol kinase Tor2	RNA-binding protein Mcp2	0.558	0.728856
SPBC216.07C	SPBC32H8.07	tor2	git5	phosphatidylinositol kinase Tor2	heterotrimeric G protein beta subunit Git5	0.414	0.728795
SPBC216.07C	SPBC947.01	tor2	SPBC947.01	phosphatidylinositol kinase Tor2	ATP-dependent microtubule severing protein (predicted)	0.583	0.728768
SPBC216.07C	SPBP35G2.14	tor2	SPBP35G2.14	phosphatidylinositol kinase Tor2	RNA-binding protein	0.613	0.728729
SPBC30D10.10C	SPAC5H10.10	tor1	SPAC5H10.10	phosphatidylinositol kinase Tor1	NADPH dehydrogenase (predicted)	0.555	0.728711
SPBC216.07C	SPCC736.12C	tor2	mmi1	phosphatidylinositol kinase Tor2	YTH family protein Mmi1	0.549	0.728407
SPBC216.07C	SPAPB24D3.02C	tor2	SPAPB24D3.02C	phosphatidylinositol kinase Tor2	amino acid permease, unknown 3 (predicted)	0.507	0.728088
SPBC216.07C	SPAC458.04C	tor2	dil1	phosphatidylinositol kinase Tor2	dynein intermediate light chain Dil1	0.515	0.727968
SPBC30D10.10C	SPBC887.17	tor1	SPBC887.17	phosphatidylinositol kinase Tor1	transmembrane transporter (predicted)	0.701	0.727799
SPBC216.07C	SPAC30C2.05	tor2	erv14	phosphatidylinositol kinase Tor2	cornichon family protein Erv14 (predicted)	0.468	0.727638
SPBC216.07C	SPCC417.10	tor2	SPCC417.10	phosphatidylinositol kinase Tor2	dipeptide transmembrane transporter (predicted)	0.565	0.727609
SPBC216.07C	SPCC4G3.04C	tor2	coq5	phosphatidylinositol kinase Tor2	C-methytransferase (predicted)	0.544	0.727559
SPBC216.07C	SPAC212.03	tor2	SPAC212.03	phosphatidylinositol kinase Tor2	hypothetical protein	0.521	0.727517
SPBC216.07C	SPAC11D3.06	tor2	SPAC11D3.06	phosphatidylinositol kinase Tor2	MatE family transporter (predicted)	0.534	0.727515
SPBC216.07C	SPCC613.01	tor2	SPCC613.01	phosphatidylinositol kinase Tor2	membrane transporter (predicted)	0.568	0.72748
SPBC216.07C	SPCC1840.07C	tor2	SPCC1840.07C	phosphatidylinositol kinase Tor2	phosphoprotein phosphatase (predicted)	0.521	0.727427
SPBC216.07C	SPAC2F7.09C	tor2	SPAC2F7.09C	phosphatidylinositol kinase Tor2	mitochondrial GTPase related protein (prediected)	0.563	0.727397
SPBC30D10.10C	SPAC20G8.04C	tor1	SPAC20G8.04C	phosphatidylinositol kinase Tor1	mitochondrial electron transfer flavoprotein-ubiquinone oxidoreductase (predicted)	0.47	0.727387
SPBC216.07C	SPAC6F6.16C	tor2	tpz1	phosphatidylinositol kinase Tor2	Tppl homolog Tpz1	0.569	0.727387
SPBC216.07C	SPAC19B12.07C	tor2	SPAC19B12.07C	phosphatidylinositol kinase Tor2	human ZNF277 ortholog	0.5	0.72734
SPBC216.07C	SPCC1494.09C	tor2	SPCC1494.09C	phosphatidylinositol kinase Tor2	sequence orphan	0.498	0.72731
SPBC30D10.10C	SPCC584.12	tor1	mug42	phosphatidylinositol kinase Tor1	sequence orphan	0.459	0.727088
SPBC216.07C	SPCC794.03	tor2	SPCC794.03	phosphatidylinositol kinase Tor2	amino acid permease (predicted)	0.54	0.727076
SPBC30D10.10C	SPAC2C4.10C	tor1	SPAC2C4.10C	phosphatidylinositol kinase Tor1	sequence orphan	0.482	0.726952
SPBC216.07C	SPAC27E2.04C	tor2	mug155	phosphatidylinositol kinase Tor2	dubious	0.45	0.726781
SPBC30D10.10C	SPAC1142.03C	tor1	swi2	phosphatidylinositol kinase Tor1	Swi5 complex subunit Swi2	0.569	0.726724
SPBC30D10.10C	SPAC2F3.12C	tor1	SPAC2F3.12C	phosphatidylinositol kinase Tor1	thioredoxin fold protein (predicted)	0.555	0.726694
SPBC216.07C	SPCC1919.04	tor2	SPCC1919.04	phosphatidylinositol kinase Tor2	sequence orphan	0.529	0.726668
SPBC216.07C	SPCC622.07	tor2	SPCC622.07	phosphatidylinositol kinase Tor2	dubious	0.485	0.726596
SPBC30D10.10C	SPAC11D3.13	tor1	SPAC11D3.13	phosphatidylinositol kinase Tor1	ThiJ domain protein	0.521	0.726519
SPBC216.07C	SPAC24H6.05	tor2	cdc25	phosphatidylinositol kinase Tor2	M phase inducer phosphatase Cdc25	0.453	0.726402
SPBC216.07C	SPCC338.12	tor2	pbi2	phosphatidylinositol kinase Tor2	proteinase B inhibitor Pbi2 (predicted)	0.444	0.726399
SPBC216.07C	SPCC965.09	tor2	SPCC965.09	phosphatidylinositol kinase Tor2	nitrilase family protein, omega-amidase related (predicted)	0.53	0.726333
SPBC216.07C	SPAC750.03C	tor2	SPAC750.03C	phosphatidylinositol kinase Tor2	methyltransferase (predicted)	0.446	0.726324
SPBC216.07C	SPAC1782.03	tor2	saf3	phosphatidylinositol kinase Tor2	microfibrillar-associated protein family protein	0.491	0.726249
SPBC30D10.10C	SPCC576.04	tor1	SPCC576.04	phosphatidylinositol kinase Tor1	conserved eukaryotic protein	0.506	0.726156
SPBC30D10.10C	SPBC119.12	tor1	SPBC119.12	phosphatidylinositol kinase Tor1	Golgi matrix protein (predicted)	0.594	0.726056
SPBC216.07C	SPCC13B11.04C	tor2	SPCC13B11.04C	phosphatidylinositol kinase Tor2	glutathione-dependent formaldehyde dehydrogenase (predicted)	0.497	0.725997
SPBC216.07C	SPAC25B8.12C	tor2	SPAC25B8.12C	phosphatidylinositol kinase Tor2	nucleotide-sugar phosphatase (predicted)	0.513	0.725876
SPBC216.07C	SPCC613.02	tor2	SPCC613.02	phosphatidylinositol kinase Tor2	membrane transporter (predicted)	0.568	0.725852
SPBC30D10.10C	SPAC6F6.01	tor1	cch1	phosphatidylinositol kinase Tor1	calcium channel Cch1	0.65	0.725819
SPBC216.07C	SPBC3H7.05C	tor2	SPBC3H7.05C	phosphatidylinositol kinase Tor2	sequence orphan	0.566	0.725769
SPBC216.07C	SPBC11C11.11C	tor2	SPBC11C11.11C	phosphatidylinositol kinase Tor2	mitochondrial ATP-dependent DNA helicase Irc3 (predicted)	0.578	0.725762
SPBC216.07C	SPCC794.06	tor2	SPCC794.06	phosphatidylinositol kinase Tor2	TDT malic acid transporter (predicted)	0.537	0.725754
SPBC216.07C	SPBP8B7.26	tor2	SPBP8B7.26	phosphatidylinositol kinase Tor2	sequence orphan	0.539	0.725727
SPBC216.07C	SPBC530.02	tor2	SPBC530.02	phosphatidylinositol kinase Tor2	membrane transporter (predicted)	0.538	0.725724
SPBC30D10.10C	SPAC26A3.10	tor1	cnt6	phosphatidylinositol kinase Tor1	centaurin ADOP ribosylation factor GTPase activating protein family (predicted)	0.631	0.725681
SPBC216.07C	SPCC757.06	tor2	SPCC757.06	phosphatidylinositol kinase Tor2	sequence orphan	0.447	0.725508
SPBC216.07C	SPBC16A3.08C	tor2	SPBC16A3.08C	phosphatidylinositol kinase Tor2	Stm1 homolog (predicted)	0.476	0.725479
SPBC216.07C	SPBC31F10.05	tor2	mug37	phosphatidylinositol kinase Tor2	sequence orphan	0.475	0.725317
SPBC216.07C	SPAC9E9.05	tor2	SPAC9E9.05	phosphatidylinositol kinase Tor2	sequence orphan	0.477	0.725231
SPBC216.07C	SPAC1399.02	tor2	SPAC1399.02	phosphatidylinositol kinase Tor2	membrane transporter (predicted)	0.527	0.725073
SPBC216.07C	SPCC777.09C	tor2	arg1	phosphatidylinositol kinase Tor2	acetylornithine aminotransferase	0.522	0.72502
SPBC216.07C	SPCC794.04C	tor2	SPCC794.04C	phosphatidylinositol kinase Tor2	membrane transporter (predicted)	0.56	0.724961
SPBC216.07C	SPBC1773.15	tor2	SPBC1773.15	phosphatidylinositol kinase Tor2	dipeptide transmembrane transporter (predicted)	0.497	0.724886
SPBC216.07C	SPCC757.11C	tor2	SPCC757.11C	phosphatidylinositol kinase Tor2	membrane transporter (predicted)	0.51	0.724837
SPBC216.07C	SPCC4B3.03C	tor2	SPCC4B3.03C	phosphatidylinositol kinase Tor2	mitochondrial morphology protein (predicted)	0.564	0.724817
SPBC216.07C	SPBC12C2.13C	tor2	fnx1	phosphatidylinositol kinase Tor2	vacuolar membrane amino acid uptake transporter Fnx1	0.538	0.724695
SPBC216.07C	SPCC757.13	tor2	SPCC757.13	phosphatidylinositol kinase Tor2	dipeptide transmemembrane transporter (predicted)	0.514	0.724692
SPBC30D10.10C	SPCC191.03C	tor1	SPCC191.03C	phosphatidylinositol kinase Tor1	sequence orphan	0.479	0.724587
SPBC30D10.10C	SPBC16G5.15C	tor1	fkh2	phosphatidylinositol kinase Tor1	fork head transcription factor Fkh2	0.384	0.724244
SPBC30D10.10C	SPCC338.02	tor1	mug112	phosphatidylinositol kinase Tor1	dubious	0.452	0.7242
SPBC30D10.10C	SPCC576.17C	tor1	SPCC576.17C	phosphatidylinositol kinase Tor1	pyridoxamine/pyridoxine/pyridoxal transmembrane transporter (predicted)	0.588	0.724159
SPBC216.07C	SPCC330.07C	tor2	SPCC330.07C	phosphatidylinositol kinase Tor2	membrane transporter (predicted)	0.527	0.724154
SPBC216.07C	SPAC29A4.06C	tor2	SPAC29A4.06C	phosphatidylinositol kinase Tor2	human CCDC55 ortholog	0.465	0.724124
SPBC216.07C	SPAP32A8.03C	tor2	SPAP32A8.03C	phosphatidylinositol kinase Tor2	ubiquitin-protein ligase E3 (predicted)	0.479	0.724122
SPBC216.07C	SPAC1705.02	tor2	SPAC1705.02	phosphatidylinositol kinase Tor2	human 4F5S homolog	0.497	0.724027
SPBC216.07C	SPBP4H10.12	tor2	SPBP4H10.12	phosphatidylinositol kinase Tor2	conserved protein	0.499	0.723906
SPBC30D10.10C	SPAC1687.14C	tor1	SPAC1687.14C	phosphatidylinositol kinase Tor1	EF hand family protein, unknown role	0.479	0.723873
SPBC216.07C	SPBC2A9.02	tor2	SPBC2A9.02	phosphatidylinositol kinase Tor2	NAD dependent epimerase/dehydratase family protein	0.521	0.723796
SPBC216.07C	SPBC23G7.06C	tor2	SPBC23G7.06C	phosphatidylinositol kinase Tor2	conserved eukaryotic protein	0.545	0.723737
SPBC216.07C	SPBC12C2.14C	tor2	SPBC12C2.14C	phosphatidylinositol kinase Tor2	dubious	0.47	0.723672
SPBC30D10.10C	SPCC970.09	tor1	sec8	phosphatidylinositol kinase Tor1	exocyst complex subunit Sec8	0.591	0.723594
SPBC216.07C	SPBC947.04	tor2	SPBC947.04	phosphatidylinositol kinase Tor2	cell surface glycoprotein (predicted), DIPSY family	0.499	0.723537
SPBC216.07C	SPBC1773.07C	tor2	sbp1	phosphatidylinositol kinase Tor2	Ran GTPase binding protein Sbp1	0.461	0.723345
SPBC216.07C	SPAC3H5.08C	tor2	SPAC3H5.08C	phosphatidylinositol kinase Tor2	WD repeat protein, human WDR44 family	0.554	0.723334
SPBC30D10.10C	SPAC6F12.07	tor1	tom20	phosphatidylinositol kinase Tor1	mitochondrial TOM complex subunit Tom20 (predicted)	0.59	0.723307
SPBC216.07C	SPBC1348.05	tor2	SPBC1348.05	phosphatidylinositol kinase Tor2	membrane transporter (predicted)	0.515	0.723304
SPBC30D10.10C	SPCC1442.03	tor1	SPCC1442.03	phosphatidylinositol kinase Tor1	mitochondrial ATP-Mg/Pi carrier (predicted)	0.625	0.723253
SPBC216.07C	SPBC3E7.06C	tor2	fnx2	phosphatidylinositol kinase Tor2	vacuolar membrane amino acid uptake transporter Fnx2	0.535	0.723237
SPBC216.07C	SPAPB1E7.01C	tor2	SPAPB1E7.01C	phosphatidylinositol kinase Tor2	conserved fungal family	0.423	0.723078
SPBC216.07C	SPAC4F10.06	tor2	SPAC4F10.06	phosphatidylinositol kinase Tor2	ribosome small subunit biogenesis protein, BUD22 family (predicted)	0.466	0.723074
SPBC216.07C	SPAC1A6.01C	tor2	SPAC1A6.01C	phosphatidylinositol kinase Tor2	human thyroid receptor interacting protein homolog, transcription coactivator (predicted)	0.498	0.722775
SPBC216.07C	SPBC1271.10C	tor2	SPBC1271.10C	phosphatidylinositol kinase Tor2	membrane transporter (predicted)	0.501	0.722747
SPBC216.07C	SPAC4G9.07	tor2	mug133	phosphatidylinositol kinase Tor2	S. pombe specific UPF0300 family protein 2	0.474	0.722711
SPBC216.07C	SPBPB10D8.04C	tor2	SPBPB10D8.04C	phosphatidylinositol kinase Tor2	membrane transporter (predicted)	0.561	0.722517
SPBC216.07C	SPBPB10D8.05C	tor2	SPBPB10D8.05C	phosphatidylinositol kinase Tor2	membrane transporter (predicted)	0.548	0.722413
SPBC216.07C	SPAC57A7.05	tor2	SPAC57A7.05	phosphatidylinositol kinase Tor2	conserved protein	0.564	0.722368
SPBC216.07C	SPCC1235.08C	tor2	pdh1	phosphatidylinositol kinase Tor2	DUF1751 family protein	0.554	0.722338
SPBC216.07C	SPAPB1A11.01	tor2	mfc1	phosphatidylinositol kinase Tor2	membrane transporter (predicted)	0.468	0.722169
SPBC216.07C	SPBPB10D8.06C	tor2	SPBPB10D8.06C	phosphatidylinositol kinase Tor2	membrane transporter (predicted)	0.543	0.72213
SPBC30D10.10C	SPAC1D4.07C	tor1	SPAC1D4.07C	phosphatidylinositol kinase Tor1	dubious	0.477	0.722024
SPBC30D10.10C	SPAC17A2.15	tor1	SPAC17A2.15	phosphatidylinositol kinase Tor1	dubious	0.432	0.721975
SPBC30D10.10C	SPAC8C9.14	tor1	prr1	phosphatidylinositol kinase Tor1	transcription factor Prr1	0.407	0.721893
SPBC30D10.10C	SPBC18E5.14C	tor1	SPBC18E5.14C	phosphatidylinositol kinase Tor1	sequence orphan	0.513	0.721855
SPBC216.07C	SPCC74.04	tor2	SPCC74.04	phosphatidylinositol kinase Tor2	amino acid permease (predicted)	0.594	0.721769
SPBC216.07C	SPCC1235.13	tor2	ght6	phosphatidylinositol kinase Tor2	hexose transporter Ght6	0.527	0.721742
SPBC216.07C	SPBC19G7.07C	tor2	dmr1	phosphatidylinositol kinase Tor2	mitochondrial group I intron splicing factor Dmr1 (predicted)	0.568	0.721682
SPBC216.07C	SPBCPT2R1.03	tor2	SPBCPT2R1.03	phosphatidylinositol kinase Tor2	hypothetical protein	0.504	0.721575
SPBC216.07C	SPCC1322.16	tor2	phb2	phosphatidylinositol kinase Tor2	prohibitin Phb2 (predicted)	0.456	0.721205
SPBC216.07C	SPAC23C11.07	tor2	SPAC23C11.07	phosphatidylinositol kinase Tor2	sequence orphan	0.466	0.721154
SPBC30D10.10C	SPCC24B10.18	tor1	SPCC24B10.18	phosphatidylinositol kinase Tor1	human Leydig cell tumor 10 kDa protein homolog	0.427	0.721147
SPBC30D10.10C	SPBC409.08	tor1	SPBC409.08	phosphatidylinositol kinase Tor1	spermine family transporter (predicted)	0.571	0.721134
SPBC30D10.10C	SPAC977.17	tor1	SPAC977.17	phosphatidylinositol kinase Tor1	MIP water channel (predicted)	0.588	0.721113
SPBC216.07C	SPAC6F6.04C	tor2	SPAC6F6.04C	phosphatidylinositol kinase Tor2	membrane transporter (predicted)	0.537	0.721072
SPBC30D10.10C	SPCC576.19C	tor1	SPCC576.19C	phosphatidylinositol kinase Tor1	dubious	0.476	0.721048
SPBC216.07C	SPAC17H9.04C	tor2	SPAC17H9.04C	phosphatidylinositol kinase Tor2	RNA-binding protein	0.586	0.720934
SPBC216.07C	SPBC2G2.10C	tor2	mug110	phosphatidylinositol kinase Tor2	sequence orphan	0.498	0.720921
SPBC30D10.10C	SPBC25B2.03	tor1	SPBC25B2.03	phosphatidylinositol kinase Tor1	zf-C3HC4 type zinc finger	0.579	0.720867
SPBC216.07C	SPBC1683.03C	tor2	SPBC1683.03C	phosphatidylinositol kinase Tor2	membrane transporter (predicted)	0.518	0.720866
SPBC216.07C	SPAC23C11.10	tor2	SPAC23C11.10	phosphatidylinositol kinase Tor2	conserved eukaryotic protein	0.529	0.720837
SPBC216.07C	SPCC126.01C	tor2	SPCC126.01C	phosphatidylinositol kinase Tor2	conserved fungal protein	0.555	0.72082
SPBC216.07C	SPAC977.08	tor2	SPAC977.08	phosphatidylinositol kinase Tor2	short chain dehydrogenase (predicted)	0.505	0.720783
SPBC216.07C	SPAC1002.19	tor2	urg1	phosphatidylinositol kinase Tor2	GTP cyclohydrolase II (predicted)	0.495	0.72077
SPBC216.07C	SPAC1399.01C	tor2	SPAC1399.01C	phosphatidylinositol kinase Tor2	membrane transporter (predicted)	0.511	0.72071
SPBC216.07C	SPAC30D11.02C	tor2	SPAC30D11.02C	phosphatidylinositol kinase Tor2	sequence orphan	0.469	0.720524
SPBC30D10.10C	SPBC713.07C	tor1	SPBC713.07C	phosphatidylinositol kinase Tor1	vacuolar polyphosphatase (predicted)	0.523	0.720466
SPBC216.07C	SPBC25B2.06C	tor2	btb2	phosphatidylinositol kinase Tor2	BTB/POZ domain protein Btb2	0.492	0.720289
SPBC216.07C	SPBC21B10.05C	tor2	pop3	phosphatidylinositol kinase Tor2	WD repeat protein Pop3	0.361	0.720255
SPBC216.07C	SPBC16H5.14C	tor2	SPBC16H5.14C	phosphatidylinositol kinase Tor2	short chain dehydrogenase DHRS family (predicted)	0.507	0.720195
SPBC216.07C	SPCC4B3.11C	tor2	SPCC4B3.11C	phosphatidylinositol kinase Tor2	mitochondrial conserved eukaryotic protein	0.495	0.720041
SPBC216.07C	SPAC17C9.11C	tor2	SPAC17C9.11C	phosphatidylinositol kinase Tor2	zf-C2H2 type zinc finger protein/UBA domain protein	0.467	0.72002
SPBC216.07C	SPBC21.03C	tor2	SPBC21.03C	phosphatidylinositol kinase Tor2	DUF55 family protein	0.471	0.720017
SPBC216.07C	SPBC21D10.07	tor2	cmc1	phosphatidylinositol kinase Tor2	mitochondrial inner membrane protein involved in cytochrome oxidase biogenesis Cmc1 (predicted)	0.437	0.719922
SPBC216.07C	SPBC1685.12C	tor2	SPBC1685.12C	phosphatidylinositol kinase Tor2	dubious	0.482	0.719845
SPBC216.07C	SPBC8E4.02C	tor2	SPBC8E4.02C	phosphatidylinositol kinase Tor2	sequence orphan	0.532	0.719615
SPBC30D10.10C	SPAC23H4.01C	tor1	SPAC23H4.01C	phosphatidylinositol kinase Tor1	sterol binding ankyrin repeat protein (predicted)	0.491	0.719404
SPBC216.07C	SPBC902.04	tor2	SPBC902.04	phosphatidylinositol kinase Tor2	RNA-binding protein	0.574	0.719278
SPBC30D10.10C	SPAC869.04	tor1	SPAC869.04	phosphatidylinositol kinase Tor1	formamidase-like protein (predicted)	0.492	0.719271
SPBC30D10.10C	SPAC17C9.09C	tor1	tim13	phosphatidylinositol kinase Tor1	TIM22 inner membrane protein import complex subunit Tim13 (predicted)	0.496	0.719258
SPBC216.07C	SPAC32A11.02C	tor2	SPAC32A11.02C	phosphatidylinositol kinase Tor2	conserved fungal protein	0.469	0.719245
SPBC216.07C	SPBC2A9.07C	tor2	SPBC2A9.07C	phosphatidylinositol kinase Tor2	zf-PARP type zinc finger protein	0.506	0.71895
SPBC216.07C	SPBC19F8.01C	tor2	spn7	phosphatidylinositol kinase Tor2	septin Spn7	0.452	0.718845
SPBC30D10.10C	SPAC328.07C	tor1	SPAC328.07C	phosphatidylinositol kinase Tor1	heavy metal ion homeostasis protein (predicted)	0.644	0.718793
SPBC30D10.10C	SPBC1604.16C	tor1	SPBC1604.16C	phosphatidylinositol kinase Tor1	RNA-binding protein, G-patch type (predicted)	0.487	0.718693
SPBC216.07C	SPCC1259.14C	tor2	meu27	phosphatidylinositol kinase Tor2	S. pombe specific UPF0300 family protein 5	0.476	0.718655
SPBC216.07C	SPBC660.05	tor2	SPBC660.05	phosphatidylinositol kinase Tor2	conserved fungal protein	0.498	0.718649
SPBC30D10.10C	SPBC21B10.09	tor1	SPBC21B10.09	phosphatidylinositol kinase Tor1	acetyl-CoA transporter (predicted)	0.617	0.718632
SPBC216.07C	SPBC26H8.13C	tor2	SPBC26H8.13C	phosphatidylinositol kinase Tor2	Siva family protein (predicted)	0.456	0.718566
SPBC216.07C	SPBC354.01	tor2	gtp1	phosphatidylinositol kinase Tor2	GTP binding protein Gtp1 (predicted)	0.54	0.718564
SPBC30D10.10C	SPBP16F5.03C	tor1	tra1	phosphatidylinositol kinase Tor1	SAGA complex phosphatidylinositol pseudokinase Tra1	0.409	0.71853
SPBC216.07C	SPAC26A3.06	tor2	SPAC26A3.06	phosphatidylinositol kinase Tor2	rRNA (guanine) methyltransferase (predicted)	0.445	0.718526
SPBC216.07C	SPBC6B1.03C	tor2	SPBC6B1.03C	phosphatidylinositol kinase Tor2	Pal1 family protein	0.464	0.718489
SPBC216.07C	SPAPB17E12.10C	tor2	SPAPB17E12.10C	phosphatidylinositol kinase Tor2	mitochondrial 2' O-ribose methyltransferase Mrm2-like (predicted)	0.457	0.718473
SPBC216.07C	SPBC1604.12	tor2	SPBC1604.12	phosphatidylinositol kinase Tor2	sequence orphan	0.531	0.718383
SPBC216.07C	SPAP7G5.06	tor2	per1	phosphatidylinositol kinase Tor2	plasma membrane amino acid permease Per1	0.557	0.718157
SPBC30D10.10C	SPAC23H3.08C	tor1	bub3	phosphatidylinositol kinase Tor1	mitotic spindle checkpoint protein Bub3	0.516	0.718089
SPBC216.07C	SPAC823.02	tor2	SPAC823.02	phosphatidylinositol kinase Tor2	sequence orphan	0.443	0.717973
SPBC30D10.10C	SPAP32A8.03C	tor1	SPAP32A8.03C	phosphatidylinositol kinase Tor1	ubiquitin-protein ligase E3 (predicted)	0.422	0.717931
SPBC216.07C	SPCC63.06	tor2	SPCC63.06	phosphatidylinositol kinase Tor2	human WDR89 family WD repeat protein	0.578	0.717919
SPBC216.07C	SPBC2F12.12C	tor2	SPBC2F12.12C	phosphatidylinositol kinase Tor2	human c19orf29 ortholog	0.53	0.717916
SPBC216.07C	SPCC61.03	tor2	SPCC61.03	phosphatidylinositol kinase Tor2	carbohydrate kinase domain family protein	0.561	0.71756
SPBC216.07C	SPAPYUG7.03C	tor2	mid2	phosphatidylinositol kinase Tor2	medial ring protein Mid2	0.534	0.717486
SPBC30D10.10C	SPBC3B9.05	tor1	SPBC3B9.05	phosphatidylinositol kinase Tor1	helper of TIM (predicted)	0.543	0.717463
SPBC30D10.10C	SPAC3A11.07	tor1	SPAC3A11.07	phosphatidylinositol kinase Tor1	NADH dehydrogenase (predicted)	0.487	0.71745
SPBC30D10.10C	SPAC3C7.10	tor1	pex13	phosphatidylinositol kinase Tor1	peroxin 13 (predicted)	0.649	0.717427
SPBC216.07C	SPAC1952.12C	tor2	csn71	phosphatidylinositol kinase Tor2	COP9/signalosome complex subunit 7a (predicted)	0.508	0.717415
SPBC30D10.10C	SPAC22F8.12C	tor1	shf1	phosphatidylinositol kinase Tor1	small histone ubiquitination factor Shf1	0.425	0.717405
SPBC216.07C	SPBC4C3.04C	tor2	SPBC4C3.04C	phosphatidylinositol kinase Tor2	guanyl-nucleotide exchange factor (predicted)	0.423	0.717383
SPBC216.07C	SPBC32H8.03	tor2	bem46	phosphatidylinositol kinase Tor2	esterase/lipase (predicted)	0.419	0.717286
SPBC216.07C	SPAC17A2.15	tor2	SPAC17A2.15	phosphatidylinositol kinase Tor2	dubious	0.421	0.717099
SPBC216.07C	SPAC3F10.05C	tor2	mug113	phosphatidylinositol kinase Tor2	T5orf172 family protein	0.575	0.717021
SPBC216.07C	SPBC36.12C	tor2	git7	phosphatidylinositol kinase Tor2	SGT1-like protein Git7	0.467	0.716996
SPBC216.07C	SPCC1020.13C	tor2	SPCC1020.13C	phosphatidylinositol kinase Tor2	DDHD family phospholipase (predicted)	0.467	0.716978
SPBC216.07C	SPCC1827.04	tor2	SPCC1827.04	phosphatidylinositol kinase Tor2	ankyrin repeat protein, unknown biological role	0.533	0.716884
SPBC30D10.10C	SPAC1705.02	tor1	SPAC1705.02	phosphatidylinositol kinase Tor1	human 4F5S homolog	0.418	0.716636
SPBC30D10.10C	SPBC2G2.06C	tor1	apl1	phosphatidylinositol kinase Tor1	AP-2 adaptor complex subunit Apl1 (predicted)	0.64	0.716545
SPBC216.07C	SPAC17A5.16	tor2	ftp105	phosphatidylinositol kinase Tor2	Ubp5 interacting protein Ftp105	0.55	0.716536
SPBC30D10.10C	SPAC26A3.14C	tor1	SPAC26A3.14C	phosphatidylinositol kinase Tor1	DUF1748 family protein	0.491	0.716386
SPBC30D10.10C	SPAC144.14	tor1	klp8	phosphatidylinositol kinase Tor1	kinesin-like protein Klp8	0.625	0.71634
SPBC216.07C	SPCC1529.01	tor2	SPCC1529.01	phosphatidylinositol kinase Tor2	membrane transporter (predicted)	0.539	0.716271
SPBC30D10.10C	SPAC1952.13	tor1	ned1	phosphatidylinositol kinase Tor1	lipin Ned1	0.554	0.716229
SPBC30D10.10C	SPAC23A1.17	tor1	SPAC23A1.17	phosphatidylinositol kinase Tor1	WIP (Wiskott-Aldrich syndrome protein-Interacting Protein) homolog (predicted)	0.503	0.716225
SPBC216.07C	SPCC622.04	tor2	SPCC622.04	phosphatidylinositol kinase Tor2	dubious	0.454	0.716153
SPBC216.07C	SPCC962.06C	tor2	bpb1	phosphatidylinositol kinase Tor2	zinc finger protein Bpb1	0.534	0.715922
SPBC30D10.10C	SPBP8B7.24C	tor1	atg8	phosphatidylinositol kinase Tor1	autophagy associated protein Atg8	0.558	0.71591
SPBC216.07C	SPCC1322.03	tor2	SPCC1322.03	phosphatidylinositol kinase Tor2	TRP-like ion channel (predicted)	0.562	0.715901
SPBC216.07C	SPAC688.07C	tor2	SPAC688.07C	phosphatidylinositol kinase Tor2	sequence orphan	0.507	0.715869
SPBC216.07C	SPBC3B8.10C	tor2	nem1	phosphatidylinositol kinase Tor2	Nem1-Spo7 phosphatase complex catalytic subunit Nem1 (predicted)	0.552	0.715803
SPBC30D10.10C	SPAC18G6.01C	tor1	SPAC18G6.01C	phosphatidylinositol kinase Tor1	calchone related protein family	0.519	0.715753
SPBC30D10.10C	SPBC4B4.10C	tor1	atg5	phosphatidylinositol kinase Tor1	autophagy associated protein Atg5	0.613	0.715744
SPBC216.07C	SPAC5D6.12	tor2	SPAC5D6.12	phosphatidylinositol kinase Tor2	mitochondrial translation protein (predicted)	0.569	0.715725
SPBC216.07C	SPCC4B3.05C	tor2	hem12	phosphatidylinositol kinase Tor2	uroporphyrinogen decarboxylase Hem12 (predicted)	0.527	0.715573
SPBC216.07C	SPAC12B10.09	tor2	SPAC12B10.09	phosphatidylinositol kinase Tor2	S-adenosylmethionine transporter (predicted)	0.52	0.715478
SPBC30D10.10C	SPAPB1A10.09	tor1	ase1	phosphatidylinositol kinase Tor1	antiparallel microtubule cross-linking factor Ase1	0.499	0.715186
SPBC216.07C	SPAC6B12.02C	tor2	mus7	phosphatidylinositol kinase Tor2	DNA repair protein Mus7/Mms22	0.588	0.714842
SPBC30D10.10C	SPBP19A11.04C	tor1	mor2	phosphatidylinositol kinase Tor1	morphogenesis protein Mor2	0.586	0.714681
SPBC216.07C	SPBC215.04	tor2	git11	phosphatidylinositol kinase Tor2	heterotrimeric G protein gamma subunit Git11	0.373	0.714516
SPBC30D10.10C	SPAC1002.20	tor1	SPAC1002.20	phosphatidylinositol kinase Tor1	sequence orphan	0.454	0.714506
SPBC216.07C	SPBC31F10.03	tor2	SPBC31F10.03	phosphatidylinositol kinase Tor2	ChaC-like protein, predicted cation transport regulator	0.512	0.71449
SPBC30D10.10C	SPBC36.12C	tor1	git7	phosphatidylinositol kinase Tor1	SGT1-like protein Git7	0.434	0.714436
SPBC216.07C	SPBP8B7.01C	tor2	pop7	phosphatidylinositol kinase Tor2	RNAseP RNAse MRP subunit Pop7 (predicted)	0.473	0.714415
SPBC30D10.10C	SPBP26C9.03C	tor1	fet4	phosphatidylinositol kinase Tor1	iron/zinc ion transporter (predicted)	0.586	0.714283
SPBC216.07C	SPAC31A2.14	tor2	bun107	phosphatidylinositol kinase Tor2	WD repeat protein, human WDR48 family Bun107	0.576	0.714009
SPBC30D10.10C	SPAPYUG7.03C	tor1	mid2	phosphatidylinositol kinase Tor1	medial ring protein Mid2	0.521	0.714003
SPBC216.07C	SPAC1610.01	tor2	SPAC1610.01	phosphatidylinositol kinase Tor2	conserved fungal protein	0.521	0.713868
SPBC30D10.10C	SPAC664.14	tor1	amt2	phosphatidylinositol kinase Tor1	ammonium transporter Amt2	0.655	0.713708
SPBC30D10.10C	SPCC1322.02	tor1	SPCC1322.02	phosphatidylinositol kinase Tor1	sequence orphan	0.6	0.713702
SPBC216.07C	SPAC22F8.03C	tor2	SPAC22F8.03C	phosphatidylinositol kinase Tor2	sequence orphan	0.441	0.713686
SPBC216.07C	SPBC16G5.19	tor2	SPBC16G5.19	phosphatidylinositol kinase Tor2	sequence orphan	0.521	0.713631
SPBC216.07C	SPAC1A6.08C	tor2	mug125	phosphatidylinositol kinase Tor2	sequence orphan	0.485	0.713605
SPBC216.07C	SPBC27.05	tor2	SPBC27.05	phosphatidylinositol kinase Tor2	dubious	0.487	0.713489
SPBC216.07C	SPAPB8E5.03	tor2	mae1	phosphatidylinositol kinase Tor2	malic acid transport protein Mae1	0.551	0.713394
SPBC30D10.10C	SPCC18B5.01C	tor1	bfr1	phosphatidylinositol kinase Tor1	brefeldin A efflux transporter Bfr1	0.645	0.713388
SPBC30D10.10C	SPCC4G3.11	tor1	mug154	phosphatidylinositol kinase Tor1	conserved fungal protein	0.49	0.713294
SPBC216.07C	SPAC15A10.01	tor2	atm1	phosphatidylinositol kinase Tor2	ABC family iron transporter Atm1	0.543	0.713255
SPBC216.07C	SPCC24B10.03	tor2	SPCC24B10.03	phosphatidylinositol kinase Tor2	sequence orphan	0.496	0.713232
SPBC216.07C	SPAC1039.05C	tor2	klf1	phosphatidylinositol kinase Tor2	zinc finger protein Klf1	0.56	0.713171
SPBC216.07C	SPAC1751.04	tor2	SPAC1751.04	phosphatidylinositol kinase Tor2	sequence orphan	0.498	0.713152
SPBC216.07C	SPAC27E2.09	tor2	mak2	phosphatidylinositol kinase Tor2	histidine kinase Mak2	0.457	0.713081
SPBC216.07C	SPAC7D4.12C	tor2	SPAC7D4.12C	phosphatidylinositol kinase Tor2	DUF1212 family protein	0.598	0.713039
SPBC216.07C	SPBC2A9.10	tor2	SPBC2A9.10	phosphatidylinositol kinase Tor2	Bin3 family, transcriptional and translational regulator (predicted0	0.484	0.713002
SPBC216.07C	SPAC750.06C	tor2	SPAC750.06C	phosphatidylinositol kinase Tor2	S. pombe specific DUF999 protein family 4	0.508	0.712843
SPBC216.07C	SPBC1348.14C	tor2	ght7	phosphatidylinositol kinase Tor2	hexose transporter Ght7 (predicted)	0.484	0.712731
SPBC30D10.10C	SPAC1F8.03C	tor1	str3	phosphatidylinositol kinase Tor1	siderophore-iron transporter Str3	0.577	0.712643
SPBC30D10.10C	SPAC4F10.15C	tor1	wsp1	phosphatidylinositol kinase Tor1	WASp homolog	0.419	0.712508
SPBC216.07C	SPCC663.14C	tor2	SPCC663.14C	phosphatidylinositol kinase Tor2	TRP-like ion channel (predicted)	0.519	0.712492
SPBC216.07C	SPBC359.01	tor2	SPBC359.01	phosphatidylinositol kinase Tor2	amino acid permease (predicted)	0.537	0.71241
SPBC216.07C	SPBC25H2.15	tor2	SPBC25H2.15	phosphatidylinositol kinase Tor2	SSU-rRNA maturation protein Tsr4 homolog 1 (predicted)	0.51	0.712396
SPBC216.07C	SPAPB24D3.09C	tor2	pdr1	phosphatidylinositol kinase Tor2	ABC transporter Pdr1	0.582	0.71239
SPBC216.07C	SPAC31G5.08	tor2	ups1	phosphatidylinositol kinase Tor2	uroporphyrinogen-III synthase Ups1	0.505	0.712324
SPBC216.07C	SPAC14C4.07	tor2	SPAC14C4.07	phosphatidylinositol kinase Tor2	membrane transporter (predicted)	0.524	0.712203
SPBC30D10.10C	SPCC285.14	tor1	trs130	phosphatidylinositol kinase Tor1	TRAPP complex subunit Trs130 (predicted)	0.605	0.71211
SPBC216.07C	SPBC691.05C	tor2	SPBC691.05C	phosphatidylinositol kinase Tor2	membrane transporter (predicted)	0.553	0.712107
SPBC216.07C	SPAC323.07C	tor2	SPAC323.07C	phosphatidylinositol kinase Tor2	MatE family transporter (predicted)	0.535	0.712091
SPBC30D10.10C	SPBC16A3.15C	tor1	nda2	phosphatidylinositol kinase Tor1	tubulin alpha 1	0.521	0.712065
SPBC216.07C	SPBC9B6.03	tor2	SPBC9B6.03	phosphatidylinositol kinase Tor2	zf-FYVE type zinc finger protein	0.574	0.712003
SPBC30D10.10C	SPCC830.08C	tor1	yop1	phosphatidylinositol kinase Tor1	ER membrane protein DP1/Yop1	0.632	0.711983
SPBC216.07C	SPBC146.02	tor2	SPBC146.02	phosphatidylinositol kinase Tor2	sequence orphan	0.506	0.711776
SPBC30D10.10C	SPBC19C7.03	tor1	cyr1	phosphatidylinositol kinase Tor1	adenylate cyclase	0.388	0.711763
SPBC216.07C	SPBC2A9.05C	tor2	tvp23	phosphatidylinositol kinase Tor2	Golgi transport protein Tvp23 (predicted)	0.57	0.711748
SPBC216.07C	SPBC27B12.02	tor2	SPBC27B12.02	phosphatidylinositol kinase Tor2	sequence orphan	0.44	0.711643
SPBC216.07C	SPBC16C6.04	tor2	SPBC16C6.04	phosphatidylinositol kinase Tor2	sequence orphan	0.526	0.711612
SPBC216.07C	SPBC409.11	tor2	meu18	phosphatidylinositol kinase Tor2	sequence orphan	0.502	0.711481
SPBC216.07C	SPAC5H10.01	tor2	SPAC5H10.01	phosphatidylinositol kinase Tor2	DUF1445 family protein	0.494	0.711457
SPBC216.07C	SPAC1039.03	tor2	SPAC1039.03	phosphatidylinositol kinase Tor2	esterase/lipase (predicted)	0.513	0.711413
SPBC216.07C	SPAC3A12.14	tor2	cam1	phosphatidylinositol kinase Tor2	calmodulin Cam1	0.458	0.711168
SPBC216.07C	SPBC2G5.01	tor2	SPBC2G5.01	phosphatidylinositol kinase Tor2	DUF1682 family protein	0.484	0.711123
SPBC216.07C	SPCC1393.13	tor2	SPCC1393.13	phosphatidylinositol kinase Tor2	DUF89 family protein	0.537	0.711064
SPBC216.07C	SPAC26F1.11	tor2	SPAC26F1.11	phosphatidylinositol kinase Tor2	dubious	0.421	0.711063
SPBC30D10.10C	SPAP8A3.10	tor1	SPAP8A3.10	phosphatidylinositol kinase Tor1	mitochondrial intermembrane space protein sorting protein (predicted)	0.53	0.71102
SPBC216.07C	SPCC550.01C	tor2	SPCC550.01C	phosphatidylinositol kinase Tor2	mitochondrial respiratory chain complex assembly protein (predicted)	0.541	0.711006
SPBC30D10.10C	SPBC530.09C	tor1	SPBC530.09C	phosphatidylinositol kinase Tor1	cation dependent mannose-6-phosphate cargo receptor (predicted)	0.623	0.71091
SPBC216.07C	SPCC1753.04	tor2	tol1	phosphatidylinositol kinase Tor2	3'(2'),5'-bisphosphate nucleotidase/inositol-1,4-bisphosphate 1-phosphatase	0.493	0.710882
SPBC30D10.10C	SPCC330.03C	tor1	SPCC330.03C	phosphatidylinositol kinase Tor1	NADPH-hemoprotein reductase (predicted)	0.442	0.71081
SPBC216.07C	SPBC359.05	tor2	abc3	phosphatidylinositol kinase Tor2	ABC transporter Abc3, unknown specificity	0.534	0.710693
SPBC30D10.10C	SPCC553.03	tor1	pex1	phosphatidylinositol kinase Tor1	AAA family ATPase Pex1 (predicted)	0.611	0.710434
SPBC216.07C	SPBC342.04	tor2	rpn1301	phosphatidylinositol kinase Tor2	19S proteasome regulatory subunit Rpn13a	0.468	0.71035
SPBC30D10.10C	SPAC750.04C	tor1	SPAC750.04C	phosphatidylinositol kinase Tor1	S. pombe specific 5Tm protein family	0.466	0.71031
SPBC216.07C	SPBC21C3.06	tor2	SPBC21C3.06	phosphatidylinositol kinase Tor2	sequence orphan	0.541	0.710164
SPBC216.07C	SPAC17H9.18C	tor2	SPAC17H9.18C	phosphatidylinositol kinase Tor2	dubious	0.525	0.71015
SPBC216.07C	SPBC359.03C	tor2	aat1	phosphatidylinositol kinase Tor2	amino acid transporter Aat1 (predicted)	0.538	0.710102
SPBC216.07C	SPBPB2B2.01	tor2	SPBPB2B2.01	phosphatidylinositol kinase Tor2	amino acid permease (predicted)	0.524	0.709996
SPBC30D10.10C	SPAC32A11.02C	tor1	SPAC32A11.02C	phosphatidylinositol kinase Tor1	conserved fungal protein	0.485	0.709926
SPBC216.07C	SPBC215.06C	tor2	SPBC215.06C	phosphatidylinositol kinase Tor2	human LYHRT homolog	0.472	0.709925
SPBC216.07C	SPAC4F8.15	tor2	itr1	phosphatidylinositol kinase Tor2	myo-inositol transporter Itr1	0.535	0.709893
SPBC216.07C	SPAC4D7.07C	tor2	SPAC4D7.07C	phosphatidylinositol kinase Tor2	sequence orphan	0.583	0.709837
SPBC216.07C	SPCC594.07C	tor2	bqt3	phosphatidylinositol kinase Tor2	bouquet formation protein Bqt3	0.579	0.709828
SPBC30D10.10C	SPBC28E12.06C	tor1	lvs1	phosphatidylinositol kinase Tor1	beige protein homolog (predicted)	0.642	0.70972
SPBC216.07C	SPAC922.05C	tor2	SPAC922.05C	phosphatidylinositol kinase Tor2	membrane transporter (predicted)	0.539	0.70967
SPBC30D10.10C	SPAC31A2.06	tor1	atp25	phosphatidylinositol kinase Tor1	mitochondrial ATP synthase complex assembly protein Atp25 (predicted)	0.511	0.709624
SPBC30D10.10C	SPAC2G11.06	tor1	vps4	phosphatidylinositol kinase Tor1	AAA family ATPase Vps4 (predicted)	0.61	0.709599
SPBC216.07C	SPCC1494.03	tor2	arz1	phosphatidylinositol kinase Tor2	armadillo repeat containing, Zfs1 target number 1	0.544	0.709596
SPBC216.07C	SPAC227.11C	tor2	SPAC227.11C	phosphatidylinositol kinase Tor2	sensor for misfolded ER glycoproteins Yos9 (predicted)	0.523	0.709561
SPBC30D10.10C	SPCC1393.05	tor1	ers1	phosphatidylinositol kinase Tor1	RNA-silencing factor Ers1	0.509	0.709557
SPBC216.07C	SPAC1D4.09C	tor2	rtf2	phosphatidylinositol kinase Tor2	replication termination factor Rtf2	0.518	0.709549
SPBC30D10.10C	SPAC18G6.09C	tor1	SPAC18G6.09C	phosphatidylinositol kinase Tor1	sequence orphan	0.482	0.709493
SPBC216.07C	SPBC16H5.12C	tor2	SPBC16H5.12C	phosphatidylinositol kinase Tor2	conserved fungal protein	0.571	0.709448
SPBC216.07C	SPAC750.02C	tor2	SPAC750.02C	phosphatidylinositol kinase Tor2	membrane transporter (predicted)	0.543	0.709446
SPBC216.07C	SPAC1296.06	tor2	tah18	phosphatidylinositol kinase Tor2	NADPH-dependent diflavin oxidoreductase, involved in iron-sulphur cluster assembly Tah18 (predicted)	0.587	0.709412
SPBC216.07C	SPBC725.12	tor2	nbl1	phosphatidylinositol kinase Tor2	Borealin homolog Nbl1	0.445	0.709376
SPBC216.07C	SPAC9E9.17C	tor2	SPAC9E9.17C	phosphatidylinositol kinase Tor2	dubious	0.384	0.70936
SPBC216.07C	SPAC9E9.12C	tor2	ybt1	phosphatidylinositol kinase Tor2	ABC transporter Ybt1	0.549	0.709352
SPBC216.07C	SPAPB1E7.08C	tor2	SPAPB1E7.08C	phosphatidylinositol kinase Tor2	membrane transporter (predicted)	0.452	0.709256
SPBC30D10.10C	SPBC3E7.01	tor1	fab1	phosphatidylinositol kinase Tor1	1-phosphatidylinositol-3-phosphate 5-kinase Fab1	0.575	0.709244
SPBC216.07C	SPCC70.09C	tor2	mug9	phosphatidylinositol kinase Tor2	conserved fungal protein	0.444	0.709231
SPBC216.07C	SPBC18H10.09	tor2	SPBC18H10.09	phosphatidylinositol kinase Tor2	zf-CHY type zinc finger protein	0.492	0.709171
SPBC216.07C	SPAC22H10.02	tor2	SPAC22H10.02	phosphatidylinositol kinase Tor2	conserved fungal protein	0.453	0.709117
SPBC216.07C	SPBPB7E8.02	tor2	SPBPB7E8.02	phosphatidylinositol kinase Tor2	PSP1 family protein	0.536	0.709002
SPBC30D10.10C	SPAC1639.02C	tor1	trk2	phosphatidylinositol kinase Tor1	potassium ion transporter Trk2	0.648	0.708995
SPBC216.07C	SPBPB2B2.16C	tor2	SPBPB2B2.16C	phosphatidylinositol kinase Tor2	MFS family membrane transporter (predicted)	0.544	0.708966
SPBC30D10.10C	SPBC13G1.08C	tor1	ash2	phosphatidylinositol kinase Tor1	Ash2-trithorax family protein	0.361	0.708861
SPBC216.07C	SPCC965.11C	tor2	SPCC965.11C	phosphatidylinositol kinase Tor2	amino acid transporter (predicted)	0.501	0.708723
SPBC30D10.10C	SPAPJ696.02	tor1	SPAPJ696.02	phosphatidylinositol kinase Tor1	actin cortical patch component Lsb4 (predicted)	0.579	0.708721
SPBC216.07C	SPCC191.07	tor2	cyc1	phosphatidylinositol kinase Tor2	cytochrome c (predicted)	0.439	0.708583
SPBC216.07C	SPBC776.16	tor2	SPBC776.16	phosphatidylinositol kinase Tor2	sequence orphan	0.459	0.708557
SPBC30D10.10C	SPBC4F6.06	tor1	kin1	phosphatidylinositol kinase Tor1	microtubule affinity-regulating kinase Kin1	0.591	0.708482
SPBC216.07C	SPBC32H8.05	tor2	SPBC32H8.05	phosphatidylinositol kinase Tor2	conserved fungal protein	0.481	0.708416
SPBC216.07C	SPAC22F8.04	tor2	SPAC22F8.04	phosphatidylinositol kinase Tor2	triose phosphate transporter (predicted)	0.481	0.708391
SPBC216.07C	SPCC320.08	tor2	SPCC320.08	phosphatidylinositol kinase Tor2	membrane transporter (predicted)	0.573	0.708383
SPBC30D10.10C	SPAC22H10.09	tor1	SPAC22H10.09	phosphatidylinositol kinase Tor1	sequence orphan	0.49	0.708324
SPBC216.07C	SPCC550.15C	tor2	SPCC550.15C	phosphatidylinositol kinase Tor2	ribosome biogenesis protein (predicted)	0.597	0.708273
SPBC30D10.10C	SPBC11B10.07C	tor1	ivn1	phosphatidylinositol kinase Tor1	CDC50 domain protein, implicated in signal transduction (predicted)	0.422	0.708251
SPBC216.07C	SPBC19F8.05	tor2	SPBC19F8.05	phosphatidylinositol kinase Tor2	sequence orphan	0.484	0.708196
SPBC30D10.10C	SPAC1002.19	tor1	urg1	phosphatidylinositol kinase Tor1	GTP cyclohydrolase II (predicted)	0.484	0.708127
SPBC30D10.10C	SPAC1F5.03C	tor1	SPAC1F5.03C	phosphatidylinositol kinase Tor1	FAD-dependent oxidoreductase (predicted)	0.559	0.708078
SPBC216.07C	SPAC977.05C	tor2	SPAC977.05C	phosphatidylinositol kinase Tor2	conserved fungal family	0.471	0.707828
SPBC30D10.10C	SPAP27G11.14C	tor1	SPAP27G11.14C	phosphatidylinositol kinase Tor1	sequence orphan	0.534	0.707482
SPBC30D10.10C	SPBC31F10.07	tor1	lsb5	phosphatidylinositol kinase Tor1	cortical component Lsb5 (predicted)	0.62	0.707446
SPBC216.07C	SPCC1795.10C	tor2	SPCC1795.10C	phosphatidylinositol kinase Tor2	Sed5 Vesicle Protein Svp26 (predicted)	0.592	0.707356
SPBC216.07C	SPAC1A6.11	tor2	SPAC1A6.11	phosphatidylinositol kinase Tor2	dubious	0.485	0.70731
SPBC216.07C	SPAPB18E9.04C	tor2	SPAPB18E9.04C	phosphatidylinositol kinase Tor2	sequence orphan	0.518	0.707256
SPBC216.07C	SPACUNK4.11C	tor2	SPACUNK4.11C	phosphatidylinositol kinase Tor2	M-phase phosphoprotein 6 family protein	0.422	0.707198
SPBC216.07C	SPAC806.05	tor2	SPAC806.05	phosphatidylinositol kinase Tor2	mitoochondrial ANC9 family protein	0.496	0.707103
SPBC216.07C	SPBC887.06C	tor2	snx3	phosphatidylinositol kinase Tor2	sorting nexin Snx3 (predicted)	0.47	0.706982
SPBC30D10.10C	SPAC27E2.09	tor1	mak2	phosphatidylinositol kinase Tor1	histidine kinase Mak2	0.48	0.706842
SPBC216.07C	SPAC1039.01	tor2	SPAC1039.01	phosphatidylinositol kinase Tor2	amino acid permease (predicted)	0.542	0.706749
SPBC216.07C	SPCC1235.04C	tor2	SPCC1235.04C	phosphatidylinositol kinase Tor2	FAD synthetase (predicted)	0.58	0.706716
SPBC216.07C	SPBC1652.02	tor2	SPBC1652.02	phosphatidylinositol kinase Tor2	APC amino acid transporter (predicted)	0.493	0.706587
SPBC216.07C	SPBC1198.03C	tor2	SPBC1198.03C	phosphatidylinositol kinase Tor2	Golgin subfamily A member	0.512	0.706543
SPBC216.07C	SPAC227.17C	tor2	SPAC227.17C	phosphatidylinositol kinase Tor2	conserved protein	0.5	0.706245
SPBC216.07C	SPAC1039.09	tor2	isp5	phosphatidylinositol kinase Tor2	amino acid permease Isp5	0.521	0.706232
SPBC30D10.10C	SPAC10F6.07C	tor1	mug94	phosphatidylinositol kinase Tor1	sequence orphan	0.499	0.706174
SPBC216.07C	SPBC19F8.06C	tor2	meu22	phosphatidylinositol kinase Tor2	amino acid permease, predicted Meu22	0.48	0.70616
SPBC216.07C	SPAC1420.04C	tor2	cox1101	phosphatidylinositol kinase Tor2	fusion cytochrome c oxidase assembly protein Cox1101, mitochondrial ribosomal protein Rsm22 (predicted)	0.539	0.706019
SPBC30D10.10C	SPAC22E12.16C	tor1	pik1	phosphatidylinositol kinase Tor1	1-phosphatidylinositol 4-kinase Pik1	0.477	0.705988
SPBC216.07C	SPAC12B10.06C	tor2	SPAC12B10.06C	phosphatidylinositol kinase Tor2	succinate dehydrogenase subunit Emi5 (predicted)	0.484	0.705857
SPBC30D10.10C	SPBC11C11.01	tor1	SPBC11C11.01	phosphatidylinositol kinase Tor1	U2-associated protein (predicted)	0.53	0.705687
SPBC216.07C	SPAPB2C8.01	tor2	SPAPB2C8.01	phosphatidylinositol kinase Tor2	cell surface glycoprotein (predicted)	0.551	0.705544
SPBC216.07C	SPCC74.06	tor2	mak3	phosphatidylinositol kinase Tor2	histidine kinase Mak3	0.492	0.705415
SPBC216.07C	SPBC1773.04	tor2	SPBC1773.04	phosphatidylinositol kinase Tor2	mythylglyoxyl reductase (NADPH-dependent) (predicted)	0.553	0.70535
SPBC30D10.10C	SPCC895.08C	tor1	SPCC895.08C	phosphatidylinositol kinase Tor1	conserved fungal protein	0.527	0.705257
SPBC216.07C	SPAC4H3.11C	tor2	ppc89	phosphatidylinositol kinase Tor2	spindle pole body protein Ppc89	0.495	0.705238
SPBC216.07C	SPBP19A11.02C	tor2	SPBP19A11.02C	phosphatidylinositol kinase Tor2	sequence orphan	0.473	0.705229
SPBC30D10.10C	SPAC4H3.04C	tor1	SPAC4H3.04C	phosphatidylinositol kinase Tor1	UPF0103 family	0.523	0.705212
SPBC30D10.10C	SPAC4G9.13C	tor1	vps26	phosphatidylinositol kinase Tor1	retromer complex subunit Vps26	0.608	0.705164
SPBC216.07C	SPCC70.10	tor2	SPCC70.10	phosphatidylinositol kinase Tor2	sequence orphan	0.444	0.705144
SPBC216.07C	SPACUNK4.10	tor2	SPACUNK4.10	phosphatidylinositol kinase Tor2	glyoxylate reductase (predicted)	0.363	0.705112
SPBC216.07C	SPAC1F5.11C	tor2	tra2	phosphatidylinositol kinase Tor2	phosphatidylinositol kinase-related protein Tra2	0.506	0.705089
SPBC30D10.10C	SPAC3A12.15	tor1	vps53	phosphatidylinositol kinase Tor1	GARP complex subunit Vps53 (predicted)	0.636	0.705088
SPBC216.07C	SPBC1289.15	tor2	SPBC1289.15	phosphatidylinositol kinase Tor2	cell surface glycoprotein (predicted)	0.499	0.70497
SPBC216.07C	SPCC1442.02	tor2	SPCC1442.02	phosphatidylinositol kinase Tor2	central kinetochore associated family protein (predicted)	0.556	0.704925
SPBC216.07C	SPCC1235.07	tor2	fta7	phosphatidylinositol kinase Tor2	CENP-Q humolog Fta7	0.526	0.70491
SPBC30D10.10C	SPAC13F5.06C	tor1	sec10	phosphatidylinositol kinase Tor1	exocyst complex subunit Sec10 (predicted)	0.62	0.704878
SPBC216.07C	SPAC12G12.11C	tor2	SPAC12G12.11C	phosphatidylinositol kinase Tor2	DUF544 family protein	0.517	0.704847
SPBC216.07C	SPAC10F6.17C	tor2	SPAC10F6.17C	phosphatidylinositol kinase Tor2	mitochondrial pyruvate dehydrogenase (lipoamide) phosphatase (predicted)	0.545	0.704764
SPBC30D10.10C	SPBC30B4.01C	tor1	wsc1	phosphatidylinositol kinase Tor1	transmembrane receptor Wsc1 (predicted)	0.513	0.704748
SPBC216.07C	SPAC1B3.15C	tor2	SPAC1B3.15C	phosphatidylinositol kinase Tor2	vigtamin H transporter (predicted)	0.543	0.704716
SPBC216.07C	SPAC977.17	tor2	SPAC977.17	phosphatidylinositol kinase Tor2	MIP water channel (predicted)	0.502	0.704676
SPBC30D10.10C	SPBC530.04	tor1	mod5	phosphatidylinositol kinase Tor1	Tea1 anchoring protein Mod5	0.51	0.704601
SPBC216.07C	SPBC21D10.12	tor2	hob1	phosphatidylinositol kinase Tor2	BAR adaptor protein Hob1	0.519	0.704597
SPBC30D10.10C	SPAC4F10.17	tor1	SPAC4F10.17	phosphatidylinositol kinase Tor1	conserved fungal protein	0.411	0.704392
SPBC216.07C	SPBC14C8.13	tor2	SPBC14C8.13	phosphatidylinositol kinase Tor2	SRR1 family protein	0.47	0.704229
SPBC216.07C	SPCC622.06C	tor2	SPCC622.06C	phosphatidylinositol kinase Tor2	dubious	0.461	0.704203
SPBC30D10.10C	SPBC1289.05C	tor1	vma10	phosphatidylinositol kinase Tor1	V-type ATPase V1 domain subunit G (predicted)	0.477	0.704119
SPBC216.07C	SPCC645.12C	tor2	med9	phosphatidylinositol kinase Tor2	mediator complex subunit Med9 (predicted)	0.49	0.704058
SPBC216.07C	SPCC364.02C	tor2	bis1	phosphatidylinositol kinase Tor2	stress response protein Bis1	0.527	0.704009
SPBC216.07C	SPAC26F1.08C	tor2	SPAC26F1.08C	phosphatidylinositol kinase Tor2	conserved protein	0.524	0.703978
SPBC216.07C	SPAC212.01C	tor2	SPAC212.01C	phosphatidylinositol kinase Tor2	S. pombe specific DUF999 family protein 2	0.515	0.703945
SPBC216.07C	SPAC977.15	tor2	SPAC977.15	phosphatidylinositol kinase Tor2	dienelactone hydrolase family	0.528	0.703938
SPBC216.07C	SPBC23G7.17C	tor2	mat3-m	phosphatidylinositol kinase Tor2	mating-type M-specific polypeptide Mi 2	0.465	0.70384
SPBC216.07C	SPAC12B10.16C	tor2	mug157	phosphatidylinositol kinase Tor2	conserved protein Mug157	0.513	0.703766
SPBC30D10.10C	SPBC14C8.11C	tor1	SPBC14C8.11C	phosphatidylinositol kinase Tor1	sequence orphan	0.499	0.703629
SPBC216.07C	SPCC970.08	tor2	SPCC970.08	phosphatidylinositol kinase Tor2	inositol polyphosphate kinase (predicted)	0.587	0.703099
SPBC216.07C	SPAC23H4.01C	tor2	SPAC23H4.01C	phosphatidylinositol kinase Tor2	sterol binding ankyrin repeat protein (predicted)	0.473	0.703081
SPBC30D10.10C	SPAC29B12.07	tor1	sec16	phosphatidylinositol kinase Tor1	multidomain vesicle coat component Sec16 (predicted)	0.662	0.703032
SPBC216.07C	SPBP35G2.02	tor2	SPBP35G2.02	phosphatidylinositol kinase Tor2	poteasome interacting protein (predicted)	0.484	0.702987
SPBC216.07C	SPCC1742.01	tor2	SPCC1742.01	phosphatidylinositol kinase Tor2	sequence orphan	0.518	0.702733
SPBC216.07C	SPAC890.04C	tor2	SPAC890.04C	phosphatidylinositol kinase Tor2	ribosome biogenesis protein Ytm1 (predicted)	0.507	0.70263
SPBC216.07C	SPBC577.12	tor2	mug71	phosphatidylinositol kinase Tor2	endoribonuclease (predicted)	0.52	0.70262
SPBC216.07C	SPAC607.02C	tor2	SPAC607.02C	phosphatidylinositol kinase Tor2	conserved fungal protein	0.492	0.702516
SPBC216.07C	SPBC409.08	tor2	SPBC409.08	phosphatidylinositol kinase Tor2	spermine family transporter (predicted)	0.527	0.702484
SPBC216.07C	SPCC4E9.02	tor2	cig1	phosphatidylinositol kinase Tor2	cyclin Cig1	0.584	0.70246
SPBC216.07C	SPAC694.02	tor2	SPAC694.02	phosphatidylinositol kinase Tor2	DEAD/DEAH box helicase	0.559	0.702447
SPBC30D10.10C	SPCC13B11.04C	tor1	SPCC13B11.04C	phosphatidylinositol kinase Tor1	glutathione-dependent formaldehyde dehydrogenase (predicted)	0.549	0.702317
SPBC216.07C	SPCC1393.12	tor2	SPCC1393.12	phosphatidylinositol kinase Tor2	sequence orphan	0.435	0.702291
SPBC216.07C	SPAC10F6.15	tor2	SPAC10F6.15	phosphatidylinositol kinase Tor2	S. pombe specific UPF0300 family protein 1	0.481	0.702227
SPBC216.07C	SPAC1B3.10C	tor2	SPAC1B3.10C	phosphatidylinositol kinase Tor2	SEL1 repeat protein, unknown biological role	0.511	0.702226
SPBC30D10.10C	SPAC3G6.04	tor1	rnp24	phosphatidylinositol kinase Tor1	RNA-binding protein Rnp24	0.434	0.702206
SPBC216.07C	SPAC2C4.10C	tor2	SPAC2C4.10C	phosphatidylinositol kinase Tor2	sequence orphan	0.436	0.702003
SPBC216.07C	SPAC1639.01C	tor2	SPAC1639.01C	phosphatidylinositol kinase Tor2	GNS1/SUR4 family protein (predicted)	0.493	0.701771
SPBC216.07C	SPAC23C11.05	tor2	SPAC23C11.05	phosphatidylinositol kinase Tor2	inorganic pyrophosphatase (predicted)	0.46	0.701638
SPBC216.07C	SPBC19C2.06C	tor2	mug124	phosphatidylinositol kinase Tor2	sequence orphan	0.544	0.70161
SPBC216.07C	SPBP4H10.10	tor2	SPBP4H10.10	phosphatidylinositol kinase Tor2	rhomboid family protease	0.504	0.70159
SPBC216.07C	SPCC622.13C	tor2	tti1	phosphatidylinositol kinase Tor2	Tel Two Interacting protein 1	0.499	0.701523
SPBC30D10.10C	SPCC1450.10C	tor1	SPCC1450.10C	phosphatidylinositol kinase Tor1	iron hydrogenase (predicted)	0.569	0.701511
SPBC30D10.10C	SPAC15E1.10	tor1	SPAC15E1.10	phosphatidylinositol kinase Tor1	PI31 proteasome inhibitor (predicted)	0.488	0.7015
SPBC216.07C	SPBC839.17C	tor2	fkh1	phosphatidylinositol kinase Tor2	FKBP-type peptidyl-prolyl cis-trans isomerase Fkh1	0.47	0.701484
SPBC30D10.10C	SPAC26F1.05	tor1	mug106	phosphatidylinositol kinase Tor1	sequence orphan	0.469	0.701445
SPBC216.07C	SPBC713.09	tor2	SPBC713.09	phosphatidylinositol kinase Tor2	sequence orphan	0.488	0.701391
SPBC30D10.10C	SPCC285.04	tor1	SPCC285.04	phosphatidylinositol kinase Tor1	transthyretin (predicted)	0.572	0.70139
SPBC216.07C	SPCC1235.01	tor2	SPCC1235.01	phosphatidylinositol kinase Tor2	sequence orphan	0.526	0.70135
SPBC30D10.10C	SPAC18B11.09C	tor1	SPAC18B11.09C	phosphatidylinositol kinase Tor1	serine O-acetyltransferase activity (predicted)	0.49	0.701302
SPBC30D10.10C	SPCC24B10.10C	tor1	SPCC24B10.10C	phosphatidylinositol kinase Tor1	mitochondrial outer membrane ATPase Msp1 (predicted)	0.665	0.70127
SPBC216.07C	SPAC13F5.07C	tor2	SPAC13F5.07C	phosphatidylinositol kinase Tor2	sequence orphan	0.434	0.701242
SPBC30D10.10C	SPAC8C9.03	tor1	cgs1	phosphatidylinositol kinase Tor1	cAMP-dependent protein kinase regulatory subunit Cgs1	0.369	0.70114
SPBC30D10.10C	SPAC17H9.07	tor1	SPAC17H9.07	phosphatidylinositol kinase Tor1	signal recognition particle subunit Srp21 (predicted)	0.587	0.701039
SPBC216.07C	SPCC970.03	tor2	SPCC970.03	phosphatidylinositol kinase Tor2	cytochrome b5 reductase (predicted)	0.491	0.700973
SPBC216.07C	SPBC11B10.09	tor2	cdc2	phosphatidylinositol kinase Tor2	cyclin-dependent protein kinase Cdk1/Cdc2	0.395	0.700821
SPBC216.07C	SPAC1142.09	tor2	SPAC1142.09	phosphatidylinositol kinase Tor2	dubious	0.463	0.700769
SPBC216.07C	SPAPJ691.03	tor2	SPAPJ691.03	phosphatidylinositol kinase Tor2	mitochondrial conserved eukaryotic protein	0.473	0.700768
SPBC216.07C	SPAC56F8.05C	tor2	mug64	phosphatidylinositol kinase Tor2	BAR domain protein (predicted)	0.463	0.700765
SPBC216.07C	SPCC188.04C	tor2	spc25	phosphatidylinositol kinase Tor2	kinetochore protein Spc25	0.529	0.70076
SPBC30D10.10C	SPAC24B11.10C	tor1	chr3	phosphatidylinositol kinase Tor1	chitin synthase regulatory factor Chr3 (predicted)	0.455	0.700747
SPBC216.07C	SPAC22F8.11	tor2	plc1	phosphatidylinositol kinase Tor2	phosphoinositide phospholipase C Plc1	0.541	0.700705
SPBC216.07C	SPAC56F8.12	tor2	SPAC56F8.12	phosphatidylinositol kinase Tor2	conserved fungal protein	0.528	0.700656
SPBC30D10.10C	SPBC27B12.09C	tor1	SPBC27B12.09C	phosphatidylinositol kinase Tor1	mitochondrial FAD transporter (predicted)	0.617	0.700583
SPBC216.07C	SPBC18H10.11C	tor2	SPBC18H10.11C	phosphatidylinositol kinase Tor2	conserved fungal protein	0.473	0.700544
SPBC30D10.10C	SPCC736.05	tor1	wtf7	phosphatidylinositol kinase Tor1	wtf element Wtf7	0.477	0.700501
SPBC216.07C	SPAC10F6.07C	tor2	mug94	phosphatidylinositol kinase Tor2	sequence orphan	0.486	0.70047
SPBC216.07C	SPBC776.05	tor2	SPBC776.05	phosphatidylinositol kinase Tor2	membrane transporter (predicted)	0.532	0.700401
SPBC30D10.10C	SPAC30D11.02C	tor1	SPAC30D11.02C	phosphatidylinositol kinase Tor1	sequence orphan	0.458	0.70035
SPBC216.07C	SPAC3H5.09C	tor2	SPAC3H5.09C	phosphatidylinositol kinase Tor2	conserved eukaryotic mitochondrial protein (predicted)	0.605	0.700293
SPBC216.07C	SPAC4C5.02C	tor2	ryh1	phosphatidylinositol kinase Tor2	GTPase Ryh1	0.481	0.700189

## Sheet: Add_file6_Tor_Mak_interactions
File S7: TOR and Mak predictions
Mak1/2/3 Interactions predicted with score above 0.7
ID1	ID2	common_name1	common_name2	product1	product2	RFscore	SVMscore
SPAC1834.08	SPBC12D12.06	mak1	srb11	histidine kinase Mak1	cyclin CycC, Srb mediator subunit Srb11	0.642	0.947047
SPAC1834.08	SPBC11B10.07C	mak1	ivn1	histidine kinase Mak1	CDC50 domain protein, implicated in signal transduction (predicted)	0.653	0.945537
SPAC1834.08	SPBC1718.02	mak1	hop1	histidine kinase Mak1	linear element associated protein Hop1	0.633	0.943112
SPAC1834.08	SPBC1D7.05	mak1	byr2	histidine kinase Mak1	MAP kinase kinase kinase Byr2	0.616	0.942976
SPAC1834.08	SPBC1773.11C	mak1	mug89	histidine kinase Mak1	CDC50 domain protein, implicated in signal transduction (predicted)	0.641	0.936708
SPAC1834.08	SPBC15D4.13C	mak1	SPBC15D4.13C	histidine kinase Mak1	human ASCC1 ortholog (predicted)	0.568	0.935988
SPAC1834.08	SPBC2G5.02C	mak1	SPBC2G5.02C	histidine kinase Mak1	CK2 family regulatory subunit (predicted)	0.683	0.935494
SPAC1834.08	SPBC32H8.10	mak1	cdk9	histidine kinase Mak1	P-TEFb-associated cyclin-dependent protein kinase Cdk9	0.647	0.932468
SPCC74.06	SPAC26F1.10C	mak3	pyp1	histidine kinase Mak3	tyrosine phosphatase Pyp1	0.65	0.931692
SPCC74.06	SPBC887.10	mak3	mcs4	histidine kinase Mak3	response regulator Mcs4	0.701	0.931125
SPAC1834.08	SPBC19F8.07	mak1	mcs6	histidine kinase Mak1	cyclin-dependent protein kinase/CDK-activating kinase Mcs6	0.648	0.930599
SPCC74.06	SPBC11B10.07C	mak3	ivn1	histidine kinase Mak3	CDC50 domain protein, implicated in signal transduction (predicted)	0.67	0.92902
SPAC1834.08	SPCC16C4.11	mak1	pef1	histidine kinase Mak1	Pho85/PhoA-like cyclin-dependent kinase Pef1	0.666	0.928379
SPCC74.06	SPBC16G5.15C	mak3	fkh2	histidine kinase Mak3	fork head transcription factor Fkh2	0.61	0.928339
SPAC1834.08	SPCC1753.02C	mak1	git3	histidine kinase Mak1	G-protein coupled receptor Git3	0.641	0.927393
SPAC1834.08	SPAC17G8.13C	mak1	mst2	histidine kinase Mak1	histone acetyltransferase Mst2	0.654	0.926831
SPCC74.06	SPCC1753.02C	mak3	git3	histidine kinase Mak3	G-protein coupled receptor Git3	0.644	0.926221
SPAC1834.08	SPAC4D7.12C	mak1	fet5	histidine kinase Mak1	ATP binding protein Fet5 (predicted)	0.595	0.924927
SPCC74.06	SPBC15D4.13C	mak3	SPBC15D4.13C	histidine kinase Mak3	human ASCC1 ortholog (predicted)	0.617	0.924842
SPAC1834.08	SPBC887.10	mak1	mcs4	histidine kinase Mak1	response regulator Mcs4	0.669	0.924841
SPCC74.06	SPAC23H3.13C	mak3	gpa2	histidine kinase Mak3	heterotrimeric G protein alpha-2 subunit Gpa2	0.621	0.922567
SPCC74.06	SPAPYUG7.02C	mak3	sin1	histidine kinase Mak3	stress activated MAP kinase interacting protein Sin1	0.528	0.921383
SPAC1834.08	SPAC9G1.09	mak1	sid1	histidine kinase Mak1	PAK-related GC kinase Sid1	0.591	0.920946
SPAC1834.08	SPAC31G5.09C	mak1	spk1	histidine kinase Mak1	MAP kinase Spk1	0.511	0.919916
SPAC1834.08	SPBC24C6.07	mak1	cdc14	histidine kinase Mak1	SIN component Cdc14	0.548	0.91962
SPCC74.06	SPAC1782.09C	mak3	clp1	histidine kinase Mak3	Cdc14-related protein phosphatase Clp1/Flp1	0.582	0.919524
SPCC74.06	SPBC1718.07C	mak3	zfs1	histidine kinase Mak3	CCCH tandem zinc finger protein, human Tristetraprolin homolog Zfs1	0.664	0.919043
SPCC74.06	SPAC19D5.01	mak3	pyp2	histidine kinase Mak3	tyrosine phosphatase Pyp2	0.565	0.916678
SPAC1834.08	SPAC26F1.10C	mak1	pyp1	histidine kinase Mak1	tyrosine phosphatase Pyp1	0.664	0.916568
SPCC74.06	SPAC57A10.02	mak3	cdr2	histidine kinase Mak3	serine/threonine protein kinase Cdr2	0.574	0.91618
SPCC74.06	SPAC23A1.06C	mak3	cmk2	histidine kinase Mak3	MAPK-activated protein kinase Cmk2	0.621	0.913311
SPCC74.06	SPAPB18E9.02C	mak3	ppk18	histidine kinase Mak3	serine/threonine protein kinase Ppk18 (predicted)	0.619	0.912375
SPAC1834.08	SPAC222.10C	mak1	byr4	histidine kinase Mak1	two-component GAP Byr4	0.589	0.912177
SPAC1834.08	SPBC106.10	mak1	pka1	histidine kinase Mak1	cAMP-dependent protein kinase catalytic subunit Pka1	0.648	0.911978
SPCC74.06	SPBC106.10	mak3	pka1	histidine kinase Mak3	cAMP-dependent protein kinase catalytic subunit Pka1	0.639	0.911942
SPCC74.06	SPBC4C3.12	mak3	2001-09-01	histidine kinase Mak3	fork head transcription factor Sep1	0.674	0.911563
SPAC1834.08	SPAC17G8.10C	mak1	dma1	histidine kinase Mak1	mitotic spindle checkpoint protein Dma1	0.543	0.910278
SPCC74.06	SPAC4D7.12C	mak3	fet5	histidine kinase Mak3	ATP binding protein Fet5 (predicted)	0.596	0.909499
SPCC74.06	SPAC17G8.10C	mak3	dma1	histidine kinase Mak3	mitotic spindle checkpoint protein Dma1	0.598	0.908917
SPCC74.06	SPAC29A4.11	mak3	rga3	histidine kinase Mak3	Rho-type GTPase activating protein Rga3	0.547	0.908639
SPCC74.06	SPAC2F3.15	mak3	lsk1	histidine kinase Mak3	P-TEFb-associated cyclin-dependent protein kinase Lsk1	0.564	0.907457
SPAC1834.08	SPAC23C11.16	mak1	plo1	histidine kinase Mak1	Polo kinase Plo1	0.563	0.907125
SPCC74.06	SPAC23C11.16	mak3	plo1	histidine kinase Mak3	Polo kinase Plo1	0.571	0.906695
SPCC74.06	SPBC215.04	mak3	git11	histidine kinase Mak3	heterotrimeric G protein gamma subunit Git11	0.567	0.905449
SPCC74.06	SPBC1D7.05	mak3	byr2	histidine kinase Mak3	MAP kinase kinase kinase Byr2	0.591	0.90472
SPCC74.06	SPAC222.10C	mak3	byr4	histidine kinase Mak3	two-component GAP Byr4	0.577	0.904354
SPAC1834.08	SPAC688.03C	mak1	SPAC688.03C	histidine kinase Mak1	human AMMECR1 homolog	0.621	0.903945
SPCC74.06	SPBC1718.02	mak3	hop1	histidine kinase Mak3	linear element associated protein Hop1	0.655	0.903521
SPAC1834.08	SPCC11E10.06C	mak1	SPCC11E10.06C	histidine kinase Mak1	elongator complex subunit Elp4 (predicted)	0.664	0.902687
SPCC74.06	SPAC1B3.12C	mak3	rpb10	histidine kinase Mak3	DNA-directed RNA polymerase I, II, and III subunit Rpb10	0.63	0.901251
SPCC74.06	SPBC12D12.06	mak3	srb11	histidine kinase Mak3	cyclin CycC, Srb mediator subunit Srb11	0.676	0.899881
SPAC1834.08	SPCC4B3.16	mak1	tip41	histidine kinase Mak1	TIP41-like type 2a phosphatase regulator Tip41	0.515	0.899821
SPAC1834.08	SPAC6G10.12C	mak1	ace2	histidine kinase Mak1	transcription factor Ace2	0.646	0.899797
SPCC74.06	SPBC428.13C	mak3	mob1	histidine kinase Mak3	Sid2-Mob1 kinase complex regulatory subunit Mob1	0.515	0.899736
SPCC74.06	SPAC19E9.02	mak3	fin1	histidine kinase Mak3	serine/threonine protein kinase, NIMA related Fin1	0.623	0.899725
SPAC1834.08	SPBC776.02C	mak1	dis2	histidine kinase Mak1	serine/threonine protein phosphatase PP1	0.573	0.899267
SPCC74.06	SPAC24B11.11C	mak3	sid2	histidine kinase Mak3	NDR kinase Sid2	0.579	0.898757
SPAC1834.08	SPCC970.04C	mak1	mob2	histidine kinase Mak1	protein kinase activator Mob2	0.432	0.898381
SPCC74.06	SPAC4G8.13C	mak3	prz1	histidine kinase Mak3	calcineurin responsive transcription factor Prz1	0.582	0.897963
SPCC74.06	SPAC688.03C	mak3	SPAC688.03C	histidine kinase Mak3	human AMMECR1 homolog	0.616	0.897715
SPCC74.06	SPAC9G1.09	mak3	sid1	histidine kinase Mak3	PAK-related GC kinase Sid1	0.546	0.897432
SPAC1834.08	SPBC215.04	mak1	git11	histidine kinase Mak1	heterotrimeric G protein gamma subunit Git11	0.597	0.896981
SPCC74.06	SPAC1006.08	mak3	etd1	histidine kinase Mak3	ethanol-hypersensitive mutant protein Etd1	0.483	0.896008
SPAC1834.08	SPBC16C6.01C	mak1	SPBC16C6.01C	histidine kinase Mak1	lysine methyltransferase (predicted)	0.626	0.895507
SPCC74.06	SPBC1773.11C	mak3	mug89	histidine kinase Mak3	CDC50 domain protein, implicated in signal transduction (predicted)	0.632	0.895325
SPAC1834.08	SPAC24B11.11C	mak1	sid2	histidine kinase Mak1	NDR kinase Sid2	0.565	0.894675
SPAC1834.08	SPAC18B11.07C	mak1	rhp6	histidine kinase Mak1	Rad6 homolog, ubiquitin conjugating enzyme E2 Rhp6	0.584	0.894274
SPAC1834.08	SPAC31G5.06	mak1	SPAC31G5.06	histidine kinase Mak1	mitochondrial protein	0.466	0.893534
SPAC1834.08	SPACUNK12.02C	mak1	cmk1	histidine kinase Mak1	calcium/calmodulin-dependent protein kinase Cmk1	0.575	0.893128
SPAC1834.08	SPAC17G8.05	mak1	med20	histidine kinase Mak1	mediator complex subunit Med20	0.565	0.892831
SPAC1834.08	SPBC19G7.06	mak1	mbx1	histidine kinase Mak1	MADS-box transcription factor Mbx1	0.668	0.891406
SPAC1834.08	SPBC2F12.09C	mak1	atf21	histidine kinase Mak1	transcription factor, Atf-CREB family Atf21	0.615	0.890565
SPCC74.06	SPBC2G5.07C	mak3	rpc25	histidine kinase Mak3	DNA-directed RNA polymerase III complex subunit Rpc25	0.656	0.890507
SPAC1834.08	SPAC1783.07C	mak1	pap1	histidine kinase Mak1	transcription factor Pap1/Caf3	0.653	0.890211
SPAC1834.08	SPBC428.13C	mak1	mob1	histidine kinase Mak1	Sid2-Mob1 kinase complex regulatory subunit Mob1	0.477	0.889487
SPAC1834.08	SPAC644.06C	mak1	cdr1	histidine kinase Mak1	NIM1 familiy serine/threonine protein kinase Cdr1/Nim1	0.649	0.889246
SPCC74.06	SPCC11E10.06C	mak3	SPCC11E10.06C	histidine kinase Mak3	elongator complex subunit Elp4 (predicted)	0.635	0.889154
SPCC74.06	SPAC31G5.09C	mak3	spk1	histidine kinase Mak3	MAP kinase Spk1	0.535	0.889063
SPAC1834.08	SPAC19D5.01	mak1	pyp2	histidine kinase Mak1	tyrosine phosphatase Pyp2	0.624	0.888857
SPAC1834.08	SPCC285.10C	mak1	SPCC285.10C	histidine kinase Mak1	SPRY domain protein	0.545	0.88878
SPCC74.06	SPBC36.12C	mak3	git7	histidine kinase Mak3	SGT1-like protein Git7	0.651	0.888706
SPAC1834.08	SPBC1105.07C	mak1	SPBC1105.07C	histidine kinase Mak1	nuclear pore associated protein Thp1-Sac3 complex subunit (predicted)	0.551	0.888572
SPCC74.06	SPAC1093.03	mak3	SPAC1093.03	histidine kinase Mak3	inositol polyphosphate phosphatase (predicted)	0.53	0.887798
SPCC74.06	SPAC14C4.03	mak3	mek1	histidine kinase Mak3	Cds1/Rad53/Chk2 family protein kinase Mek1	0.506	0.887385
SPCC74.06	SPCC16C4.11	mak3	pef1	histidine kinase Mak3	Pho85/PhoA-like cyclin-dependent kinase Pef1	0.681	0.886527
SPCC74.06	SPAC6F12.02	mak3	rst2	histidine kinase Mak3	transcription factor Rst2	0.68	0.886126
SPAC1834.08	SPBC2F12.11C	mak1	rep2	histidine kinase Mak1	transcriptional activator, MBF subunit Rep2	0.636	0.886089
SPAC1834.08	SPAC23A1.06C	mak1	cmk2	histidine kinase Mak1	MAPK-activated protein kinase Cmk2	0.567	0.88605
SPAC1834.08	SPBPB2B2.07C	mak1	SPBPB2B2.07C	histidine kinase Mak1	S. pombe specific DUF999 protein family 7	0.465	0.885971
SPAC1834.08	SPAC6G9.01C	mak1	SPAC6G9.01C	histidine kinase Mak1	conserved protein	0.399	0.885687
SPAC1834.08	SPBC32H8.11	mak1	mei4	histidine kinase Mak1	meiotic forkhead transcription factor Mei4	0.667	0.885309
SPCC74.06	SPAC1142.08	mak3	fhl1	histidine kinase Mak3	fork head transcription factor Fhl1	0.575	0.88451
SPAC1834.08	SPBC1718.07C	mak1	zfs1	histidine kinase Mak1	CCCH tandem zinc finger protein, human Tristetraprolin homolog Zfs1	0.689	0.884286
SPAC1834.08	SPBC2D10.06	mak1	rep1	histidine kinase Mak1	MBF transcription factor complex subunit Rep1	0.647	0.884206
SPCC74.06	SPAC644.06C	mak3	cdr1	histidine kinase Mak3	NIM1 familiy serine/threonine protein kinase Cdr1/Nim1	0.602	0.883768
SPAC1834.08	SPAC9G1.02	mak1	wis4	histidine kinase Mak1	MAP kinase kinase kinase Wis4	0.577	0.883598
SPCC74.06	SPCC285.10C	mak3	SPCC285.10C	histidine kinase Mak3	SPRY domain protein	0.526	0.883268
SPCC74.06	SPACUNK12.02C	mak3	cmk1	histidine kinase Mak3	calcium/calmodulin-dependent protein kinase Cmk1	0.545	0.88319
SPAC1834.08	SPAC1D4.13	mak1	byr1	histidine kinase Mak1	MAP kinase kinase Byr1	0.563	0.883165
SPAC1834.08	SPCC1223.04C	mak1	set11	histidine kinase Mak1	ribosomal protein lysine methyltransferase Set11	0.645	0.883156
SPCC74.06	SPAC3H1.12C	mak3	snt2	histidine kinase Mak3	Lid2 complex subunit Snt2	0.555	0.883076
SPAC1834.08	SPAC3G9.04	mak1	ssu72	histidine kinase Mak1	phosphoric ester hydrolase Ssu72 (predicted)	0.61	0.882754
SPAC1834.08	SPCC1442.10C	mak1	rpb3	histidine kinase Mak1	RNA polymerase II subunit 3	0.626	0.882752
SPAC1834.08	SPBC4C3.12	mak1	2001-09-01	histidine kinase Mak1	fork head transcription factor Sep1	0.679	0.882329
SPAC1834.08	SPCC1450.11C	mak1	cek1	histidine kinase Mak1	serine/threonine protein kinase Cek1	0.569	0.881766
SPCC74.06	SPBC530.14C	mak3	dsk1	histidine kinase Mak3	SR protein-specific kinase Dsk1	0.61	0.881569
SPAC1834.08	SPAC23H3.13C	mak1	gpa2	histidine kinase Mak1	heterotrimeric G protein alpha-2 subunit Gpa2	0.604	0.881053
SPCC74.06	SPAC1805.15C	mak3	pub2	histidine kinase Mak3	HECT-type ubiquitin-protein ligase Pub2	0.544	0.880455
SPAC1834.08	SPCC1494.02C	mak1	taf13	histidine kinase Mak1	transcription factor TFIID complex subunit Taf13 (predicted)	0.576	0.880274
SPCC74.06	SPAC1F3.02C	mak3	mkh1	histidine kinase Mak3	MEK kinase (MEKK) Mkh1	0.569	0.879654
SPCC74.06	SPAC11G7.02	mak3	pub1	histidine kinase Mak3	HECT-type ubiquitin-protein ligase E3 Pub1	0.461	0.879309
SPAC1834.08	SPBC18E5.05C	mak1	SPBC18E5.05C	histidine kinase Mak1	elongator complex subunit Iki1 (predicted)	0.644	0.879076
SPCC74.06	SPCC584.02	mak3	cuf2	histidine kinase Mak3	Cu metalloregulatory transcription factor Cuf2 (predicted)	0.61	0.878783
SPAC1834.08	SPBC3B8.07C	mak1	dsd1	histidine kinase Mak1	dihydroceramide delta-4 desaturase	0.547	0.878671
SPAC1834.08	SPAC24H6.05	mak1	cdc25	histidine kinase Mak1	M phase inducer phosphatase Cdc25	0.582	0.878509
SPAC1834.08	SPBC1861.07	mak1	SPBC1861.07	histidine kinase Mak1	elongin C (predicted)	0.579	0.878085
SPCC74.06	SPBC32H8.10	mak3	cdk9	histidine kinase Mak3	P-TEFb-associated cyclin-dependent protein kinase Cdk9	0.591	0.877889
SPCC74.06	SPBC2D10.04	mak3	SPBC2D10.04	histidine kinase Mak3	arrestin Aly1 related, implicated in endocytosis	0.538	0.87776
SPCC74.06	SPAC31G5.06	mak3	SPAC31G5.06	histidine kinase Mak3	mitochondrial protein	0.51	0.877657
SPCC74.06	SPAC2E12.02	mak3	hsf1	histidine kinase Mak3	transcription factor Hsf1	0.609	0.877381
SPCC74.06	SPBC21.06C	mak3	cdc7	histidine kinase Mak3	serine/threonine protein kinase Cdc7	0.595	0.877199
SPAC1834.08	SPAC18G6.12C	mak1	SPAC18G6.12C	histidine kinase Mak1	hypothetical protein	0.511	0.877089
SPAC1834.08	SPAC16C9.05	mak1	cph1	histidine kinase Mak1	Clr6 histone deacetylase associated PHD protein-1 Cph1	0.644	0.876985
SPAC1834.08	SPCC18.06C	mak1	caf1	histidine kinase Mak1	CCR4-Not complex CAF1 family ribonuclease subunit Caf1	0.656	0.876223
SPAC1834.08	SPAC19E9.02	mak1	fin1	histidine kinase Mak1	serine/threonine protein kinase, NIMA related Fin1	0.587	0.875816
SPAC1834.08	SPAC22A12.05	mak1	rpc11	histidine kinase Mak1	DNA-directed RNA polymerase III complex subunit Rpc11	0.652	0.875742
SPCC74.06	SPBC244.01C	mak3	sid4	histidine kinase Mak3	SIN component scaffold protein Sid4	0.484	0.875667
SPAC1834.08	SPBC16G5.13	mak1	ptf2	histidine kinase Mak1	sequence orphan	0.441	0.875051
SPCC74.06	SPAC24H6.05	mak3	cdc25	histidine kinase Mak3	M phase inducer phosphatase Cdc25	0.614	0.874676
SPAC1834.08	SPAC2H10.02C	mak1	SPAC2H10.02C	histidine kinase Mak1	26S proteasome regulatory particle assembly protein (predicted)	0.481	0.874346
SPAC1834.08	SPCC584.15C	mak1	SPCC584.15C	histidine kinase Mak1	arrestin/PY protein 2	0.536	0.87429
SPAC1834.08	SPBC725.17C	mak1	rrn11	histidine kinase Mak1	RNA polymerase I transcription factor subunit Rrn11 (predicted)	0.617	0.874249
SPCC74.06	SPCC1223.11	mak3	ptc2	histidine kinase Mak3	protein phosphatase 2C Ptc2	0.545	0.87424
SPAC1834.08	SPAC23C11.08	mak1	php3	histidine kinase Mak1	CCAAT-binding factor complex subunit Php3	0.601	0.874214
SPCC74.06	SPCC584.15C	mak3	SPCC584.15C	histidine kinase Mak3	arrestin/PY protein 2	0.485	0.874169
SPCC74.06	SPBC19F8.07	mak3	mcs6	histidine kinase Mak3	cyclin-dependent protein kinase/CDK-activating kinase Mcs6	0.656	0.873894
SPAC1834.08	SPAC14C4.03	mak1	mek1	histidine kinase Mak1	Cds1/Rad53/Chk2 family protein kinase Mek1	0.517	0.873849
SPAC1834.08	SPAC17C9.05C	mak1	pmc3	histidine kinase Mak1	mediator complex subunit Pmc3/Med27	0.609	0.873747
SPAC1834.08	SPAC1002.15C	mak1	pmc5	histidine kinase Mak1	mediator complex subunit Pmc5	0.597	0.873674
SPCC74.06	SPBC1347.06C	mak3	cki1	histidine kinase Mak3	serine/threonine protein kinase Cki1	0.519	0.872305
SPAC1834.08	SPAC6F12.12	mak1	par2	histidine kinase Mak1	protein phosphatase regulatory subunit Par2	0.557	0.872265
SPAC1834.08	SPAC2F3.15	mak1	lsk1	histidine kinase Mak1	P-TEFb-associated cyclin-dependent protein kinase Lsk1	0.563	0.871922
SPCC74.06	SPBC12D12.04C	mak3	pck2	histidine kinase Mak3	protein kinase C (PKC)-like Pck2	0.593	0.870908
SPAC1834.08	SPBC21C3.20C	mak1	git1	histidine kinase Mak1	C2 domain protein Git1	0.531	0.869997
SPCC74.06	SPBC19G7.06	mak3	mbx1	histidine kinase Mak3	MADS-box transcription factor Mbx1	0.644	0.869792
SPCC74.06	SPAC1834.07	mak3	klp3	histidine kinase Mak3	kinesin-like protein Klp3	0.547	0.86941
SPCC74.06	SPAC19A8.03	mak3	SPAC19A8.03	histidine kinase Mak3	phosphatidylinositol-3-phosphatase, myotubularin family (predicted)	0.485	0.869386
SPCC74.06	SPAC9G1.02	mak3	wis4	histidine kinase Mak3	MAP kinase kinase kinase Wis4	0.608	0.868835
SPCC74.06	SPAC22E12.14C	mak3	sck2	histidine kinase Mak3	serine/threonine protein kinase Sck2	0.535	0.868409
SPAC1834.08	SPAC57A10.02	mak1	cdr2	histidine kinase Mak1	serine/threonine protein kinase Cdr2	0.569	0.868409
SPAC1834.08	SPCC1322.08	mak1	srk1	histidine kinase Mak1	MAPK-activated protein kinase Srk1	0.555	0.868368
SPAC1834.08	SPAC1B3.12C	mak1	rpb10	histidine kinase Mak1	DNA-directed RNA polymerase I, II, and III subunit Rpb10	0.614	0.868364
SPAC1834.08	SPBC20F10.10	mak1	psl1	histidine kinase Mak1	cyclin pho85 family (predicted)	0.504	0.868232
SPCC74.06	SPBC543.07	mak3	pek1	histidine kinase Mak3	MAP kinase kinase Pek1	0.524	0.868115
SPCC74.06	SPCC18B5.11C	mak3	cds1	histidine kinase Mak3	replication checkpoint kinase Cds1	0.597	0.868085
SPAC1834.08	SPBC1711.02	mak1	matmc_1	histidine kinase Mak1	mating-type m-specific polypeptide mc 1	0.6	0.86772
SPCC74.06	SPBC32H8.07	mak3	git5	histidine kinase Mak3	heterotrimeric G protein beta subunit Git5	0.633	0.867499
SPAC1834.08	SPAC25B8.14	mak1	mal2	histidine kinase Mak1	kinetochore protein, CENP-O ortholog Mal2	0.546	0.866861
SPAC1834.08	SPAC17C9.13C	mak1	cut8	histidine kinase Mak1	tethering factor for nuclear proteasome Cut8	0.551	0.866747
SPAC1834.08	SPAC19G12.01C	mak1	cut20	histidine kinase Mak1	anaphase-promoting complex subunit Apc4	0.605	0.866275
SPAC1834.08	SPBC1604.10	mak1	srb7	histidine kinase Mak1	mediator complex subunit Srb7	0.618	0.866018
SPCC74.06	SPAC22A12.05	mak3	rpc11	histidine kinase Mak3	DNA-directed RNA polymerase III complex subunit Rpc11	0.654	0.865973
SPCC74.06	SPBPB2B2.07C	mak3	SPBPB2B2.07C	histidine kinase Mak3	S. pombe specific DUF999 protein family 7	0.503	0.865876
SPAC1834.08	SPCC18B5.11C	mak1	cds1	histidine kinase Mak1	replication checkpoint kinase Cds1	0.59	0.865863
SPAC1834.08	SPBC119.02	mak1	ubc4	histidine kinase Mak1	ubiquitin conjugating enzyme Ubc4	0.516	0.865174
SPAC1834.08	SPBC15D4.02	mak1	SPBC15D4.02	histidine kinase Mak1	transcription factor, zf-fungal binuclear cluster type (predicted)	0.648	0.865171
SPAC1834.08	SPBC15D4.14	mak1	taf73	histidine kinase Mak1	transcription factor TFIID complex subunit Taf5-like	0.662	0.865146
SPAC1834.08	SPCC1223.11	mak1	ptc2	histidine kinase Mak1	protein phosphatase 2C Ptc2	0.479	0.864901
SPAC1834.08	SPBC1709.13C	mak1	set10	histidine kinase Mak1	ribosomal lysine methyltransferase Set10	0.642	0.864836
SPAC1834.08	SPAC22E12.07	mak1	rna1	histidine kinase Mak1	Ran GAP Rna1	0.542	0.864518
SPCC74.06	SPBC23G7.08C	mak3	rga7	histidine kinase Mak3	Rho-type GTPase activating protein Rga7	0.45	0.864385
SPCC74.06	SPAC1556.08C	mak3	cbs2	histidine kinase Mak3	protein kinase activator (predicted)	0.585	0.864326
SPAC1834.08	SPBC17F3.01C	mak1	rga5	histidine kinase Mak1	Rho-type GTPase activating protein Rga5	0.452	0.863972
SPCC74.06	SPAC1B9.02C	mak3	sck1	histidine kinase Mak3	serine/threonine protein kinase Sck1	0.486	0.863918
SPAC1834.08	SPAC5D6.05	mak1	2011-09-01	histidine kinase Mak1	mediator complex subunit Pmc6	0.625	0.863624
SPCC74.06	SPAC19B12.10	mak3	sst2	histidine kinase Mak3	human AMSH/STAMBP protein homolog, ubiquitin specific-protease	0.567	0.863464
SPCC74.06	SPBC2D10.06	mak3	rep1	histidine kinase Mak3	MBF transcription factor complex subunit Rep1	0.621	0.863423
SPCC74.06	SPAC22E12.07	mak3	rna1	histidine kinase Mak3	Ran GAP Rna1	0.549	0.863418
SPCC74.06	SPCC1322.08	mak3	srk1	histidine kinase Mak3	MAPK-activated protein kinase Srk1	0.573	0.86314
SPAC1834.08	SPCC569.03	mak1	SPCC569.03	histidine kinase Mak1	cell surface glycoprotein (predicted), DUF1773 family protein 4	0.469	0.862366
SPAC1834.08	SPBPB2B2.15	mak1	SPBPB2B2.15	histidine kinase Mak1	conserved fungal family	0.419	0.862098
SPAC1834.08	SPACUNK4.10	mak1	SPACUNK4.10	histidine kinase Mak1	glyoxylate reductase (predicted)	0.38	0.861247
SPCC74.06	SPAC6F12.12	mak3	par2	histidine kinase Mak3	protein phosphatase regulatory subunit Par2	0.538	0.861171
SPAC1834.08	SPAC1F3.02C	mak1	mkh1	histidine kinase Mak1	MEK kinase (MEKK) Mkh1	0.523	0.861067
SPCC74.06	SPBC13G1.08C	mak3	ash2	histidine kinase Mak3	Ash2-trithorax family protein	0.613	0.861014
SPAC1834.08	SPCC1739.11C	mak1	cdc11	histidine kinase Mak1	SIN component scaffold protein, centriolin ortholog Cdc11	0.528	0.86053
SPAC1834.08	SPAC27E2.09	mak1	mak2	histidine kinase Mak1	histidine kinase Mak2	0.632	0.860136
SPAC1834.08	SPBC32H8.07	mak1	git5	histidine kinase Mak1	heterotrimeric G protein beta subunit Git5	0.636	0.860011
SPCC74.06	SPBC21C3.20C	mak3	git1	histidine kinase Mak3	C2 domain protein Git1	0.553	0.859636
SPAC1834.08	SPBP4G3.03	mak1	SPBP4G3.03	histidine kinase Mak1	PI31 proteasome regulator related	0.446	0.859577
SPAC1834.08	SPAC3C7.09	mak1	set8	histidine kinase Mak1	lysine methyltransferase Set8 (predicted)	0.627	0.859378
SPAC1834.08	SPAC22E12.08	mak1	rrn10	histidine kinase Mak1	RNA polymerase I upstream activation factor complex subunit Rrn10	0.592	0.859045
SPAC1834.08	SPBC530.14C	mak1	dsk1	histidine kinase Mak1	SR protein-specific kinase Dsk1	0.515	0.858757
SPCC74.06	SPAC8C9.03	mak3	cgs1	histidine kinase Mak3	cAMP-dependent protein kinase regulatory subunit Cgs1	0.511	0.858672
SPAC1834.08	SPBC543.07	mak1	pek1	histidine kinase Mak1	MAP kinase kinase Pek1	0.522	0.857628
SPAC1834.08	SPBC16C6.07C	mak1	rpt1	histidine kinase Mak1	19S proteasome regulatory subunit Rpt1 (predicted)	0.485	0.857247
SPCC74.06	SPAC1D4.13	mak3	byr1	histidine kinase Mak3	MAP kinase kinase Byr1	0.534	0.857057
SPAC1834.08	SPBC36.12C	mak1	git7	histidine kinase Mak1	SGT1-like protein Git7	0.639	0.857051
SPCC74.06	SPCC1450.11C	mak3	cek1	histidine kinase Mak3	serine/threonine protein kinase Cek1	0.548	0.85577
SPCC74.06	SPCC576.15C	mak3	ksg1	histidine kinase Mak3	serine/threonine protein kinase Ksg1	0.555	0.855506
SPCC74.06	SPCC1223.04C	mak3	set11	histidine kinase Mak3	ribosomal protein lysine methyltransferase Set11	0.639	0.855361
SPAC1834.08	SPBC1105.06	mak1	pmc4	histidine kinase Mak1	mediator complex subunit Pmc4	0.601	0.855166
SPAC1834.08	SPCC553.11C	mak1	SPCC553.11C	histidine kinase Mak1	transcription factor TFIIA complex small subunit (predicted)	0.622	0.855004
SPAC1834.08	SPAC6F12.02	mak1	rst2	histidine kinase Mak1	transcription factor Rst2	0.665	0.85498
SPAC1834.08	SPAC1687.01	mak1	rpc19	histidine kinase Mak1	DNA-directed RNA polymerase I and III subunit Rpc19	0.619	0.854574
SPAC1834.08	SPAC1805.15C	mak1	pub2	histidine kinase Mak1	HECT-type ubiquitin-protein ligase Pub2	0.479	0.854132
SPAC1834.08	SPBC244.01C	mak1	sid4	histidine kinase Mak1	SIN component scaffold protein Sid4	0.551	0.853838
SPCC74.06	SPBC17F3.01C	mak3	rga5	histidine kinase Mak3	Rho-type GTPase activating protein Rga5	0.497	0.853731
SPCC74.06	SPCC1739.11C	mak3	cdc11	histidine kinase Mak3	SIN component scaffold protein, centriolin ortholog Cdc11	0.474	0.853697
SPAC1834.08	SPAC1851.03	mak1	ckb1	histidine kinase Mak1	CK2 family regulatory subunit Ckb1	0.642	0.853692
SPAC1834.08	SPBPB2B2.18	mak1	SPBPB2B2.18	histidine kinase Mak1	sequence orphan	0.428	0.853672
SPCC74.06	SPAC6G9.04	mak3	mug79	histidine kinase Mak3	meiotically upregulated gene Mug79	0.562	0.853527
SPAC1834.08	SPCC285.17	mak1	spp27	histidine kinase Mak1	RNA polymerase I upstream activation factor complex subunit Spp27	0.595	0.853447
SPCC74.06	SPBC16E9.11C	mak3	pub3	histidine kinase Mak3	HECT-type ubiquitin-protein ligase Pub3 (predicted)	0.527	0.853054
SPAC1834.08	SPAC14C4.08	mak1	mug5	histidine kinase Mak1	meiotically upregulated gene Mug5	0.455	0.852823
SPCC74.06	SPAC31G5.15	mak3	psd3	histidine kinase Mak3	phosphatidylserine decarboxylase Psd3	0.538	0.852751
SPCC74.06	SPCC285.17	mak3	spp27	histidine kinase Mak3	RNA polymerase I upstream activation factor complex subunit Spp27	0.616	0.852556
SPAC1834.08	SPAC17G6.10	mak1	ssr1	histidine kinase Mak1	SWI/SNF and RSC complex subunit Ssr1	0.656	0.852489
SPAC1834.08	SPBC354.13	mak1	rga6	histidine kinase Mak1	Rho-type GTPase activating protein Rga6 (predicted)	0.556	0.852444
SPCC74.06	SPAC343.19	mak3	lsb6	histidine kinase Mak3	1-phosphatidylinositol 4-kinase Lsb6 (predicted)	0.526	0.851892
SPAC1834.08	SPBC342.04	mak1	rpn1301	histidine kinase Mak1	19S proteasome regulatory subunit Rpn13a	0.438	0.851608
SPAC1834.08	SPBC2D10.04	mak1	SPBC2D10.04	histidine kinase Mak1	arrestin Aly1 related, implicated in endocytosis	0.528	0.851386
SPCC74.06	SPCC1442.10C	mak3	rpb3	histidine kinase Mak3	RNA polymerase II subunit 3	0.64	0.851284
SPCC74.06	SPAC22E12.08	mak3	rrn10	histidine kinase Mak3	RNA polymerase I upstream activation factor complex subunit Rrn10	0.59	0.851241
SPCC74.06	SPBP4H10.09	mak3	rsv1	histidine kinase Mak3	transcription factor Rsv1	0.672	0.850591
SPAC1834.08	SPBC29A10.09C	mak1	SPBC29A10.09C	histidine kinase Mak1	CAF1 family ribonuclease (predicted)	0.618	0.850166
SPAC1834.08	SPBC119.08	mak1	pmk1	histidine kinase Mak1	MAP kinase Pmk1	0.532	0.849991
SPAC1834.08	SPBC4.05	mak1	mlo2	histidine kinase Mak1	zinc finger protein Mlo2	0.659	0.849892
SPCC74.06	SPAC22H10.07	mak3	scd2	histidine kinase Mak3	scaffold protein Scd2	0.494	0.84988
SPAC1834.08	SPAC3A12.07	mak1	rpb11	histidine kinase Mak1	RNA polymerase II complex subunit Rpb11	0.609	0.849854
SPCC74.06	SPCC1259.03	mak3	rpa12	histidine kinase Mak3	DNA-directed RNA polymerase complex I subunit Rpa12	0.64	0.849742
SPCC74.06	SPCC4F11.02	mak3	ptc1	histidine kinase Mak3	protein phosphatase 2C Ptc1	0.5	0.849662
SPAC1834.08	SPBC23G7.08C	mak1	rga7	histidine kinase Mak1	Rho-type GTPase activating protein Rga7	0.487	0.84961
SPAC1834.08	SPCC24B10.07	mak1	gad8	histidine kinase Mak1	AGC family protein kinase Gad8	0.527	0.849596
SPCC74.06	SPAC16C9.05	mak3	cph1	histidine kinase Mak3	Clr6 histone deacetylase associated PHD protein-1 Cph1	0.624	0.849588
SPCC74.06	SPCC1259.12C	mak3	SPCC1259.12C	histidine kinase Mak3	Ran GTPase binding protein (predicted)	0.513	0.849356
SPCC74.06	SPAC1A6.01C	mak3	SPAC1A6.01C	histidine kinase Mak3	human thyroid receptor interacting protein homolog, transcription coactivator (predicted)	0.604	0.848956
SPCC74.06	SPBC25H2.03	mak3	SPBC25H2.03	histidine kinase Mak3	vacuolar protein involved in phosphoinositide metabolism (predicted)	0.59	0.848519
SPAC1834.08	SPBC13G1.08C	mak1	ash2	histidine kinase Mak1	Ash2-trithorax family protein	0.589	0.848349
SPAC1834.08	SPAPB18E9.02C	mak1	ppk18	histidine kinase Mak1	serine/threonine protein kinase Ppk18 (predicted)	0.593	0.848198
SPCC74.06	SPAC2H10.01	mak3	SPAC2H10.01	histidine kinase Mak3	transcription factor, zf-fungal binuclear cluster type (predicted)	0.613	0.848093
SPCC74.06	SPCC645.06C	mak3	rgf3	histidine kinase Mak3	RhoGEF Rgf3	0.562	0.847623
SPAC1834.08	SPAC8C9.03	mak1	cgs1	histidine kinase Mak1	cAMP-dependent protein kinase regulatory subunit Cgs1	0.484	0.846211
SPAC1834.08	SPAC11E3.02C	mak1	SPAC11E3.02C	histidine kinase Mak1	C2 domain protein	0.49	0.845895
SPAC1834.08	SPBC17D11.01	mak1	nep1	histidine kinase Mak1	NEDD8 protease Nep1	0.618	0.845309
SPAC1834.08	SPAP27G11.16	mak1	SPAP27G11.16	histidine kinase Mak1	sequence orphan	0.435	0.844762
SPAC1834.08	SPBC21.06C	mak1	cdc7	histidine kinase Mak1	serine/threonine protein kinase Cdc7	0.541	0.844749
SPCC74.06	SPBC3H7.13	mak3	SPBC3H7.13	histidine kinase Mak3	FHA domain protein Far10 (predicted)	0.389	0.844421
SPAC1834.08	SPBC32F12.09	mak1	rum1	histidine kinase Mak1	CDK inhibitor Rum1	0.535	0.844336
SPCC74.06	SPAC6G9.01C	mak3	SPAC6G9.01C	histidine kinase Mak3	conserved protein	0.411	0.843754
SPAC1834.08	SPAC20H4.03C	mak1	tfs1	histidine kinase Mak1	transcription elongation factor TFIIS	0.602	0.843584
SPCC74.06	SPCC297.03	mak3	ssp1	histidine kinase Mak3	serine/threonine protein kinase Ssp1	0.581	0.843569
SPCC74.06	SPBC16G5.16	mak3	SPBC16G5.16	histidine kinase Mak3	transcription factor, zf-fungal binuclear cluster type (predicted)	0.606	0.84284
SPAC1834.08	SPBC1711.11	mak1	SPBC1711.11	histidine kinase Mak1	autophagy associated protein (predicted)	0.469	0.842701
SPAC1834.08	SPAC1142.08	mak1	fhl1	histidine kinase Mak1	fork head transcription factor Fhl1	0.596	0.842644
SPCC74.06	SPCC553.11C	mak3	SPCC553.11C	histidine kinase Mak3	transcription factor TFIIA complex small subunit (predicted)	0.598	0.842414
SPAC1834.08	SPBC23G7.09	mak1	matmc_2	histidine kinase Mak1	mating-type m-specific polypeptide mc 2	0.583	0.842364
SPAC1834.08	SPAC6G9.04	mak1	mug79	histidine kinase Mak1	meiotically upregulated gene Mug79	0.55	0.842271
SPAC1834.08	SPAC17C9.01C	mak1	nuc2	histidine kinase Mak1	anaphase-promoting complex subunit Apc3	0.562	0.841847
SPAC1834.08	SPAC1952.05	mak1	gcn5	histidine kinase Mak1	SAGA complex histone acetyltransferase catalytic subunit Gcn5	0.643	0.841418
SPAC1834.08	SPBC776.18C	mak1	pmh1	histidine kinase Mak1	transcription factor TFIIH complex subunit Pmh1	0.62	0.841382
SPCC74.06	SPAC17G8.13C	mak3	mst2	histidine kinase Mak3	histone acetyltransferase Mst2	0.656	0.841334
SPCC74.06	SPAC17G8.14C	mak3	pck1	histidine kinase Mak3	protein kinase C (PKC)-like Pck1	0.504	0.840683
SPCC74.06	SPAC8C9.14	mak3	prr1	histidine kinase Mak3	transcription factor Prr1	0.576	0.84038
SPAC1834.08	SPCC645.11C	mak1	mug117	histidine kinase Mak1	meiotically upregulated gene Mug117	0.493	0.840151
SPAC1834.08	SPCC1259.12C	mak1	SPCC1259.12C	histidine kinase Mak1	Ran GTPase binding protein (predicted)	0.502	0.839856
SPCC74.06	SPAC4A8.07C	mak3	SPAC4A8.07C	histidine kinase Mak3	sphingoid long chain base kinase (predicted)	0.547	0.839607
SPCC74.06	SPAC1805.01C	mak3	ppk6	histidine kinase Mak3	serine/threonine protein kinase Ppk6 (predicted)	0.539	0.839569
SPCC74.06	SPAC26A3.09C	mak3	rga2	histidine kinase Mak3	Rho-type GTPase activating protein Rga2 (predicted)	0.485	0.839379
SPAC1834.08	SPCC4F11.02	mak1	ptc1	histidine kinase Mak1	protein phosphatase 2C Ptc1	0.47	0.839178
SPCC74.06	SPCC4B3.16	mak3	tip41	histidine kinase Mak3	TIP41-like type 2a phosphatase regulator Tip41	0.479	0.838996
SPCC74.06	SPBC32C12.02	mak3	ste11	histidine kinase Mak3	transcription factor Ste11	0.668	0.838857
SPAC1834.08	SPAC1006.08	mak1	etd1	histidine kinase Mak1	ethanol-hypersensitive mutant protein Etd1	0.473	0.838698
SPAC1834.08	SPBC16G5.01	mak1	rpn12	histidine kinase Mak1	19S proteasome regulatory subunit Rpn12	0.413	0.838688
SPCC74.06	SPAC6F6.08C	mak3	cdc16	histidine kinase Mak3	two-component GAP Cdc16	0.482	0.83868
SPCC74.06	SPBC119.08	mak3	pmk1	histidine kinase Mak3	MAP kinase Pmk1	0.533	0.838352
SPCC74.06	SPCC24B10.07	mak3	gad8	histidine kinase Mak3	AGC family protein kinase Gad8	0.532	0.838276
SPAC1834.08	SPCC74.06	mak1	mak3	histidine kinase Mak1	histidine kinase Mak3	0.615	0.838218
SPAC1834.08	SPBC651.03C	mak1	gyp10	histidine kinase Mak1	GTPase activating protein Gyp10	0.5	0.837989
SPAC1834.08	SPAC1093.03	mak1	SPAC1093.03	histidine kinase Mak1	inositol polyphosphate phosphatase (predicted)	0.45	0.837948
SPCC74.06	SPBC3B8.07C	mak3	dsd1	histidine kinase Mak3	dihydroceramide delta-4 desaturase	0.559	0.837925
SPAC1834.08	SPBC557.03C	mak1	pim1	histidine kinase Mak1	Ran GDP/GTP exchange factor	0.492	0.837378
SPAC1834.08	SPBC2G5.07C	mak1	rpc25	histidine kinase Mak1	DNA-directed RNA polymerase III complex subunit Rpc25	0.594	0.837106
SPCC74.06	SPBC1105.07C	mak3	SPBC1105.07C	histidine kinase Mak3	nuclear pore associated protein Thp1-Sac3 complex subunit (predicted)	0.569	0.835644
SPAC1834.08	SPAC458.05	mak1	pik3	histidine kinase Mak1	phosphatidylinositol 3-kinase Pik3	0.512	0.835611
SPAC1834.08	SPAPB17E12.09	mak1	SPAPB17E12.09	histidine kinase Mak1	sequence orphan	0.378	0.835424
SPAC1834.08	SPAC22F3.12C	mak1	rgs1	histidine kinase Mak1	regulator of G-protein signaling Rgs1	0.553	0.835401
SPCC74.06	SPAC11E3.02C	mak3	SPAC11E3.02C	histidine kinase Mak3	C2 domain protein	0.466	0.835099
SPCC74.06	SPBC6B1.09C	mak3	nbs1	histidine kinase Mak3	Mre11 complex subunit Nbs1	0.514	0.834945
SPCC74.06	SPBPB2B2.18	mak3	SPBPB2B2.18	histidine kinase Mak3	sequence orphan	0.461	0.834408
SPAC1834.08	SPBC36.05C	mak1	clr6	histidine kinase Mak1	histone deacetylase (class I) Clr6	0.555	0.834407
SPCC74.06	SPAC16C9.04C	mak3	mot2	histidine kinase Mak3	CCR4-Not complex subunit Mot2 (predicted)	0.651	0.834312
SPAC1834.08	SPBC16H5.07C	mak1	ppa2	histidine kinase Mak1	serine/threonine protein phosphatase Ppa2	0.495	0.834102
SPAC1834.08	SPBC3H7.13	mak1	SPBC3H7.13	histidine kinase Mak1	FHA domain protein Far10 (predicted)	0.426	0.833902
SPAC1834.08	SPBC16G5.19	mak1	SPBC16G5.19	histidine kinase Mak1	sequence orphan	0.439	0.833806
SPAC1834.08	SPAC4G8.13C	mak1	prz1	histidine kinase Mak1	calcineurin responsive transcription factor Prz1	0.621	0.83369
SPCC74.06	SPAC22F3.12C	mak3	rgs1	histidine kinase Mak3	regulator of G-protein signaling Rgs1	0.522	0.833229
SPAC1834.08	SPBC1348.04	mak1	SPBC1348.04	histidine kinase Mak1	methyltransferase (predicted)	0.487	0.832995
SPAC1834.08	SPAC343.19	mak1	lsb6	histidine kinase Mak1	1-phosphatidylinositol 4-kinase Lsb6 (predicted)	0.486	0.832987
SPCC74.06	SPAC11E3.11C	mak3	SPAC11E3.11C	histidine kinase Mak3	guanyl-nucleotide exchange factor (predicted)	0.449	0.832073
SPAC1834.08	SPAC6B12.07C	mak1	SPAC6B12.07C	histidine kinase Mak1	ubiquitin-protein ligase E3 (predicted)	0.524	0.832011
SPAC1834.08	SPBC800.02	mak1	whi5	histidine kinase Mak1	cell cycle transcriptional repressor Whi5 (predicted)	0.619	0.83198
SPCC74.06	SPAC2H10.02C	mak3	SPAC2H10.02C	histidine kinase Mak3	26S proteasome regulatory particle assembly protein (predicted)	0.442	0.831976
SPAC1834.08	SPBP4H10.09	mak1	rsv1	histidine kinase Mak1	transcription factor Rsv1	0.664	0.831391
SPAC1834.08	SPAC6F12.11C	mak1	sfc1	histidine kinase Mak1	transcription factor TFIIIC complex A box associated subunit Sfc1	0.615	0.831225
SPAC1834.08	SPAC6F6.08C	mak1	cdc16	histidine kinase Mak1	two-component GAP Cdc16	0.459	0.831114
SPAC1834.08	SPCC1259.03	mak1	rpa12	histidine kinase Mak1	DNA-directed RNA polymerase complex I subunit Rpa12	0.65	0.830752
SPCC74.06	SPBC336.03	mak3	efc25	histidine kinase Mak3	Ras1 guanyl-nucleotide exchange factor Efc25	0.507	0.830491
SPCC74.06	SPBC1711.02	mak3	matmc_1	histidine kinase Mak3	mating-type m-specific polypeptide mc 1	0.598	0.830424
SPAC1834.08	SPBC32C12.02	mak1	ste11	histidine kinase Mak1	transcription factor Ste11	0.691	0.829757
SPAC1834.08	SPAC21E11.03C	mak1	pcr1	histidine kinase Mak1	transcription factor Pcr1	0.593	0.829601
SPAC1834.08	SPBC4C3.10C	mak1	pre3	histidine kinase Mak1	20S proteasome component beta 1 Pre3 (predicted)	0.471	0.829312
SPCC74.06	SPBC839.02	mak3	SPBC839.02	histidine kinase Mak3	arrestin Aly1 related, implicated in endocytosis	0.543	0.829195
SPAC1834.08	SPCC4G3.15C	mak1	not2	histidine kinase Mak1	CCR4-Not complex subunit Not2 (predicted)	0.551	0.829055
SPAC1834.08	SPAC13G6.15C	mak1	SPAC13G6.15C	histidine kinase Mak1	calcipressin (predicted)	0.49	0.829048
SPAC1834.08	SPAC31A2.12	mak1	SPAC31A2.12	histidine kinase Mak1	arrestin/PY protein 1 (predicted)	0.514	0.828804
SPAC1834.08	SPBC800.09	mak1	sum2	histidine kinase Mak1	G2/M transition checkpoint protein Sum2	0.464	0.828327
SPAC1834.08	SPBC21H7.05	mak1	sfc6	histidine kinase Mak1	transcription factor TFIIIC complex subunit Sfc6	0.639	0.827962
SPCC74.06	SPBP35G2.04C	mak3	SPBP35G2.04C	histidine kinase Mak3	sequence orphan	0.473	0.827803
SPCC74.06	SPAC3G9.05	mak3	SPAC3G9.05	histidine kinase Mak3	GTPase activating protein (predicted)	0.481	0.827729
SPAC1834.08	SPAC29A4.11	mak1	rga3	histidine kinase Mak1	Rho-type GTPase activating protein Rga3	0.541	0.827693
SPAC1834.08	SPBC215.01	mak1	SPBC215.01	histidine kinase Mak1	GTPase activating protein (predicted)	0.418	0.8275
SPAC1834.08	SPBC31F10.17C	mak1	SPBC31F10.17C	histidine kinase Mak1	sequence orphan	0.373	0.827174
SPCC74.06	SPAC20H4.03C	mak3	tfs1	histidine kinase Mak3	transcription elongation factor TFIIS	0.629	0.827105
SPAC1834.08	SPBC1105.13C	mak1	SPBC1105.13C	histidine kinase Mak1	sequence orphan	0.439	0.826744
SPAC1834.08	SPAC1F8.08	mak1	SPAC1F8.08	histidine kinase Mak1	sequence orphan	0.467	0.826546
SPCC74.06	SPAC1D4.11C	mak3	lkh1	histidine kinase Mak3	dual specificity protein kinase Lkh1	0.552	0.826458
SPAC1834.08	SPCC584.02	mak1	cuf2	histidine kinase Mak1	Cu metalloregulatory transcription factor Cuf2 (predicted)	0.593	0.826327
SPCC74.06	SPBC32H8.01C	mak3	SPBC32H8.01C	histidine kinase Mak3	conserved fungal protein	0.463	0.825733
SPCC74.06	SPCC285.09C	mak3	cgs2	histidine kinase Mak3	cAMP-specific phosphodiesterase Cgs2	0.56	0.8257
SPAC1834.08	SPAC22F3.02	mak1	atf31	histidine kinase Mak1	transcription factor Atf31	0.611	0.825669
SPAC1834.08	SPAPB1A10.08	mak1	SPAPB1A10.08	histidine kinase Mak1	sequence orphan	0.591	0.825138
SPCC74.06	SPBC21H7.05	mak3	sfc6	histidine kinase Mak3	transcription factor TFIIIC complex subunit Sfc6	0.644	0.824394
SPCC74.06	SPBC725.17C	mak3	rrn11	histidine kinase Mak3	RNA polymerase I transcription factor subunit Rrn11 (predicted)	0.634	0.824176
SPCC74.06	SPCP1E11.03	mak3	mug170	histidine kinase Mak3	arrestin	0.527	0.824078
SPCC74.06	SPBC317.01	mak3	mbx2	histidine kinase Mak3	MADS-box transcription factor Pvg4 (predicted)	0.591	0.823821
SPCC74.06	SPAP27G11.16	mak3	SPAP27G11.16	histidine kinase Mak3	sequence orphan	0.527	0.823533
SPCC74.06	SPAPYUG7.04C	mak3	rpb9	histidine kinase Mak3	DNA-directed RNA polymerase II complex subunit Rpb9	0.575	0.8232
SPCC74.06	SPCC4G3.15C	mak3	not2	histidine kinase Mak3	CCR4-Not complex subunit Not2 (predicted)	0.636	0.82293
SPAC1834.08	SPAPYUG7.02C	mak1	sin1	histidine kinase Mak1	stress activated MAP kinase interacting protein Sin1	0.527	0.822879
SPAC1834.08	SPBC577.13	mak1	syj2	histidine kinase Mak1	inositol-polyphosphate 5-phosphatase, synaptojanin homolog 2 (predicted)	0.512	0.822643
SPCC74.06	SPBC1604.14C	mak3	shk1	histidine kinase Mak3	PAK-related kinase Shk1	0.504	0.822445
SPAC1834.08	SPAC16A10.08C	mak1	mug74	histidine kinase Mak1	sequence orphan	0.449	0.822416
SPCC74.06	SPAC144.02	mak3	iec1	histidine kinase Mak3	Ino80 complex subunit Iec1	0.614	0.821979
SPAC1834.08	SPBC11B10.09	mak1	cdc2	histidine kinase Mak1	cyclin-dependent protein kinase Cdk1/Cdc2	0.49	0.821875
SPCC74.06	SPBC1685.01	mak3	pmp1	histidine kinase Mak3	dual-specificity MAP kinase phosphatase Pmp1	0.568	0.821253
SPAC1834.08	SPBC409.07C	mak1	wis1	histidine kinase Mak1	MAP kinase kinase Wis1	0.592	0.821086
SPCC74.06	SPBC28E12.03	mak3	rga4	histidine kinase Mak3	Rho-type GTPase activating protein Rga4	0.456	0.821043
SPAC1834.08	SPAC1D4.11C	mak1	lkh1	histidine kinase Mak1	dual specificity protein kinase Lkh1	0.511	0.820431
SPAC1834.08	SPBC19G7.08C	mak1	art1	histidine kinase Mak1	arrestin family protein	0.503	0.820112
SPCC74.06	SPAC4F10.15C	mak3	wsp1	histidine kinase Mak3	WASp homolog	0.55	0.820025
SPAC1834.08	SPBC317.01	mak1	mbx2	histidine kinase Mak1	MADS-box transcription factor Pvg4 (predicted)	0.624	0.820019
SPCC74.06	SPBC577.13	mak3	syj2	histidine kinase Mak3	inositol-polyphosphate 5-phosphatase, synaptojanin homolog 2 (predicted)	0.554	0.819955
SPCC74.06	SPCC970.04C	mak3	mob2	histidine kinase Mak3	protein kinase activator Mob2	0.452	0.819556
SPAC1834.08	SPAC977.02	mak1	SPAC977.02	histidine kinase Mak1	S. pombe specific 5Tm protein family	0.468	0.819326
SPAC1834.08	SPBC16C6.04	mak1	SPBC16C6.04	histidine kinase Mak1	sequence orphan	0.499	0.819138
SPAC1834.08	SPBC365.15	mak1	alp4	histidine kinase Mak1	gamma tubulin complex Spc97/GCP2 subunit Alp4	0.581	0.819126
SPAC1834.08	SPBC336.03	mak1	efc25	histidine kinase Mak1	Ras1 guanyl-nucleotide exchange factor Efc25	0.543	0.819114
SPCC74.06	SPBC2D10.19C	mak3	SPBC2D10.19C	histidine kinase Mak3	pre-60S shuttlingfactor (predicted)	0.417	0.818883
SPAC1834.08	SPAC3H1.12C	mak1	snt2	histidine kinase Mak1	Lid2 complex subunit Snt2	0.6	0.818611
SPAC1834.08	SPBC646.12C	mak1	gap1	histidine kinase Mak1	GTPase activating protein Gap1	0.48	0.8186
SPCC74.06	SPAC27D7.08C	mak3	SPAC27D7.08C	histidine kinase Mak3	DUF890 family protein	0.513	0.818469
SPCC74.06	SPCC18.07	mak3	rpc53	histidine kinase Mak3	DNA-directed RNA polymerase III complex subunit Rpc53 (predicted)	0.637	0.818395
SPAC1834.08	SPAC29E6.08	mak1	tbp1	histidine kinase Mak1	TATA-binding protein (TBP)	0.569	0.818272
SPCC74.06	SPAC6G10.12C	mak3	ace2	histidine kinase Mak3	transcription factor Ace2	0.651	0.817882
SPAC1834.08	SPBP8B7.31	mak1	SPBP8B7.31	histidine kinase Mak1	acid phosphatase (predicted)	0.415	0.817852
SPCC74.06	SPAC227.07C	mak3	pab1	histidine kinase Mak3	protein phosphatase regulatory subunit Pab1	0.479	0.8178
SPCC74.06	SPBC29A10.09C	mak3	SPBC29A10.09C	histidine kinase Mak3	CAF1 family ribonuclease (predicted)	0.635	0.817662
SPCC74.06	SPBC21.05C	mak3	ral2	histidine kinase Mak3	Ras1-Scd pathway protein Ral2	0.528	0.817657
SPCC74.06	SPCC330.19C	mak3	SPCC330.19C	histidine kinase Mak3	sequence orphan	0.506	0.817586
SPAC1834.08	SPAC19A8.03	mak1	SPAC19A8.03	histidine kinase Mak1	phosphatidylinositol-3-phosphatase, myotubularin family (predicted)	0.459	0.816495
SPAC1834.08	SPAC144.16	mak1	SPAC144.16	histidine kinase Mak1	sister chromatid cohesion protein (predicted)	0.453	0.816143
SPAC1834.08	SPBC725.06C	mak1	ppk31	histidine kinase Mak1	serine/threonine protein kinase Ppk31 (predicted)	0.501	0.815707
SPCC74.06	SPBC16G5.19	mak3	SPBC16G5.19	histidine kinase Mak3	sequence orphan	0.475	0.815534
SPCC74.06	SPBC16C6.01C	mak3	SPBC16C6.01C	histidine kinase Mak3	lysine methyltransferase (predicted)	0.599	0.815432
SPAC1834.08	SPAC922.04	mak1	SPAC922.04	histidine kinase Mak1	sequence orphan	0.47	0.815391
SPAC1834.08	SPAC29B12.13	mak1	SPAC29B12.13	histidine kinase Mak1	S-(hydroxymethyl)glutathione synthase activity (predicted)	0.461	0.815197
SPCC74.06	SPBC21C3.16C	mak3	spt4	histidine kinase Mak3	transcription elongation factor complex subunit Spt4	0.572	0.815109
SPCC74.06	SPAC458.05	mak3	pik3	histidine kinase Mak3	phosphatidylinositol 3-kinase Pik3	0.417	0.814887
SPCC74.06	SPBC409.07C	mak3	wis1	histidine kinase Mak3	MAP kinase kinase Wis1	0.624	0.814804
SPAC1834.08	SPAC15F9.01C	mak1	SPAC15F9.01C	histidine kinase Mak1	central kinetochore associated family protein	0.44	0.814109
SPCC74.06	SPAPYUK71.03C	mak3	syn1	histidine kinase Mak3	synaptotagmin family C2 domain protein, Syn1	0.495	0.81395
SPAC1834.08	SPAC694.03	mak1	SPAC694.03	histidine kinase Mak1	conserved fungal protein	0.387	0.813899
SPAC1834.08	SPAC2F7.07C	mak1	cph2	histidine kinase Mak1	Clr6 histone deacetylase associated PHD protein-2 Cph2	0.619	0.813878
SPCC74.06	SPAC458.07	mak3	tfa1	histidine kinase Mak3	transcription factor TFIIE alpha subunit, TFIIEA, Tfa1	0.608	0.813871
SPAC1834.08	SPBC16C6.03C	mak1	SPBC16C6.03C	histidine kinase Mak1	ribosome assembly protein (predicted)	0.433	0.81363
SPCC74.06	SPCC777.02	mak3	SPCC777.02	histidine kinase Mak3	transcription factor (predicted)	0.65	0.813336
SPCC74.06	SPBC557.05	mak3	SPBC557.05	histidine kinase Mak3	arrestin	0.48	0.813278
SPAC1834.08	SPCC126.12	mak1	SPCC126.12	histidine kinase Mak1	NGG1 interacting factor 3 family, implicated in trancription	0.588	0.813078
SPAC1834.08	SPAC10F6.07C	mak1	mug94	histidine kinase Mak1	sequence orphan	0.419	0.812594
SPAC1834.08	SPBC1685.01	mak1	pmp1	histidine kinase Mak1	dual-specificity MAP kinase phosphatase Pmp1	0.538	0.812326
SPCC74.06	SPCC569.03	mak3	SPCC569.03	histidine kinase Mak3	cell surface glycoprotein (predicted), DUF1773 family protein 4	0.408	0.812187
SPCC74.06	SPBC19C7.03	mak3	cyr1	histidine kinase Mak3	adenylate cyclase	0.609	0.811997
SPAC1834.08	SPAC12B10.13	mak1	SPAC12B10.13	histidine kinase Mak1	proteasome-dependent catabolite inactivation protein, ubiquitin ligase complex subunit (predicted)	0.553	0.811978
SPAC1834.08	SPAC644.10	mak1	med11	histidine kinase Mak1	mediator complex subunit Med11 (predicted)	0.404	0.81181
SPAC1834.08	SPBC3B8.02	mak1	php5	histidine kinase Mak1	CCAAT-binding factor complex subunit Php5	0.627	0.811772
SPCC74.06	SPBC24C6.07	mak3	cdc14	histidine kinase Mak3	SIN component Cdc14	0.514	0.811725
SPAC1834.08	SPBC16G5.15C	mak1	fkh2	histidine kinase Mak1	fork head transcription factor Fkh2	0.615	0.811699
SPAC1834.08	SPAC105.03C	mak1	SPAC105.03C	histidine kinase Mak1	transcription factor (predicted)	0.632	0.811663
SPAC1834.08	SPAC16C9.04C	mak1	mot2	histidine kinase Mak1	CCR4-Not complex subunit Mot2 (predicted)	0.623	0.811264
SPCC74.06	SPCC306.09C	mak3	cap1	histidine kinase Mak3	adenylyl cyclase-associated protein Cap1	0.445	0.81126
SPCC74.06	SPAC26F1.01	mak3	sec74	histidine kinase Mak3	guanyl-nucleotide exchange factor Sec74 (predicted)	0.436	0.810908
SPCC74.06	SPAC18B11.07C	mak3	rhp6	histidine kinase Mak3	Rad6 homolog, ubiquitin conjugating enzyme E2 Rhp6	0.572	0.810851
SPCC74.06	SPCC1020.07	mak3	SPCC1020.07	histidine kinase Mak3	haloacid dehalogenase-like hydrolase	0.4	0.810708
SPCC74.06	SPCC1259.11C	mak3	gyp2	histidine kinase Mak3	GTPase activating protein Gyp2 (predicted)	0.484	0.810693
SPAC1834.08	SPBC25H2.03	mak1	SPBC25H2.03	histidine kinase Mak1	vacuolar protein involved in phosphoinositide metabolism (predicted)	0.508	0.810687
SPAC1834.08	SPBC24C6.06	mak1	gpa1	histidine kinase Mak1	G-protein alpha subunit	0.487	0.810642
SPAC1834.08	SPAC26A3.09C	mak1	rga2	histidine kinase Mak1	Rho-type GTPase activating protein Rga2 (predicted)	0.461	0.810531
SPAC1834.08	SPBP35G2.05C	mak1	cki2	histidine kinase Mak1	serine/threonine protein kinase Cki2	0.521	0.810414
SPAC1834.08	SPCC1494.09C	mak1	SPCC1494.09C	histidine kinase Mak1	sequence orphan	0.438	0.810083
SPAC1834.08	SPBC21.05C	mak1	ral2	histidine kinase Mak1	Ras1-Scd pathway protein Ral2	0.526	0.809934
SPCC74.06	SPAC6B12.03C	mak3	SPAC6B12.03C	histidine kinase Mak3	HbrB family protein	0.464	0.809496
SPAC1834.08	SPCC290.02	mak1	rpc34	histidine kinase Mak1	DNA-directed RNA polymerase III complex subunit Rpc34 (predicted)	0.618	0.809327
SPCC74.06	SPBP35G2.05C	mak3	cki2	histidine kinase Mak3	serine/threonine protein kinase Cki2	0.52	0.809162
SPCC74.06	SPBC26H8.04C	mak3	SPBC26H8.04C	histidine kinase Mak3	DEP domain protein	0.506	0.808919
SPCC74.06	SPBC354.13	mak3	rga6	histidine kinase Mak3	Rho-type GTPase activating protein Rga6 (predicted)	0.492	0.808892
SPCC74.06	SPBC1861.07	mak3	SPBC1861.07	histidine kinase Mak3	elongin C (predicted)	0.631	0.808847
SPAC1834.08	SPBC32H8.01C	mak1	SPBC32H8.01C	histidine kinase Mak1	conserved fungal protein	0.427	0.808826
SPCC74.06	SPBC83.18C	mak3	fic1	histidine kinase Mak3	C2 domain protein Fic1	0.431	0.808794
SPAC1834.08	SPAC3F10.10C	mak1	map3	histidine kinase Mak1	pheromone M-factor receptor Map3	0.493	0.808778
SPCC74.06	SPCC622.03C	mak3	SPCC622.03C	histidine kinase Mak3	dubious	0.43	0.808708
SPAC1834.08	SPAC139.03	mak1	SPAC139.03	histidine kinase Mak1	transcription factor, zf-fungal binuclear cluster type (predicted)	0.641	0.808483
SPAC1834.08	SPAC13A11.01C	mak1	rga8	histidine kinase Mak1	Rho-type GTPase activating protein Rga8	0.485	0.808235
SPAC1834.08	SPAC8C9.14	mak1	prr1	histidine kinase Mak1	transcription factor Prr1	0.584	0.808108
SPAC1834.08	SPAC17C9.11C	mak1	SPAC17C9.11C	histidine kinase Mak1	zf-C2H2 type zinc finger protein/UBA domain protein	0.424	0.808029
SPAC1834.08	SPAC144.02	mak1	iec1	histidine kinase Mak1	Ino80 complex subunit Iec1	0.625	0.807785
SPAC1834.08	SPAC2F7.04	mak1	pmc2	histidine kinase Mak1	mediator complex subunit Pmc2/Med1	0.581	0.807696
SPAC1834.08	SPCC594.06C	mak1	SPCC594.06C	histidine kinase Mak1	vacuolar SNARE Vam7 (predicted)	0.484	0.807618
SPCC74.06	SPBC32F12.09	mak3	rum1	histidine kinase Mak3	CDK inhibitor Rum1	0.494	0.807523
SPAC1834.08	SPBC9B6.10	mak1	cdc37	histidine kinase Mak1	Hsp90 co-chaperone Cdc37	0.438	0.807046
SPAC1834.08	SPBC6B1.09C	mak1	nbs1	histidine kinase Mak1	Mre11 complex subunit Nbs1	0.509	0.806883
SPCC74.06	SPAC23C11.08	mak3	php3	histidine kinase Mak3	CCAAT-binding factor complex subunit Php3	0.585	0.806871
SPAC1834.08	SPBC3H7.09	mak1	mug142	histidine kinase Mak1	palmitoyltransferase (predicted)	0.548	0.806849
SPCC74.06	SPBC1271.06C	mak3	mug96	histidine kinase Mak3	sequence orphan	0.463	0.806819
SPCC74.06	SPCC338.02	mak3	mug112	histidine kinase Mak3	dubious	0.445	0.806735
SPCC74.06	SPCC31H12.08C	mak3	ccr4	histidine kinase Mak3	CCR4-Not complex subunit Ccr4 (predicted)	0.635	0.806665
SPCC74.06	SPBC19G7.08C	mak3	art1	histidine kinase Mak3	arrestin family protein	0.506	0.806644
SPAC1834.08	SPAC3G9.14	mak1	sak1	histidine kinase Mak1	transcriptional repressor Sak1	0.611	0.806525
SPAC1834.08	SPAC11E3.03	mak1	pcs1	histidine kinase Mak1	chromosome segregation protein Pcs1	0.447	0.806105
SPAC1834.08	SPBP16F5.04	mak1	ubc7	histidine kinase Mak1	ubiquitin conjugating enzyme Ubc7/UbcP3	0.556	0.8057
SPCC74.06	SPBC30B4.07C	mak3	tfb4	histidine kinase Mak3	transcription factor TFIIH complex subunit Tfb4	0.631	0.805664
SPAC1834.08	SPAC6B12.03C	mak1	SPAC6B12.03C	histidine kinase Mak1	HbrB family protein	0.449	0.805541
SPAC1834.08	SPBC21C3.16C	mak1	spt4	histidine kinase Mak1	transcription elongation factor complex subunit Spt4	0.56	0.805529
SPCC74.06	SPCC16C4.09	mak3	sts5	histidine kinase Mak3	RNB-like protein	0.466	0.805117
SPAC1834.08	SPAC2G11.05C	mak1	SPAC2G11.05C	histidine kinase Mak1	BRO1 domain protein (predicted)	0.481	0.805045
SPAC1834.08	SPAC29B12.06C	mak1	rcd1	histidine kinase Mak1	RNA-binding protein, CCR4-NOT complex subunit Rcd1	0.609	0.80491
SPCC74.06	SPCC417.04	mak3	SPCC417.04	histidine kinase Mak3	dubious	0.481	0.804888
SPCC74.06	SPCC330.13	mak3	rpc37	histidine kinase Mak3	DNA-directed RNA polymerase III complex subunit Rpc37 (predicted)	0.612	0.804596
SPCC74.06	SPBC354.11C	mak3	SPBC354.11C	histidine kinase Mak3	dubious	0.497	0.80448
SPAC1834.08	SPAC637.13C	mak1	SPAC637.13C	histidine kinase Mak1	cytoskeletal signaling protein (predicted)	0.501	0.8044
SPAC1834.08	SPBC4B4.03	mak1	rsc1	histidine kinase Mak1	RSC complex subunit Rsc1	0.616	0.804171
SPAC1834.08	SPCC188.02	mak1	par1	histidine kinase Mak1	protein phosphatase regulatory subunit Par1	0.47	0.804159
SPCC74.06	SPAC1687.23C	mak3	SPAC1687.23C	histidine kinase Mak3	sequence orphan	0.512	0.804153
SPCC74.06	SPAC6F12.11C	mak3	sfc1	histidine kinase Mak3	transcription factor TFIIIC complex A box associated subunit Sfc1	0.658	0.804092
SPAC1834.08	SPAC23H4.08	mak1	SPAC23H4.08	histidine kinase Mak1	RNA polymerase II associated protein (predicted)	0.592	0.803828
SPAC1834.08	SPAC27E2.04C	mak1	mug155	histidine kinase Mak1	dubious	0.45	0.803796
SPAC1834.08	SPBC1604.16C	mak1	SPBC1604.16C	histidine kinase Mak1	RNA-binding protein, G-patch type (predicted)	0.445	0.803744
SPAC1834.08	SPBC1271.06C	mak1	mug96	histidine kinase Mak1	sequence orphan	0.401	0.802848
SPCC74.06	SPAC2F7.07C	mak3	cph2	histidine kinase Mak3	Clr6 histone deacetylase associated PHD protein-2 Cph2	0.634	0.802833
SPAC1834.08	SPAC18B11.11	mak1	SPAC18B11.11	histidine kinase Mak1	GTPase activating protein (predicted)	0.499	0.80251
SPAC1834.08	SPAC1A6.01C	mak1	SPAC1A6.01C	histidine kinase Mak1	human thyroid receptor interacting protein homolog, transcription coactivator (predicted)	0.586	0.802504
SPAC1834.08	SPBC3B9.07C	mak1	rpa43	histidine kinase Mak1	DNA-directed RNA polymerase I complex subunit Rpa43	0.587	0.802423
SPAC1834.08	SPAC31G5.12C	mak1	maf1	histidine kinase Mak1	repressor of RNA polymerase III Maf1	0.584	0.802408
SPCC74.06	SPBC17D1.07C	mak3	SPBC17D1.07C	histidine kinase Mak3	GTPase regulator (predicted)	0.49	0.802331
SPCC74.06	SPAC1006.09	mak3	win1	histidine kinase Mak3	MAP kinase kinase kinase Win1	0.6	0.802294
SPAC1834.08	SPBC211.06	mak1	gfh1	histidine kinase Mak1	gamma tubulin complex subunit Gfh1	0.463	0.802256
SPCC74.06	SPAC27E2.04C	mak3	mug155	histidine kinase Mak3	dubious	0.463	0.80169
SPCC74.06	SPCC1442.01	mak3	ste6	histidine kinase Mak3	guanyl-nucleotide exchange factor Ste6	0.462	0.801319
SPCC74.06	SPAC458.04C	mak3	dil1	histidine kinase Mak3	dynein intermediate light chain Dil1	0.426	0.80131
SPCC74.06	SPAC1B3.04C	mak3	SPAC1B3.04C	histidine kinase Mak3	mitochondrial GTPase involved in translation Guf1 (predicted)	0.489	0.800885
SPAC1834.08	SPAC30D11.02C	mak1	SPAC30D11.02C	histidine kinase Mak1	sequence orphan	0.425	0.800839
SPAC1834.08	SPAC1B9.02C	mak1	sck1	histidine kinase Mak1	serine/threonine protein kinase Sck1	0.521	0.800776
SPCC74.06	SPAC1783.07C	mak3	pap1	histidine kinase Mak3	transcription factor Pap1/Caf3	0.653	0.800728
SPAC1834.08	SPCC4B3.12	mak1	set9	histidine kinase Mak1	histone lysine methyltransferase Set9	0.655	0.800724
SPAC1834.08	SPAC3H1.03	mak1	mug151	histidine kinase Mak1	mouse transcriptional regulator, HCNGP-like (predicted)	0.598	0.800653
SPAC1834.08	SPAC977.03	mak1	SPAC977.03	histidine kinase Mak1	methyltransferase (predicted)	0.481	0.800577
SPAC1834.08	SPAC222.09	mak1	seb1	histidine kinase Mak1	RNA-binding protein Seb1	0.562	0.800337
SPAC1834.08	SPAC22E12.14C	mak1	sck2	histidine kinase Mak1	serine/threonine protein kinase Sck2	0.488	0.800221
SPAC1834.08	SPAC3H8.04	mak1	SPAC3H8.04	histidine kinase Mak1	chromosome segregation protein (predicted)	0.552	0.800139
SPAC1834.08	SPBC20F10.02C	mak1	SPBC20F10.02C	histidine kinase Mak1	DUF1741 family protein	0.472	0.799986
SPCC74.06	SPCC1902.01	mak3	gaf1	histidine kinase Mak3	transcription factor Gaf1	0.632	0.799513
SPCC74.06	SPBC1711.11	mak3	SPBC1711.11	histidine kinase Mak3	autophagy associated protein (predicted)	0.443	0.799337
SPAC1834.08	SPAC1751.04	mak1	SPAC1751.04	histidine kinase Mak1	sequence orphan	0.441	0.799324
SPCC74.06	SPBC31F10.17C	mak3	SPBC31F10.17C	histidine kinase Mak3	sequence orphan	0.386	0.799292
SPAC1834.08	SPCC1672.08C	mak1	tfa2	histidine kinase Mak1	transcription factor TFIIE beta subunit, TFIIEB, Tfa2	0.6	0.79905
SPCC74.06	SPAC17G8.05	mak3	med20	histidine kinase Mak3	mediator complex subunit Med20	0.59	0.798609
SPAC1834.08	SPAC31A2.04C	mak1	SPAC31A2.04C	histidine kinase Mak1	20S proteasome component beta 4 (predicted)	0.502	0.798149
SPAC1834.08	SPAC227.07C	mak1	pab1	histidine kinase Mak1	protein phosphatase regulatory subunit Pab1	0.486	0.797919
SPAC1834.08	SPAC1039.10	mak1	mmf2	histidine kinase Mak1	homologous Pmf1 factor 1, implicated in isoleucine biosynthesis (predicted)	0.42	0.797754
SPCC74.06	SPCP31B10.06	mak3	mug190	histidine kinase Mak3	C2 domain protein	0.397	0.797541
SPAC1834.08	SPAC16E8.12C	mak1	SPAC16E8.12C	histidine kinase Mak1	sequence orphan	0.378	0.797423
SPAC1834.08	SPAC12G12.07C	mak1	SPAC12G12.07C	histidine kinase Mak1	conserved fungal protein	0.44	0.797372
SPAC1834.08	SPAC1565.03	mak1	SPAC1565.03	histidine kinase Mak1	sequence orphan	0.448	0.797368
SPAC1834.08	SPAC4H3.11C	mak1	ppc89	histidine kinase Mak1	spindle pole body protein Ppc89	0.489	0.797144
SPCC74.06	SPAPB24D3.02C	mak3	SPAPB24D3.02C	histidine kinase Mak3	amino acid permease, unknown 3 (predicted)	0.446	0.797048
SPCC74.06	SPBC3F6.05	mak3	rga1	histidine kinase Mak3	Rho-type GTPase activating protein Rga1	0.483	0.796923
SPCC74.06	SPAC3H1.06C	mak3	SPAC3H1.06C	histidine kinase Mak3	membrane transporter (predicted)	0.464	0.796777
SPAC1834.08	SPBC725.02	mak1	mpr1	histidine kinase Mak1	histidine-containing response regulator phosphotransferase Mpr1	0.468	0.796603
SPCC74.06	SPBC1685.05	mak3	SPBC1685.05	histidine kinase Mak3	serine protease (predicted)	0.5	0.796562
SPAC1834.08	SPBC32H8.06	mak1	mug93	histidine kinase Mak1	TPR repeat protein, meiotically spliced	0.488	0.796479
SPCC74.06	SPCC74.03C	mak3	ssp2	histidine kinase Mak3	serine/threonine protein kinase Ssp2	0.669	0.796353
SPAC1834.08	SPAC25A8.02	mak1	SPAC25A8.02	histidine kinase Mak1	sequence orphan	0.503	0.795651
SPCC74.06	SPAC6F6.04C	mak3	SPAC6F6.04C	histidine kinase Mak3	membrane transporter (predicted)	0.456	0.795562
SPCC74.06	SPAC1F7.11C	mak3	SPAC1F7.11C	histidine kinase Mak3	transcription factor, zf-fungal binuclear cluster type (predicted)	0.666	0.795255
SPAC1834.08	SPAC13G6.13	mak1	SPAC13G6.13	histidine kinase Mak1	sequence orphan	0.459	0.795052
SPAC1834.08	SPBC839.02	mak1	SPBC839.02	histidine kinase Mak1	arrestin Aly1 related, implicated in endocytosis	0.517	0.795031
SPCC74.06	SPAC1B1.01	mak3	deb1	histidine kinase Mak3	transcription factor Deb1/Rdp1	0.571	0.794936
SPCC74.06	SPAC15F9.01C	mak3	SPAC15F9.01C	histidine kinase Mak3	central kinetochore associated family protein	0.434	0.794927
SPCC74.06	SPAC30D11.02C	mak3	SPAC30D11.02C	histidine kinase Mak3	sequence orphan	0.496	0.794871
SPCC74.06	SPBC1348.04	mak3	SPBC1348.04	histidine kinase Mak3	methyltransferase (predicted)	0.503	0.79485
SPAC1834.08	SPBC26H8.04C	mak1	SPBC26H8.04C	histidine kinase Mak1	DEP domain protein	0.524	0.794671
SPCC74.06	SPBC19C2.03	mak3	rpc10	histidine kinase Mak3	DNA-directed RNA polymerase I, II and III subunit Rpc10	0.567	0.794493
SPCC74.06	SPBC2G2.02	mak3	syj1	histidine kinase Mak3	inositol-polyphosphate 5-phosphatase (synaptojanin homolog 1)	0.511	0.794422
SPAC1834.08	SPAC20G4.01	mak1	caf16	histidine kinase Mak1	CCR4-Not complex subunit Caf16 (predicted)	0.577	0.794386
SPCC74.06	SPBC2G5.02C	mak3	SPBC2G5.02C	histidine kinase Mak3	CK2 family regulatory subunit (predicted)	0.616	0.794385
SPAC1834.08	SPCC1620.12C	mak1	SPCC1620.12C	histidine kinase Mak1	GTPase activating protein (predicted)	0.445	0.794198
SPAC1834.08	SPAC26F1.12C	mak1	SPAC26F1.12C	histidine kinase Mak1	conserved eukaryotic protein	0.341	0.794175
SPCC74.06	SPAC31A2.12	mak3	SPAC31A2.12	histidine kinase Mak3	arrestin/PY protein 1 (predicted)	0.516	0.794058
SPAC1834.08	SPBC211.03C	mak1	SPBC211.03C	histidine kinase Mak1	guanyl-nucleotide exchange factor (predicted)	0.43	0.793801
SPAC1834.08	SPAC22E12.03C	mak1	SPAC22E12.03C	histidine kinase Mak1	ThiJ domain protein	0.341	0.793783
SPCC74.06	SPBC725.06C	mak3	ppk31	histidine kinase Mak3	serine/threonine protein kinase Ppk31 (predicted)	0.457	0.793688
SPAC1834.08	SPAC11E3.09	mak1	pyp3	histidine kinase Mak1	protein-tyrosine phosphatase Pyp3	0.459	0.793515
SPCC74.06	SPCC1450.05C	mak3	rox3	histidine kinase Mak3	mediator complex subunit Med19/Rox3	0.581	0.793454
SPAC1834.08	SPAC212.03	mak1	SPAC212.03	histidine kinase Mak1	hypothetical protein	0.463	0.793239
SPAC1834.08	SPAC17A2.15	mak1	SPAC17A2.15	histidine kinase Mak1	dubious	0.409	0.792811
SPCC74.06	SPBC27B12.11C	mak3	SPBC27B12.11C	histidine kinase Mak3	transcription factor (predicted)	0.596	0.792653
SPAC1834.08	SPBC2A9.03	mak1	SPBC2A9.03	histidine kinase Mak1	WD40/YVTN repeat-like	0.544	0.792639
SPCC74.06	SPAC19G12.01C	mak3	cut20	histidine kinase Mak3	anaphase-promoting complex subunit Apc4	0.605	0.792509
SPAC1834.08	SPAC19B12.10	mak1	sst2	histidine kinase Mak1	human AMSH/STAMBP protein homolog, ubiquitin specific-protease	0.523	0.792342
SPCC74.06	SPAC694.06C	mak3	mrc1	histidine kinase Mak3	mediator of replication checkpoint 1	0.457	0.791993
SPAC1834.08	SPAPJ695.01C	mak1	SPAPJ695.01C	histidine kinase Mak1	S. pombe specific UPF0321 family protein 3	0.464	0.791965
SPCC74.06	SPAC2G11.05C	mak3	SPAC2G11.05C	histidine kinase Mak3	BRO1 domain protein (predicted)	0.461	0.791882
SPCC74.06	SPCC191.10	mak3	SPCC191.10	histidine kinase Mak3	sequence orphan	0.436	0.791847
SPCC74.06	SPAC17A5.10	mak3	SPAC17A5.10	histidine kinase Mak3	conserved fungal protein	0.476	0.791442
SPAC1834.08	SPAC18G6.11C	mak1	rrn3	histidine kinase Mak1	ribosomal DNA (rDNA) transcription factor Rrn3	0.631	0.791402
SPCC74.06	SPBC3E7.06C	mak3	fnx2	histidine kinase Mak3	vacuolar membrane amino acid uptake transporter Fnx2	0.446	0.791175
SPCC74.06	SPBC1289.10C	mak3	adn2	histidine kinase Mak3	transcription factor (predicted)	0.616	0.791018
SPCC74.06	SPBC800.02	mak3	whi5	histidine kinase Mak3	cell cycle transcriptional repressor Whi5 (predicted)	0.581	0.790805
SPAC1834.08	SPAC458.04C	mak1	dil1	histidine kinase Mak1	dynein intermediate light chain Dil1	0.443	0.790703
SPAC1834.08	SPCC285.09C	mak1	cgs2	histidine kinase Mak1	cAMP-specific phosphodiesterase Cgs2	0.503	0.790552
SPAC1834.08	SPCC645.06C	mak1	rgf3	histidine kinase Mak1	RhoGEF Rgf3	0.493	0.790519
SPAC1834.08	SPBC336.09C	mak1	rrn7	histidine kinase Mak1	RNA polymerase I upstream activation factor complex subunit Rrn7	0.66	0.790331
SPCC74.06	SPAC1399.02	mak3	SPAC1399.02	histidine kinase Mak3	membrane transporter (predicted)	0.48	0.790314
SPAC1834.08	SPAC17H9.09C	mak1	ras1	histidine kinase Mak1	GTPase Ras1	0.488	0.790262
SPCC74.06	SPAC6B12.07C	mak3	SPAC6B12.07C	histidine kinase Mak3	ubiquitin-protein ligase E3 (predicted)	0.467	0.790262
SPAC1834.08	SPAC16.05C	mak1	sfp1	histidine kinase Mak1	transcription factor Sfp1 (predicted)	0.658	0.790259
SPAC1834.08	SPBC4C3.04C	mak1	SPBC4C3.04C	histidine kinase Mak1	guanyl-nucleotide exchange factor (predicted)	0.339	0.790015
SPCC74.06	SPCC594.03	mak3	SPCC594.03	histidine kinase Mak3	sequence orphan	0.454	0.789866
SPAC1834.08	SPAC3G6.03C	mak1	SPAC3G6.03C	histidine kinase Mak1	Maf-like protein	0.386	0.78974
SPAC1834.08	SPAC18B11.09C	mak1	SPAC18B11.09C	histidine kinase Mak1	serine O-acetyltransferase activity (predicted)	0.464	0.789732
SPAC1834.08	SPAC31G5.15	mak1	psd3	histidine kinase Mak1	phosphatidylserine decarboxylase Psd3	0.474	0.789495
SPAC1834.08	SPBC27B12.11C	mak1	SPBC27B12.11C	histidine kinase Mak1	transcription factor (predicted)	0.643	0.789486
SPCC74.06	SPAC16A10.08C	mak3	mug74	histidine kinase Mak3	sequence orphan	0.442	0.789318
SPAC1834.08	SPAC24B11.06C	mak1	sty1	histidine kinase Mak1	MAP kinase Sty1	0.501	0.789284
SPAC1834.08	SPBC12D12.04C	mak1	pck2	histidine kinase Mak1	protein kinase C (PKC)-like Pck2	0.463	0.78924
SPCC74.06	SPBC15C4.04C	mak3	SPBC15C4.04C	histidine kinase Mak3	amino acid permease (predicted)	0.404	0.789232
SPAC1834.08	SPBC16E9.11C	mak1	pub3	histidine kinase Mak1	HECT-type ubiquitin-protein ligase Pub3 (predicted)	0.452	0.789031
SPAC1834.08	SPAC11D3.16C	mak1	SPAC11D3.16C	histidine kinase Mak1	sequence orphan	0.471	0.788398
SPAC1834.08	SPBC20F10.03	mak1	SPBC20F10.03	histidine kinase Mak1	conserved eukaryotic protein	0.453	0.788365
SPCC74.06	SPAC20G4.01	mak3	caf16	histidine kinase Mak3	CCR4-Not complex subunit Caf16 (predicted)	0.626	0.788191
SPAC1834.08	SPBC19C7.03	mak1	cyr1	histidine kinase Mak1	adenylate cyclase	0.614	0.788041
SPCC74.06	SPBC215.01	mak3	SPBC215.01	histidine kinase Mak3	GTPase activating protein (predicted)	0.449	0.787413
SPCC74.06	SPBP8B7.31	mak3	SPBP8B7.31	histidine kinase Mak3	acid phosphatase (predicted)	0.406	0.787136
SPAC1834.08	SPBC1289.07C	mak1	rpc40	histidine kinase Mak1	DNA-directed RNA polymerase I and III subunit Rpc40	0.485	0.787058
SPCC74.06	SPBC9B6.10	mak3	cdc37	histidine kinase Mak3	Hsp90 co-chaperone Cdc37	0.451	0.786917
SPCC74.06	SPAC1F7.01C	mak3	spt6	histidine kinase Mak3	transcription elongation factor Spt6 (predicted)	0.54	0.786889
SPAC1834.08	SPBC409.17C	mak1	SPBC409.17C	histidine kinase Mak1	DUF1769 family protein	0.456	0.786777
SPAC1834.08	SPAC27D7.08C	mak1	SPAC27D7.08C	histidine kinase Mak1	DUF890 family protein	0.497	0.786475
SPAC1834.08	SPAC630.05	mak1	gyp7	histidine kinase Mak1	GTPase activating protein Gyp7 (predicted)	0.407	0.785941
SPAC1834.08	SPCC297.03	mak1	ssp1	histidine kinase Mak1	serine/threonine protein kinase Ssp1	0.522	0.78587
SPAC1834.08	SPAP8A3.08	mak1	cdc4	histidine kinase Mak1	myosin II light chain	0.393	0.785821
SPAC1834.08	SPBC30B4.07C	mak1	tfb4	histidine kinase Mak1	transcription factor TFIIH complex subunit Tfb4	0.613	0.785796
SPCC74.06	SPAC3F10.10C	mak3	map3	histidine kinase Mak3	pheromone M-factor receptor Map3	0.545	0.785742
SPAC1834.08	SPBC685.02	mak1	exo5	histidine kinase Mak1	mitochondrial single stranded DNA specific 5'-3' exodeoxyribonuclease Exo5 (predicted)	0.468	0.785717
SPCC74.06	SPAC637.13C	mak3	SPAC637.13C	histidine kinase Mak3	cytoskeletal signaling protein (predicted)	0.407	0.785705
SPAC1834.08	SPBC839.17C	mak1	fkh1	histidine kinase Mak1	FKBP-type peptidyl-prolyl cis-trans isomerase Fkh1	0.426	0.785639
SPAC1834.08	SPCC16A11.14	mak1	sfh1	histidine kinase Mak1	RSC complex subunit Sfh1	0.656	0.785568
SPAC1834.08	SPBC31F10.06C	mak1	sar1	histidine kinase Mak1	ADP-ribosylation factor Sar1	0.315	0.785495
SPAC1834.08	SPCC1450.05C	mak1	rox3	histidine kinase Mak1	mediator complex subunit Med19/Rox3	0.584	0.785428
SPCC74.06	SPBC405.03C	mak3	SPBC405.03C	histidine kinase Mak3	membrane transporter (predicted)	0.436	0.785397
SPAC1834.08	SPAC12G12.10	mak1	wdr21	histidine kinase Mak1	WD repeat protein, human WDR21 family	0.547	0.785337
SPCC74.06	SPCC63.05	mak3	SPCC63.05	histidine kinase Mak3	TAP42 family protein (predicted)	0.416	0.785303
SPAC1834.08	SPAC22H10.11C	mak1	SPAC22H10.11C	histidine kinase Mak1	TOR signaling pathway transcriptional corepressor Crf1 (predicted)	0.482	0.78521
SPAC1834.08	SPBC651.05C	mak1	dot2	histidine kinase Mak1	EAP30 family protein Dot2	0.492	0.784884
SPAC1834.08	SPBC336.12C	mak1	cdc10	histidine kinase Mak1	MBF transcription factor complex subunit Cdc10	0.63	0.784756
SPAC1834.08	SPBC1778.04	mak1	spo6	histidine kinase Mak1	Spo4-Spo6 kinase complex regulatory subunit Spo6	0.535	0.784695
SPAC1834.08	SPAC8F11.07C	mak1	cdc24	histidine kinase Mak1	DNA replication protein Cdc24	0.547	0.784567
SPAC1834.08	SPAC57A10.06	mak1	mug15	histidine kinase Mak1	sequence orphan	0.422	0.78455
SPAC1834.08	SPBC14F5.08	mak1	med7	histidine kinase Mak1	mediator complex subunit Med7	0.523	0.784047
SPCC74.06	SPBC12C2.13C	mak3	fnx1	histidine kinase Mak3	vacuolar membrane amino acid uptake transporter Fnx1	0.423	0.78386
SPAC1834.08	SPAC19D5.03	mak1	cid1	histidine kinase Mak1	poly(A) polymerase Cid1	0.509	0.783809
SPAC1834.08	SPAC29B12.03	mak1	spd1	histidine kinase Mak1	ribonucleotide reductase (RNR) inhibitor	0.459	0.78348
SPCC74.06	SPAC4F8.15	mak3	itr1	histidine kinase Mak3	myo-inositol transporter Itr1	0.409	0.783403
SPAC1834.08	SPAC17A5.10	mak1	SPAC17A5.10	histidine kinase Mak1	conserved fungal protein	0.538	0.783329
SPAC1834.08	SPAC1834.07	mak1	klp3	histidine kinase Mak1	kinesin-like protein Klp3	0.551	0.783222
SPAC1834.08	SPAC1002.20	mak1	SPAC1002.20	histidine kinase Mak1	sequence orphan	0.425	0.782832
SPAC1834.08	SPAPYUK71.03C	mak1	syn1	histidine kinase Mak1	synaptotagmin family C2 domain protein, Syn1	0.436	0.782816
SPCC74.06	SPAC11D3.08C	mak3	SPAC11D3.08C	histidine kinase Mak3	amino acid permease, unknown 1 (predicted)	0.449	0.782766
SPCC74.06	SPCC188.02	mak3	par1	histidine kinase Mak3	protein phosphatase regulatory subunit Par1	0.481	0.782482
SPCC74.06	SPBC19G7.04	mak3	SPBC19G7.04	histidine kinase Mak3	HMG box protein	0.588	0.782415
SPCC74.06	SPBC12C2.02C	mak3	ste20	histidine kinase Mak3	Rictor homolog, Ste20	0.401	0.782071
SPAC1834.08	SPBC1604.14C	mak1	shk1	histidine kinase Mak1	PAK-related kinase Shk1	0.518	0.781942
SPAC1834.08	SPAC630.15	mak1	mug177	histidine kinase Mak1	sequence orphan	0.426	0.781795
SPAC1834.08	SPAC18B11.04	mak1	ncs1	histidine kinase Mak1	related to neuronal calcium sensor Ncs1	0.451	0.781334
SPAC1834.08	SPBC8D2.07C	mak1	sfc9	histidine kinase Mak1	transcription factor TFIIIC complex subunit Sfc9 (predicted)	0.648	0.781289
SPCC74.06	SPBC1683.03C	mak3	SPBC1683.03C	histidine kinase Mak3	membrane transporter (predicted)	0.421	0.780962
SPAC1834.08	SPAC13A11.03	mak1	mcp7	histidine kinase Mak1	meiosis specific coiled-coil protein Mcp7	0.485	0.780492
SPAC1834.08	SPBC29B5.01	mak1	atf1	histidine kinase Mak1	transcription factor, Atf-CREB family Atf1	0.554	0.780299
SPCC74.06	SPBC530.02	mak3	SPBC530.02	histidine kinase Mak3	membrane transporter (predicted)	0.427	0.78021
SPAC1834.08	SPAC1F7.06	mak1	SPAC1F7.06	histidine kinase Mak1	ThiJ domain protein	0.451	0.780188
SPAC1834.08	SPCC31H12.03C	mak1	SPCC31H12.03C	histidine kinase Mak1	RNA binding protein (predicted)	0.574	0.780105
SPCC74.06	SPCC1682.15	mak3	mug122	histidine kinase Mak3	PX/PXA domain protein	0.5	0.779965
SPAC1834.08	SPAC11D3.13	mak1	SPAC11D3.13	histidine kinase Mak1	ThiJ domain protein	0.458	0.779954
SPAC1834.08	SPAC1006.09	mak1	win1	histidine kinase Mak1	MAP kinase kinase kinase Win1	0.559	0.779628
SPAC1834.08	SPAC2F3.12C	mak1	SPAC2F3.12C	histidine kinase Mak1	thioredoxin fold protein (predicted)	0.482	0.779572
SPAC1834.08	SPAC13G6.09	mak1	SPAC13G6.09	histidine kinase Mak1	SSU-rRNA maturation protein Tsr4 homolog 2 (predicted)	0.467	0.779212
SPCC74.06	SPBC20F10.03	mak3	SPBC20F10.03	histidine kinase Mak3	conserved eukaryotic protein	0.422	0.779132
SPCC74.06	SPAC17C9.05C	mak3	pmc3	histidine kinase Mak3	mediator complex subunit Pmc3/Med27	0.59	0.778927
SPCC74.06	SPBC646.12C	mak3	gap1	histidine kinase Mak3	GTPase activating protein Gap1	0.459	0.778737
SPCC74.06	SPBC29A10.12	mak3	SPBC29A10.12	histidine kinase Mak3	HMG-box variant	0.554	0.77847
SPAC1834.08	SPAC23D3.07	mak1	pup1	histidine kinase Mak1	20S proteasome component beta 2 (predicted)	0.423	0.778372
SPAC1834.08	SPBC4B4.11	mak1	SPBC4B4.11	histidine kinase Mak1	conserved fungal protein	0.382	0.778248
SPAC1834.08	SPAC23H3.03C	mak1	npr2	histidine kinase Mak1	Npr2/3 complex subunit Npr2 (predicted)	0.512	0.778159
SPAC1834.08	SPAC5H10.07	mak1	SPAC5H10.07	histidine kinase Mak1	sequence orphan	0.428	0.778135
SPCC74.06	SPCC18.06C	mak3	caf1	histidine kinase Mak3	CCR4-Not complex CAF1 family ribonuclease subunit Caf1	0.652	0.778112
SPAC1834.08	SPAC19E9.03	mak1	pas1	histidine kinase Mak1	cyclin Pas1	0.616	0.77806
SPAC1834.08	SPAC19D5.06C	mak1	din1	histidine kinase Mak1	Dhp1p-interacting protein Din1	0.551	0.777725
SPCC74.06	SPBC365.12C	mak3	ish1	histidine kinase Mak3	LEA domain protein	0.421	0.77763
SPAC1834.08	SPAC30D11.08C	mak1	phf2	histidine kinase Mak1	PHD finger containing protein Phf2	0.614	0.777615
SPAC1834.08	SPBC13E7.03C	mak1	SPBC13E7.03C	histidine kinase Mak1	RNA hairpin binding protein (predicted)	0.567	0.777468
SPCC74.06	SPAC29E6.08	mak3	tbp1	histidine kinase Mak3	TATA-binding protein (TBP)	0.597	0.777331
SPCC74.06	SPBC1709.13C	mak3	set10	histidine kinase Mak3	ribosomal lysine methyltransferase Set10	0.628	0.777297
SPCC74.06	SPAC22F3.09C	mak3	res2	histidine kinase Mak3	MBF transcription factor complex subunit Res2	0.657	0.777291
SPAC1834.08	SPAC31A2.10	mak1	SPAC31A2.10	histidine kinase Mak1	Ran GTPase binding protein (predicted)	0.464	0.77724
SPAC1834.08	SPAC458.07	mak1	tfa1	histidine kinase Mak1	transcription factor TFIIE alpha subunit, TFIIEA, Tfa1	0.604	0.777207
SPCC74.06	SPCC1450.12	mak3	SPCC1450.12	histidine kinase Mak3	conserved fungal protein	0.431	0.77712
SPAC1834.08	SPAC4G8.04	mak1	SPAC4G8.04	histidine kinase Mak1	GTPase activating protein (predicted)	0.488	0.777116
SPCC74.06	SPAPB1E7.08C	mak3	SPAPB1E7.08C	histidine kinase Mak3	membrane transporter (predicted)	0.35	0.776764
SPAC1834.08	SPAC3H8.08C	mak1	SPAC3H8.08C	histidine kinase Mak1	transcription factor (predicted)	0.612	0.776705
SPCC74.06	SPBC211.03C	mak3	SPBC211.03C	histidine kinase Mak3	guanyl-nucleotide exchange factor (predicted)	0.407	0.776416
SPAC1834.08	SPAC29A4.07	mak1	srb6	histidine kinase Mak1	mediator complex subunit Srb6	0.581	0.776113
SPAC1834.08	SPAC23G3.05C	mak1	SPAC23G3.05C	histidine kinase Mak1	regulator of G-protein signaling (RGS) domain (predicted)	0.434	0.776057
SPCC74.06	SPCC736.08	mak3	cbf11	histidine kinase Mak3	CBF1/Su(H)/LAG-1 family transcription factor Cbf11	0.627	0.775826
SPAC1834.08	SPAC4D7.11	mak1	dsc4	histidine kinase Mak1	conserved fungal protein	0.47	0.775726
SPAC1834.08	SPBP16F5.03C	mak1	tra1	histidine kinase Mak1	SAGA complex phosphatidylinositol pseudokinase Tra1	0.554	0.7757
SPCC74.06	SPAC18B11.11	mak3	SPAC18B11.11	histidine kinase Mak3	GTPase activating protein (predicted)	0.507	0.775658
SPCC74.06	SPAC1399.01C	mak3	SPAC1399.01C	histidine kinase Mak3	membrane transporter (predicted)	0.423	0.775507
SPCC74.06	SPAC1A6.06C	mak3	meu31	histidine kinase Mak3	sequence orphan Meu31	0.517	0.775296
SPAC1834.08	SPAC23C11.11	mak1	cka1	histidine kinase Mak1	serine/threonine protein kinase Cka1	0.424	0.775049
SPCC74.06	SPAC644.11C	mak3	pkp1	histidine kinase Mak3	mitochondrial pyruvate dehydrogenase (lipoamide) kinase Pkp1 (predicted)	0.482	0.774744
SPAC1834.08	SPBC1685.05	mak1	SPBC1685.05	histidine kinase Mak1	serine protease (predicted)	0.504	0.774716
SPAC1834.08	SPBC1778.09	mak1	SPBC1778.09	histidine kinase Mak1	GTPase activating protein (predicted)	0.344	0.774698
SPAC1834.08	SPAC1D4.01	mak1	SPAC1D4.01	histidine kinase Mak1	human c9orf78 ortholog	0.404	0.774648
SPAC1834.08	SPAC1A6.08C	mak1	mug125	histidine kinase Mak1	sequence orphan	0.473	0.774535
SPAC1834.08	SPCC191.03C	mak1	SPCC191.03C	histidine kinase Mak1	sequence orphan	0.417	0.774463
SPCC74.06	SPAC1952.16	mak3	rga9	histidine kinase Mak3	RhoGAP, GTPase activator towards Rho/Rac/Cdc42-like small GTPases (predicted)	0.471	0.774457
SPAC1834.08	SPBP4G3.02	mak1	pho1	histidine kinase Mak1	acid phosphatase Pho1	0.457	0.774409
SPAC1834.08	SPCC18.07	mak1	rpc53	histidine kinase Mak1	DNA-directed RNA polymerase III complex subunit Rpc53 (predicted)	0.628	0.774376
SPAC1834.08	SPAC1782.09C	mak1	clp1	histidine kinase Mak1	Cdc14-related protein phosphatase Clp1/Flp1	0.49	0.774226
SPCC74.06	SPAPB1A11.01	mak3	mfc1	histidine kinase Mak3	membrane transporter (predicted)	0.417	0.774142
SPCC74.06	SPCC126.12	mak3	SPCC126.12	histidine kinase Mak3	NGG1 interacting factor 3 family, implicated in trancription	0.607	0.774137
SPCC74.06	SPAC589.12	mak3	SPAC589.12	histidine kinase Mak3	glycosylceramide biosynthesis protein (predicted)	0.454	0.774054
SPCC74.06	SPBPB10D8.05C	mak3	SPBPB10D8.05C	histidine kinase Mak3	membrane transporter (predicted)	0.4	0.773991
SPAC1834.08	SPAC22F8.03C	mak1	SPAC22F8.03C	histidine kinase Mak1	sequence orphan	0.429	0.77392
SPAC1834.08	SPBC1A4.04	mak1	SPBC1A4.04	histidine kinase Mak1	sequence orphan	0.489	0.773824
SPCC74.06	SPBPB10D8.06C	mak3	SPBPB10D8.06C	histidine kinase Mak3	membrane transporter (predicted)	0.398	0.773799
SPAC1834.08	SPAPYUG7.04C	mak1	rpb9	histidine kinase Mak1	DNA-directed RNA polymerase II complex subunit Rpb9	0.598	0.773529
SPCC74.06	SPAC24H6.11C	mak3	SPAC24H6.11C	histidine kinase Mak3	sulfate transporter (predicted)	0.451	0.773136
SPCC74.06	SPCC4B3.12	mak3	set9	histidine kinase Mak3	histone lysine methyltransferase Set9	0.655	0.773006
SPCC74.06	SPAC4G8.04	mak3	SPAC4G8.04	histidine kinase Mak3	GTPase activating protein (predicted)	0.485	0.772851
SPCC74.06	SPBC1773.15	mak3	SPBC1773.15	histidine kinase Mak3	dipeptide transmembrane transporter (predicted)	0.487	0.772757
SPAC1834.08	SPAC186.07C	mak1	SPAC186.07C	histidine kinase Mak1	hydroxyacid dehydrogenase (predicted)	0.41	0.772717
SPCC74.06	SPAC1952.05	mak3	gcn5	histidine kinase Mak3	SAGA complex histone acetyltransferase catalytic subunit Gcn5	0.631	0.772688
SPCC74.06	SPBC29A3.17	mak3	gef3	histidine kinase Mak3	RhoGEF Gef3	0.516	0.7725
SPCC74.06	SPAC1687.09	mak3	SPAC1687.09	histidine kinase Mak3	ENTH/VHS domain protein (predicted)	0.46	0.772496
SPCC74.06	SPCC794.04C	mak3	SPCC794.04C	histidine kinase Mak3	membrane transporter (predicted)	0.458	0.772484
SPAC1834.08	SPAC694.04C	mak1	SPAC694.04C	histidine kinase Mak1	conserved eukaryotic protein	0.354	0.772484
SPCC74.06	SPCP31B10.03C	mak3	med31	histidine kinase Mak3	mediator complex subunit Med31	0.589	0.771822
SPCC74.06	SPCC962.01	mak3	SPCC962.01	histidine kinase Mak3	C2 domain protein	0.463	0.771726
SPAC1834.08	SPAC1687.14C	mak1	SPAC1687.14C	histidine kinase Mak1	EF hand family protein, unknown role	0.316	0.77172
SPAC1834.08	SPAC688.13	mak1	scn1	histidine kinase Mak1	TatD DNase family Scn1	0.489	0.771691
SPAC1834.08	SPAC652.01	mak1	SPAC652.01	histidine kinase Mak1	BC10 family protein	0.398	0.771668
SPAC1834.08	SPBC28E12.03	mak1	rga4	histidine kinase Mak1	Rho-type GTPase activating protein Rga4	0.51	0.771637
SPAC1834.08	SPCP1E11.03	mak1	mug170	histidine kinase Mak1	arrestin	0.519	0.771594
SPAC1834.08	SPAC821.04C	mak1	cid13	histidine kinase Mak1	poly(A) polymerase Cid13	0.561	0.771483
SPAC1834.08	SPAC22F3.09C	mak1	res2	histidine kinase Mak1	MBF transcription factor complex subunit Res2	0.657	0.771349
SPCC74.06	SPAC1A6.04C	mak3	plb1	histidine kinase Mak3	phospholipase B homolog Plb1	0.55	0.771185
SPAC1834.08	SPAC1556.08C	mak1	cbs2	histidine kinase Mak1	protein kinase activator (predicted)	0.585	0.770986
SPAC1834.08	SPAC17A2.08C	mak1	SPAC17A2.08C	histidine kinase Mak1	sequence orphan	0.553	0.770817
SPCC74.06	SPBPB10D8.04C	mak3	SPBPB10D8.04C	histidine kinase Mak3	membrane transporter (predicted)	0.43	0.770583
SPAC1834.08	SPBC354.11C	mak1	SPBC354.11C	histidine kinase Mak1	dubious	0.474	0.770581
SPCC74.06	SPCC330.07C	mak3	SPCC330.07C	histidine kinase Mak3	membrane transporter (predicted)	0.417	0.770559
SPCC74.06	SPBC691.05C	mak3	SPBC691.05C	histidine kinase Mak3	membrane transporter (predicted)	0.466	0.770434
SPAC1834.08	SPBC725.16	mak1	res1	histidine kinase Mak1	MBF transcription factor complex subunit Res1	0.613	0.77027
SPAC1834.08	SPAC1687.09	mak1	SPAC1687.09	histidine kinase Mak1	ENTH/VHS domain protein (predicted)	0.493	0.770224
SPAC1834.08	SPAC9.11	mak1	SPAC9.11	histidine kinase Mak1	sequence orphan	0.44	0.770142
SPCC74.06	SPBC18E5.08	mak3	SPBC18E5.08	histidine kinase Mak3	N-acetyltransferase (predicted)	0.498	0.769901
SPCC74.06	SPBC2F12.11C	mak3	rep2	histidine kinase Mak3	transcriptional activator, MBF subunit Rep2	0.629	0.76964
SPCC74.06	SPAC652.01	mak3	SPAC652.01	histidine kinase Mak3	BC10 family protein	0.46	0.769442
SPCC74.06	SPAC694.04C	mak3	SPAC694.04C	histidine kinase Mak3	conserved eukaryotic protein	0.387	0.769075
SPAC1834.08	SPBC29A10.12	mak1	SPBC29A10.12	histidine kinase Mak1	HMG-box variant	0.576	0.768891
SPAC1834.08	SPBC29A3.08	mak1	pof4	histidine kinase Mak1	elongin-A, F-box protein Pof4 (predicted)	0.616	0.768819
SPCC74.06	SPAC31A2.16	mak3	gef2	histidine kinase Mak3	RhoGEF Gef2	0.494	0.768774
SPAC1834.08	SPBC30D10.10C	mak1	tor1	histidine kinase Mak1	phosphatidylinositol kinase Tor1	0.442	0.76876
SPCC74.06	SPBC1271.10C	mak3	SPBC1271.10C	histidine kinase Mak3	membrane transporter (predicted)	0.446	0.768713
SPAC1834.08	SPCPB16A4.02C	mak1	SPCPB16A4.02C	histidine kinase Mak1	conserved fungal protein	0.454	0.768677
SPCC74.06	SPCC757.11C	mak3	SPCC757.11C	histidine kinase Mak3	membrane transporter (predicted)	0.464	0.768577
SPAC1834.08	SPAC18B11.08C	mak1	SPAC18B11.08C	histidine kinase Mak1	conserved fungal protein	0.426	0.768453
SPAC1834.08	SPBC21D10.05C	mak1	ucp3	histidine kinase Mak1	GTPase activating protein Ucp3 (predicted)	0.548	0.768405
SPCC74.06	SPAC26F1.11	mak3	SPAC26F1.11	histidine kinase Mak3	dubious	0.426	0.768187
SPAC1834.08	SPAC1F5.11C	mak1	tra2	histidine kinase Mak1	phosphatidylinositol kinase-related protein Tra2	0.53	0.768176
SPAC1834.08	SPBC3E7.07C	mak1	SPBC3E7.07C	histidine kinase Mak1	DUF757 family protein	0.311	0.767818
SPCC74.06	SPAC323.07C	mak3	SPAC323.07C	histidine kinase Mak3	MatE family transporter (predicted)	0.404	0.767709
SPAC1834.08	SPBC1347.06C	mak1	cki1	histidine kinase Mak1	serine/threonine protein kinase Cki1	0.513	0.767668
SPCC74.06	SPAC29B12.13	mak3	SPAC29B12.13	histidine kinase Mak3	S-(hydroxymethyl)glutathione synthase activity (predicted)	0.469	0.767643
SPCC74.06	SPBC14F5.11C	mak3	mug186	histidine kinase Mak3	sorting nexin Snx41 (predicted)	0.402	0.767413
SPCC74.06	SPAC57A10.09C	mak3	nhp6	histidine kinase Mak3	High-mobility group non-histone chromatin protein (predicted)	0.556	0.767408
SPAC1834.08	SPBC28F2.09	mak1	SPBC28F2.09	histidine kinase Mak1	transcription factor TFIIA complex large subunit (predicted)	0.609	0.767388
SPCC74.06	SPBC3B8.02	mak3	php5	histidine kinase Mak3	CCAAT-binding factor complex subunit Php5	0.611	0.767374
SPCC74.06	SPCC584.13	mak3	SPCC584.13	histidine kinase Mak3	amino acid permease (predicted)	0.448	0.76732
SPAC1834.08	SPBC1778.08C	mak1	arc3	histidine kinase Mak1	ARP2/3 actin-organizing complex subunit Arc21	0.393	0.767214
SPAC1834.08	SPAC167.01	mak1	ire1	histidine kinase Mak1	serine/threonine protein kinase Ppk4/ sensor for unfolded proteins in the ER (predicted)	0.441	0.767182
SPAC1834.08	SPAC15E1.10	mak1	SPAC15E1.10	histidine kinase Mak1	PI31 proteasome inhibitor (predicted)	0.438	0.767173
SPAC1834.08	SPBC15D4.03	mak1	slm9	histidine kinase Mak1	hira protein Slm9	0.633	0.767122
SPAC1834.08	SPAC1A6.06C	mak1	meu31	histidine kinase Mak1	sequence orphan Meu31	0.488	0.767011
SPAC1834.08	SPBCPT2R1.03	mak1	SPBCPT2R1.03	histidine kinase Mak1	hypothetical protein	0.419	0.766477
SPAC1834.08	SPBC2G2.02	mak1	syj1	histidine kinase Mak1	inositol-polyphosphate 5-phosphatase (synaptojanin homolog 1)	0.427	0.76646
SPCC74.06	SPAC8F11.07C	mak3	cdc24	histidine kinase Mak3	DNA replication protein Cdc24	0.578	0.766224
SPCC74.06	SPCC417.10	mak3	SPCC417.10	histidine kinase Mak3	dipeptide transmembrane transporter (predicted)	0.469	0.766134
SPAC1834.08	SPBC1652.01	mak1	SPBC1652.01	histidine kinase Mak1	ribosomal RNA processing element (RRPE)-binding protein (predicted)	0.464	0.766117
SPAC1834.08	SPBC3F6.05	mak1	rga1	histidine kinase Mak1	Rho-type GTPase activating protein Rga1	0.519	0.766028
SPCC74.06	SPAC11D3.06	mak3	SPAC11D3.06	histidine kinase Mak3	MatE family transporter (predicted)	0.422	0.765997
SPAC1834.08	SPAC10F6.15	mak1	SPAC10F6.15	histidine kinase Mak1	S. pombe specific UPF0300 family protein 1	0.475	0.765982
SPAC1834.08	SPBC17D1.01	mak1	SPBC17D1.01	histidine kinase Mak1	transcriptional regulatory protein Spp41 (predicted)	0.471	0.765976
SPAC1834.08	SPAP8A3.02C	mak1	ofd2	histidine kinase Mak1	2 OG-Fe(II) oxygenase superfamily protein Ofd2	0.392	0.765713
SPAC1834.08	SPBC13E7.06	mak1	msd1	histidine kinase Mak1	mitotic-spindle disanchored Msd1	0.33	0.765648
SPAC1834.08	SPCC330.19C	mak1	SPCC330.19C	histidine kinase Mak1	sequence orphan	0.4	0.765562
SPAC1834.08	SPAC16A10.06C	mak1	nse2	histidine kinase Mak1	Smc5-6 complex non-SMC subunit 2	0.548	0.765359
SPCC74.06	SPBC56F2.05C	mak3	SPBC56F2.05C	histidine kinase Mak3	transcription factor (predicted)	0.58	0.765352
SPCC74.06	SPAC1006.06	mak3	rgf2	histidine kinase Mak3	RhoGEF Rgf2	0.438	0.765201
SPCC74.06	SPBC1348.14C	mak3	ght7	histidine kinase Mak3	hexose transporter Ght7 (predicted)	0.453	0.764707
SPAC1834.08	SPAC1006.03C	mak1	SPAC1006.03C	histidine kinase Mak1	human CCDC131 homolog	0.458	0.764362
SPAC1834.08	SPBC216.07C	mak1	tor2	histidine kinase Mak1	phosphatidylinositol kinase Tor2	0.465	0.764258
SPCC74.06	SPAP7G5.06	mak3	per1	histidine kinase Mak3	plasma membrane amino acid permease Per1	0.451	0.764209
SPCC74.06	SPAC20H4.11C	mak3	rho5	histidine kinase Mak3	Rho family GTPase Rho5	0.392	0.764071
SPCC74.06	SPCC1393.05	mak3	ers1	histidine kinase Mak3	RNA-silencing factor Ers1	0.511	0.763932
SPAC1834.08	SPCC1259.11C	mak1	gyp2	histidine kinase Mak1	GTPase activating protein Gyp2 (predicted)	0.398	0.763532
SPCC74.06	SPCC550.14	mak3	vgl1	histidine kinase Mak3	vigilin (predicted)	0.49	0.763506
SPAC1834.08	SPBC16A3.08C	mak1	SPBC16A3.08C	histidine kinase Mak1	Stm1 homolog (predicted)	0.413	0.763328
SPCC74.06	SPBC1105.06	mak3	pmc4	histidine kinase Mak3	mediator complex subunit Pmc4	0.626	0.763182
SPAC1834.08	SPBC1718.01	mak1	pop1	histidine kinase Mak1	cullin 1 adaptor protein Pop1	0.607	0.762553
SPCC74.06	SPBC24C6.06	mak3	gpa1	histidine kinase Mak3	G-protein alpha subunit	0.486	0.762551
SPCC74.06	SPBPB2B2.01	mak3	SPBPB2B2.01	histidine kinase Mak3	amino acid permease (predicted)	0.408	0.762524
SPCC74.06	SPBC1348.05	mak3	SPBC1348.05	histidine kinase Mak3	membrane transporter (predicted)	0.417	0.762219
SPAC1834.08	SPBC21C3.19	mak1	SPBC21C3.19	histidine kinase Mak1	SBDS family protein Rtc3 (predicted)	0.369	0.762156
SPAC1834.08	SPAC644.11C	mak1	pkp1	histidine kinase Mak1	mitochondrial pyruvate dehydrogenase (lipoamide) kinase Pkp1 (predicted)	0.476	0.762145
SPAC1834.08	SPCP31B10.03C	mak1	med31	histidine kinase Mak1	mediator complex subunit Med31	0.577	0.762096
SPCC74.06	SPCC663.14C	mak3	SPCC663.14C	histidine kinase Mak3	TRP-like ion channel (predicted)	0.388	0.762047
SPCC74.06	SPCC320.06	mak3	SPCC320.06	histidine kinase Mak3	conserved fungal protein	0.522	0.761806
SPCC74.06	SPCC4F11.05	mak3	SPCC4F11.05	histidine kinase Mak3	dubious	0.424	0.761538
SPCC74.06	SPCC74.04	mak3	SPCC74.04	histidine kinase Mak3	amino acid permease (predicted)	0.425	0.761452
SPAC1834.08	SPAC23H3.08C	mak1	bub3	histidine kinase Mak1	mitotic spindle checkpoint protein Bub3	0.573	0.761303
SPCC74.06	SPAC3C7.09	mak3	set8	histidine kinase Mak3	lysine methyltransferase Set8 (predicted)	0.63	0.76128
SPAC1834.08	SPAC4A8.07C	mak1	SPAC4A8.07C	histidine kinase Mak1	sphingoid long chain base kinase (predicted)	0.489	0.761194
SPCC74.06	SPCC2H8.04	mak3	SPCC2H8.04	histidine kinase Mak3	ACN9 family protein	0.446	0.760935
SPCC74.06	SPAC222.09	mak3	seb1	histidine kinase Mak3	RNA-binding protein Seb1	0.558	0.760667
SPCC74.06	SPAC922.05C	mak3	SPAC922.05C	histidine kinase Mak3	membrane transporter (predicted)	0.432	0.760585
SPAC1834.08	SPAC1565.06C	mak1	spg1	histidine kinase Mak1	GTPase Spg1	0.495	0.760359
SPCC74.06	SPAC1002.15C	mak3	pmc5	histidine kinase Mak3	mediator complex subunit Pmc5	0.591	0.760316
SPAC1834.08	SPBC428.12C	mak1	SPBC428.12C	histidine kinase Mak1	RNA-binding protein	0.435	0.760108
SPCC74.06	SPCC613.01	mak3	SPCC613.01	histidine kinase Mak3	membrane transporter (predicted)	0.44	0.759918
SPCC74.06	SPCC126.07C	mak3	SPCC126.07C	histidine kinase Mak3	human CTD-binding SR-like protein rA9 homolog (predicted)	0.624	0.759674
SPAC1834.08	SPBC337.13C	mak1	gtr1	histidine kinase Mak1	Gtr1/RagA G protein Gtr1 (predicted)	0.344	0.759614
SPCC74.06	SPCPB1C11.02	mak3	SPCPB1C11.02	histidine kinase Mak3	amino acid permease (predicted)	0.38	0.759511
SPCC74.06	SPCC965.11C	mak3	SPCC965.11C	histidine kinase Mak3	amino acid transporter (predicted)	0.416	0.759458
SPCC74.06	SPCC757.13	mak3	SPCC757.13	histidine kinase Mak3	dipeptide transmemembrane transporter (predicted)	0.391	0.759431
SPCC74.06	SPAC1B3.15C	mak3	SPAC1B3.15C	histidine kinase Mak3	vigtamin H transporter (predicted)	0.442	0.759316
SPCC74.06	SPAC1F7.04	mak3	rho1	histidine kinase Mak3	Rho family GTPase Rho1	0.394	0.759264
SPAC1834.08	SPCC1739.12	mak1	ppe1	histidine kinase Mak1	serine/threonine protein phosphatase Ppe1	0.461	0.759089
SPAC1834.08	SPBC28E12.01C	mak1	apc13	histidine kinase Mak1	anaphase-promoting complex subunit Apc13	0.46	0.758818
SPAC1834.08	SPBC19C2.03	mak1	rpc10	histidine kinase Mak1	DNA-directed RNA polymerase I, II and III subunit Rpc10	0.606	0.758692
SPAC1834.08	SPAC694.06C	mak1	mrc1	histidine kinase Mak1	mediator of replication checkpoint 1	0.461	0.75805
SPCC74.06	SPCC613.02	mak3	SPCC613.02	histidine kinase Mak3	membrane transporter (predicted)	0.45	0.757884
SPAC1834.08	SPAC3H1.11	mak1	hsr1	histidine kinase Mak1	transcription factor Hsr1	0.616	0.75778
SPCC74.06	SPAC15A10.01	mak3	atm1	histidine kinase Mak3	ABC family iron transporter Atm1	0.383	0.757757
SPCC74.06	SPCC794.06	mak3	SPCC794.06	histidine kinase Mak3	TDT malic acid transporter (predicted)	0.422	0.75758
SPAC1834.08	SPBP8B7.26	mak1	SPBP8B7.26	histidine kinase Mak1	sequence orphan	0.45	0.757568
SPCC74.06	SPBC1652.02	mak3	SPBC1652.02	histidine kinase Mak3	APC amino acid transporter (predicted)	0.372	0.757452
SPCC74.06	SPAPB24D3.09C	mak3	pdr1	histidine kinase Mak3	ABC transporter Pdr1	0.473	0.757422
SPAC1834.08	SPCC962.01	mak1	SPCC962.01	histidine kinase Mak1	C2 domain protein	0.509	0.75741
SPCC74.06	SPCC794.03	mak3	SPCC794.03	histidine kinase Mak3	amino acid permease (predicted)	0.433	0.757372
SPAC1834.08	SPAC2F7.09C	mak1	SPAC2F7.09C	histidine kinase Mak1	mitochondrial GTPase related protein (prediected)	0.486	0.757263
SPAC1834.08	SPAC1B3.03C	mak1	wis2	histidine kinase Mak1	cyclophilin family peptidyl-prolyl cis-trans isomerase Wis2	0.45	0.75711
SPAC1834.08	SPBC409.18	mak1	SPBC409.18	histidine kinase Mak1	phosphatidic acid phosphatase (predicted)	0.449	0.757093
SPCC74.06	SPBC19F8.06C	mak3	meu22	histidine kinase Mak3	amino acid permease, predicted Meu22	0.442	0.757044
SPAC1834.08	SPBC12C2.02C	mak1	ste20	histidine kinase Mak1	Rictor homolog, Ste20	0.452	0.756867
SPAC1834.08	SPBC17A3.06	mak1	SPBC17A3.06	histidine kinase Mak1	phosphoprotein phosphatase (predicted)	0.58	0.756848
SPAC1834.08	SPAC4F10.18	mak1	nup37	histidine kinase Mak1	WD repeat protein, nucleoporin Nup37 (predicted)	0.489	0.756708
SPCC74.06	SPCC191.04C	mak3	SPCC191.04C	histidine kinase Mak3	dubious	0.488	0.756675
SPCC74.06	SPAC343.03	mak3	apc11	histidine kinase Mak3	anaphase-promoting complex subunit Apc11	0.524	0.756645
SPCC74.06	SPBC359.03C	mak3	aat1	histidine kinase Mak3	amino acid transporter Aat1 (predicted)	0.439	0.756641
SPCC74.06	SPAC1D4.07C	mak3	SPAC1D4.07C	histidine kinase Mak3	dubious	0.524	0.756632
SPAC1834.08	SPAC3G6.07	mak1	SPAC3G6.07	histidine kinase Mak1	dubious	0.403	0.756514
SPCC74.06	SPAC5H10.07	mak3	SPAC5H10.07	histidine kinase Mak3	sequence orphan	0.457	0.756446
SPCC74.06	SPBC8D2.07C	mak3	sfc9	histidine kinase Mak3	transcription factor TFIIIC complex subunit Sfc9 (predicted)	0.625	0.756299
SPCC74.06	SPBPB2B2.16C	mak3	SPBPB2B2.16C	histidine kinase Mak3	MFS family membrane transporter (predicted)	0.423	0.756285
SPAC1834.08	SPCC1393.08	mak1	SPCC1393.08	histidine kinase Mak1	transcription factor, zf-GATA type (predicted)	0.614	0.756265
SPCC74.06	SPCC584.12	mak3	mug42	histidine kinase Mak3	sequence orphan	0.455	0.755536
SPCC74.06	SPAPB8E5.03	mak3	mae1	histidine kinase Mak3	malic acid transport protein Mae1	0.453	0.755446
SPCC74.06	SPBC21D10.07	mak3	cmc1	histidine kinase Mak3	mitochondrial inner membrane protein involved in cytochrome oxidase biogenesis Cmc1 (predicted)	0.439	0.75517
SPAC1834.08	SPAC31A2.16	mak1	gef2	histidine kinase Mak1	RhoGEF Gef2	0.496	0.755103
SPCC74.06	SPBCPT2R1.03	mak3	SPBCPT2R1.03	histidine kinase Mak3	hypothetical protein	0.425	0.754988
SPAC1834.08	SPAC57A10.09C	mak1	nhp6	histidine kinase Mak1	High-mobility group non-histone chromatin protein (predicted)	0.586	0.754666
SPAC1834.08	SPAC3H1.06C	mak1	SPAC3H1.06C	histidine kinase Mak1	membrane transporter (predicted)	0.399	0.754583
SPCC74.06	SPAC3G9.04	mak3	ssu72	histidine kinase Mak3	phosphoric ester hydrolase Ssu72 (predicted)	0.642	0.754375
SPAC1834.08	SPBC337.14	mak1	rpb4	histidine kinase Mak1	DNA-directed RNA polymerase II complex subunit Rpb4	0.592	0.754092
SPAC1834.08	SPBC32H8.05	mak1	SPBC32H8.05	histidine kinase Mak1	conserved fungal protein	0.393	0.754091
SPCC74.06	SPAC977.02	mak3	SPAC977.02	histidine kinase Mak3	S. pombe specific 5Tm protein family	0.506	0.754007
SPCC74.06	SPBC18E5.05C	mak3	SPBC18E5.05C	histidine kinase Mak3	elongator complex subunit Iki1 (predicted)	0.604	0.754002
SPAC1834.08	SPAC11G7.02	mak1	pub1	histidine kinase Mak1	HECT-type ubiquitin-protein ligase E3 Pub1	0.431	0.753999
SPCC74.06	SPAC1250.02	mak3	mug95	histidine kinase Mak3	sequence orphan	0.432	0.753959
SPCC74.06	SPAC13G6.13	mak3	SPAC13G6.13	histidine kinase Mak3	sequence orphan	0.482	0.753878
SPAC1834.08	SPBC27.02C	mak1	ask1	histidine kinase Mak1	DASH complex subunit Ask1	0.429	0.753864
SPAC1834.08	SPCC338.16	mak1	pof3	histidine kinase Mak1	F-box protein Pof3	0.63	0.75368
SPCC74.06	SPAC3A11.06	mak3	mvp1	histidine kinase Mak3	sorting nexin Mvp1 (predicted)	0.427	0.753662
SPCC74.06	SPCC1259.14C	mak3	meu27	histidine kinase Mak3	S. pombe specific UPF0300 family protein 5	0.512	0.753634
SPCC74.06	SPAC14C4.07	mak3	SPAC14C4.07	histidine kinase Mak3	membrane transporter (predicted)	0.391	0.753595
SPCC74.06	SPAC19B12.07C	mak3	SPAC19B12.07C	histidine kinase Mak3	human ZNF277 ortholog	0.504	0.753317
SPAC1834.08	SPCC191.04C	mak1	SPCC191.04C	histidine kinase Mak1	dubious	0.443	0.752881
SPAC1834.08	SPAC12B10.10	mak1	SPAC12B10.10	histidine kinase Mak1	sequence orphan	0.42	0.752706
SPAC1834.08	SPAC1952.15C	mak1	rec24	histidine kinase Mak1	meiotic recombination protein Rec24	0.481	0.752497
SPAC1834.08	SPBC83.18C	mak1	fic1	histidine kinase Mak1	C2 domain protein Fic1	0.423	0.752477
SPAC1834.08	SPAPB8E5.08	mak1	SPAPB8E5.08	histidine kinase Mak1	dubious	0.433	0.752366
SPCC74.06	SPBC16C6.03C	mak3	SPBC16C6.03C	histidine kinase Mak3	ribosome assembly protein (predicted)	0.452	0.752277
SPCC74.06	SPAC19A8.01C	mak3	sec73	histidine kinase Mak3	guanyl-nucleotide exchange factor Sec73 (predicted)	0.396	0.752263
SPCC74.06	SPAC19G12.13C	mak3	poz1	histidine kinase Mak3	Pot1 associated protein Poz1	0.47	0.752262
SPAC1834.08	SPBC28F2.11	mak1	SPBC28F2.11	histidine kinase Mak1	HMG box protein	0.579	0.752242
SPCC74.06	SPAC17C9.01C	mak3	nuc2	histidine kinase Mak3	anaphase-promoting complex subunit Apc3	0.597	0.752229
SPCC74.06	SPAC1039.09	mak3	isp5	histidine kinase Mak3	amino acid permease Isp5	0.439	0.752157
SPCC74.06	SPBC359.01	mak3	SPBC359.01	histidine kinase Mak3	amino acid permease (predicted)	0.4	0.752008
SPAC1834.08	SPBC1105.17	mak1	cnp1	histidine kinase Mak1	centromere-specific histone H3 CENP-A	0.559	0.751914
SPAC1834.08	SPBC557.05	mak1	SPBC557.05	histidine kinase Mak1	arrestin	0.468	0.751899
SPAC1834.08	SPAC6B12.15	mak1	cpc2	histidine kinase Mak1	RACK1 ortholog Cpc2	0.518	0.751823
SPCC74.06	SPAC9E9.12C	mak3	ybt1	histidine kinase Mak3	ABC transporter Ybt1	0.412	0.751807
SPAC1834.08	SPAPB1E7.05	mak1	gde1	histidine kinase Mak1	glycerophosphoryl diester phosphodiesterase Gde1 (predicted)	0.457	0.751788
SPAC1834.08	SPAC19G12.13C	mak1	poz1	histidine kinase Mak1	Pot1 associated protein Poz1	0.406	0.751753
SPAC1834.08	SPAC3A11.02	mak1	cps3	histidine kinase Mak1	zinc finger protein Cps3	0.529	0.751636
SPCC74.06	SPAC22F8.04	mak3	SPAC22F8.04	histidine kinase Mak3	triose phosphate transporter (predicted)	0.354	0.751517
SPAC1834.08	SPBC365.12C	mak1	ish1	histidine kinase Mak1	LEA domain protein	0.424	0.751265
SPCC74.06	SPBC557.03C	mak3	pim1	histidine kinase Mak3	Ran GDP/GTP exchange factor	0.442	0.751202
SPAC1834.08	SPAC926.02	mak1	SPAC926.02	histidine kinase Mak1	conserved fungal protein	0.421	0.751046
SPCC74.06	SPAC750.02C	mak3	SPAC750.02C	histidine kinase Mak3	membrane transporter (predicted)	0.437	0.75097
SPCC74.06	SPAC29B12.06C	mak3	rcd1	histidine kinase Mak3	RNA-binding protein, CCR4-NOT complex subunit Rcd1	0.648	0.750925
SPCC74.06	SPCC1322.03	mak3	SPCC1322.03	histidine kinase Mak3	TRP-like ion channel (predicted)	0.431	0.750768
SPAC1834.08	SPBC3E7.06C	mak1	fnx2	histidine kinase Mak1	vacuolar membrane amino acid uptake transporter Fnx2	0.408	0.750674
SPCC74.06	SPCC1235.13	mak3	ght6	histidine kinase Mak3	hexose transporter Ght6	0.483	0.750606
SPAC1834.08	SPCC1682.15	mak1	mug122	histidine kinase Mak1	PX/PXA domain protein	0.472	0.750193
SPCC74.06	SPBC15D4.02	mak3	SPBC15D4.02	histidine kinase Mak3	transcription factor, zf-fungal binuclear cluster type (predicted)	0.619	0.75013
SPAC1834.08	SPAC56F8.13	mak1	SPAC56F8.13	histidine kinase Mak1	dubious	0.443	0.750044
SPCC74.06	SPAC17A2.13C	mak3	rad25	histidine kinase Mak3	14-3-3 protein Rad25	0.414	0.749919
SPCC74.06	SPAC3H1.11	mak3	hsr1	histidine kinase Mak3	transcription factor Hsr1	0.605	0.749631
SPAC1834.08	SPAC22H10.07	mak1	scd2	histidine kinase Mak1	scaffold protein Scd2	0.399	0.749259
SPAC1834.08	SPAC1565.04C	mak1	ste4	histidine kinase Mak1	adaptor protein Ste4	0.395	0.749138
SPAC1834.08	SPBPB10D8.04C	mak1	SPBPB10D8.04C	histidine kinase Mak1	membrane transporter (predicted)	0.415	0.749094
SPAC1834.08	SPCC1020.04C	mak1	rpb6	histidine kinase Mak1	DNA-directed RNA polymerase I, II and III subunit Rpb6	0.579	0.749075
SPAC1834.08	SPAC23E2.03C	mak1	ste7	histidine kinase Mak1	meiotic suppressor protein Ste7	0.56	0.748965
SPAC1834.08	SPBP4H10.12	mak1	SPBP4H10.12	histidine kinase Mak1	conserved protein	0.38	0.748942
SPCC74.06	SPAC11E3.06	mak3	map1	histidine kinase Mak3	MADS-box transcription factor Map1	0.596	0.748447
SPAC1834.08	SPBP23A10.08	mak1	alp5	histidine kinase Mak1	actin-like protein Arp4	0.638	0.748381
SPCC74.06	SPCC576.04	mak3	SPCC576.04	histidine kinase Mak3	conserved eukaryotic protein	0.443	0.748376
SPAC1834.08	SPAC227.17C	mak1	SPAC227.17C	histidine kinase Mak1	conserved protein	0.427	0.748287
SPCC74.06	SPBPB21E7.05	mak3	SPBPB21E7.05	histidine kinase Mak3	sequence orphan	0.45	0.747986
SPCC74.06	SPAC16.05C	mak3	sfp1	histidine kinase Mak3	transcription factor Sfp1 (predicted)	0.639	0.747695
SPAC1834.08	SPAC1D4.07C	mak1	SPAC1D4.07C	histidine kinase Mak1	dubious	0.476	0.747686
SPAC1834.08	SPAC2C4.10C	mak1	SPAC2C4.10C	histidine kinase Mak1	sequence orphan	0.353	0.747646
SPAC1834.08	SPBC16A3.15C	mak1	nda2	histidine kinase Mak1	tubulin alpha 1	0.44	0.747622
SPCC74.06	SPAC1039.01	mak3	SPAC1039.01	histidine kinase Mak3	amino acid permease (predicted)	0.449	0.747522
SPAC1834.08	SPAC186.06	mak1	SPAC186.06	histidine kinase Mak1	ER unfolded protein response protein (predicted)	0.419	0.747241
SPAC1834.08	SPBPB10D8.05C	mak1	SPBPB10D8.05C	histidine kinase Mak1	membrane transporter (predicted)	0.364	0.747103
SPCC74.06	SPBP4G3.03	mak3	SPBP4G3.03	histidine kinase Mak3	PI31 proteasome regulator related	0.436	0.747098
SPCC74.06	SPCC757.04	mak3	SPCC757.04	histidine kinase Mak3	transcription factor (predicted)	0.569	0.747006
SPAC1834.08	SPAC750.03C	mak1	SPAC750.03C	histidine kinase Mak1	methyltransferase (predicted)	0.482	0.746989
SPAC1834.08	SPBPB10D8.06C	mak1	SPBPB10D8.06C	histidine kinase Mak1	membrane transporter (predicted)	0.361	0.746983
SPAC1834.08	SPAC1805.01C	mak1	ppk6	histidine kinase Mak1	serine/threonine protein kinase Ppk6 (predicted)	0.489	0.74663
SPCC74.06	SPAC10F6.16	mak3	mug134	histidine kinase Mak3	mRNA stability protein Igo1 (predicted)	0.414	0.746557
SPCC74.06	SPCC191.03C	mak3	SPCC191.03C	histidine kinase Mak3	sequence orphan	0.478	0.746321
SPAC1834.08	SPAC25G10.03	mak1	zip1	histidine kinase Mak1	transcription factor Zip1	0.586	0.746263
SPCC74.06	SPBP8B7.30C	mak3	thi5	histidine kinase Mak3	transcription factor Thi5	0.605	0.746255
SPCC74.06	SPAPB1A10.08	mak3	SPAPB1A10.08	histidine kinase Mak3	sequence orphan	0.55	0.746198
SPCC74.06	SPBC4.05	mak3	mlo2	histidine kinase Mak3	zinc finger protein Mlo2	0.594	0.746152
SPAC1834.08	SPBC17D11.03C	mak1	SPBC17D11.03C	histidine kinase Mak1	conserved fungal protein	0.363	0.746117
SPAC1834.08	SPCC584.12	mak1	mug42	histidine kinase Mak1	sequence orphan	0.436	0.746032
SPCC74.06	SPBC11B10.09	mak3	cdc2	histidine kinase Mak3	cyclin-dependent protein kinase Cdk1/Cdc2	0.483	0.745917
SPCC74.06	SPCC1529.01	mak3	SPCC1529.01	histidine kinase Mak3	membrane transporter (predicted)	0.397	0.745914
SPAC1834.08	SPBC14C8.12	mak1	rpb8	histidine kinase Mak1	DNA-directed RNA polymerase I, II and III subunit Rpb8	0.556	0.74589
SPAC1834.08	SPBP35G2.04C	mak1	SPBP35G2.04C	histidine kinase Mak1	sequence orphan	0.447	0.74589
SPAC1834.08	SPBP8B7.07C	mak1	set6	histidine kinase Mak1	histone lysine methyltransferase Set6 (predicted)	0.592	0.745818
SPAC1834.08	SPAC23G3.09	mak1	taf4	histidine kinase Mak1	transcription factor TFIID complex subunit Taf4 (predicted)	0.623	0.745726
SPAC1834.08	SPAC9E9.15	mak1	SPAC9E9.15	histidine kinase Mak1	CIA30 protein (predicted)	0.369	0.745618
SPCC74.06	SPAC25B8.14	mak3	mal2	histidine kinase Mak3	kinetochore protein, CENP-O ortholog Mal2	0.553	0.745608
SPCC74.06	SPAC5D6.05	mak3	2011-09-01	histidine kinase Mak3	mediator complex subunit Pmc6	0.634	0.745446
SPAC1834.08	SPBC1861.06C	mak1	mug131	histidine kinase Mak1	S. pombe specific UPF0300 family protein 4	0.459	0.745354
SPCC74.06	SPAC25B8.19C	mak3	SPAC25B8.19C	histidine kinase Mak3	transcription factor zf-C2H2 type (predicted)	0.577	0.745332
SPCC74.06	SPAPB1E7.05	mak3	gde1	histidine kinase Mak3	glycerophosphoryl diester phosphodiesterase Gde1 (predicted)	0.396	0.745289
SPAC1834.08	SPBC1604.12	mak1	SPBC1604.12	histidine kinase Mak1	sequence orphan	0.493	0.745281
SPAC1834.08	SPBC15C4.04C	mak1	SPBC15C4.04C	histidine kinase Mak1	amino acid permease (predicted)	0.365	0.745279
SPCC74.06	SPAC11H11.04	mak3	mam2	histidine kinase Mak3	pheromone p-factor receptor	0.445	0.745246
SPAC1834.08	SPAC1565.02C	mak1	SPAC1565.02C	histidine kinase Mak1	Rho-type GTPase activating protein (predicted)	0.452	0.744958
SPCC74.06	SPAC1565.04C	mak3	ste4	histidine kinase Mak3	adaptor protein Ste4	0.43	0.744846
SPAC1834.08	SPAPB24D3.02C	mak1	SPAPB24D3.02C	histidine kinase Mak1	amino acid permease, unknown 3 (predicted)	0.426	0.744717
SPCC74.06	SPBC28F2.11	mak3	SPBC28F2.11	histidine kinase Mak3	HMG box protein	0.582	0.74459
SPCC74.06	SPCC962.06C	mak3	bpb1	histidine kinase Mak3	zinc finger protein Bpb1	0.528	0.74455
SPAC1834.08	SPBC405.03C	mak1	SPBC405.03C	histidine kinase Mak1	membrane transporter (predicted)	0.393	0.744328
SPCC74.06	SPBC32H8.11	mak3	mei4	histidine kinase Mak3	meiotic forkhead transcription factor Mei4	0.64	0.744228
SPAC1834.08	SPAC19B12.07C	mak1	SPAC19B12.07C	histidine kinase Mak1	human ZNF277 ortholog	0.461	0.744184
SPCC74.06	SPAC5D6.07C	mak3	pxa1	histidine kinase Mak3	PXA domain protein Pxa1	0.473	0.744111
SPAC1834.08	SPBC1289.06C	mak1	SPBC1289.06C	histidine kinase Mak1	sequence orphan	0.424	0.744107
SPAC1834.08	SPAC1782.05	mak1	SPAC1782.05	histidine kinase Mak1	phosphotyrosyl phosphatase activator homolog (predicted)	0.505	0.743651
SPCC74.06	SPAC23D3.03C	mak3	SPAC23D3.03C	histidine kinase Mak3	GTPase activating protein (predicted)	0.411	0.743633
SPAC1834.08	SPBPB2B2.16C	mak1	SPBPB2B2.16C	histidine kinase Mak1	MFS family membrane transporter (predicted)	0.422	0.743198
SPAC1834.08	SPBC31F10.10C	mak1	SPBC31F10.10C	histidine kinase Mak1	zf-MYND type zinc finger protein	0.506	0.743143
SPCC74.06	SPAC167.01	mak3	ire1	histidine kinase Mak3	serine/threonine protein kinase Ppk4/ sensor for unfolded proteins in the ER (predicted)	0.488	0.743053
SPAC1834.08	SPBC21C3.06	mak1	SPBC21C3.06	histidine kinase Mak1	sequence orphan	0.381	0.742824
SPCC74.06	SPAC1F8.08	mak3	SPAC1F8.08	histidine kinase Mak3	sequence orphan	0.49	0.74267
SPAC1834.08	SPCC18.15	mak1	SPCC18.15	histidine kinase Mak1	WD repeat protein, human WDR85 family, implicated in rRNA transcription	0.338	0.742659
SPAC1834.08	SPAC1687.13C	mak1	csn5	histidine kinase Mak1	COP9/signalosome complex subunit Csn5	0.544	0.742331
SPCC74.06	SPBC1778.04	mak3	spo6	histidine kinase Mak3	Spo4-Spo6 kinase complex regulatory subunit Spo6	0.572	0.742318
SPAC1834.08	SPAC25B8.18	mak1	SPAC25B8.18	histidine kinase Mak1	mitochondrial electron carrier (predicted)	0.318	0.742103
SPAC1834.08	SPAP27G11.11C	mak1	SPAP27G11.11C	histidine kinase Mak1	dubious	0.411	0.742054
SPCC74.06	SPCC320.08	mak3	SPCC320.08	histidine kinase Mak3	membrane transporter (predicted)	0.45	0.741832
SPCC74.06	SPBC409.08	mak3	SPBC409.08	histidine kinase Mak3	spermine family transporter (predicted)	0.413	0.741821
SPCC74.06	SPBC776.05	mak3	SPBC776.05	histidine kinase Mak3	membrane transporter (predicted)	0.4	0.741729
SPAC1834.08	SPAC23C4.15	mak1	rpb5	histidine kinase Mak1	DNA-directed RNA polymerase I, II and III subunit Rpb5	0.539	0.741459
SPAC1834.08	SPBC31F10.03	mak1	SPBC31F10.03	histidine kinase Mak1	ChaC-like protein, predicted cation transport regulator	0.346	0.741418
SPAC1834.08	SPAC24H6.09	mak1	gef1	histidine kinase Mak1	RhoGEF Gef1	0.466	0.741271
SPCC74.06	SPAC16E8.09	mak3	scd1	histidine kinase Mak3	RhoGEF Scd1	0.47	0.74124
SPAC1834.08	SPBC12C2.13C	mak1	fnx1	histidine kinase Mak1	vacuolar membrane amino acid uptake transporter Fnx1	0.359	0.741092
SPAC1834.08	SPBP8B7.13	mak1	vac7	histidine kinase Mak1	Vac7 ortholog (predicted)	0.491	0.741087
SPAC1834.08	SPBC31F10.05	mak1	mug37	histidine kinase Mak1	sequence orphan	0.373	0.740922
SPCC74.06	SPCC1620.09C	mak3	tfg1	histidine kinase Mak3	transcription factor TFIIF complex alpha subunit Tfg1 (predicted)	0.601	0.740883
SPAC1834.08	SPAC17G6.12	mak1	cul1	histidine kinase Mak1	cullin 1	0.519	0.740813
SPCC74.06	SPBC1604.16C	mak3	SPBC1604.16C	histidine kinase Mak3	RNA-binding protein, G-patch type (predicted)	0.429	0.74081
SPAC1834.08	SPCC16C4.09	mak1	sts5	histidine kinase Mak1	RNB-like protein	0.468	0.740797
SPCC74.06	SPAC24H6.09	mak3	gef1	histidine kinase Mak3	RhoGEF Gef1	0.466	0.74071
SPAC1834.08	SPCC297.04C	mak1	set7	histidine kinase Mak1	histone lysine methyltransferase Set7 (predicted)	0.578	0.740492
SPCC74.06	SPBC1105.13C	mak3	SPBC1105.13C	histidine kinase Mak3	sequence orphan	0.483	0.740433
SPCC74.06	SPAC1952.17C	mak3	SPAC1952.17C	histidine kinase Mak3	GTPase activating protein (predicted)	0.383	0.740426
SPAC1834.08	SPAC750.06C	mak1	SPAC750.06C	histidine kinase Mak1	S. pombe specific DUF999 protein family 4	0.448	0.740301
SPAC1834.08	SPAC26F1.11	mak1	SPAC26F1.11	histidine kinase Mak1	dubious	0.378	0.740294
SPAC1834.08	SPBC14F5.11C	mak1	mug186	histidine kinase Mak1	sorting nexin Snx41 (predicted)	0.424	0.740294
SPAC1834.08	SPBC15C4.06C	mak1	SPBC15C4.06C	histidine kinase Mak1	ubiquitin-protein ligase E3 (predicted)	0.591	0.740216
SPCC74.06	SPCC569.02C	mak3	SPCC569.02C	histidine kinase Mak3	S. pombe specific UPF0321 family protein 2	0.511	0.739915
SPCC74.06	SPBC11C11.11C	mak3	SPBC11C11.11C	histidine kinase Mak3	mitochondrial ATP-dependent DNA helicase Irc3 (predicted)	0.536	0.739742
SPCC74.06	SPAC1B3.02C	mak3	SPAC1B3.02C	histidine kinase Mak3	transcription elongation factor, Elf1 family (predicted)	0.565	0.739659
SPAC1834.08	SPAC1399.02	mak1	SPAC1399.02	histidine kinase Mak1	membrane transporter (predicted)	0.399	0.739615
SPAC1834.08	SPBC31F10.09C	mak1	nut2	histidine kinase Mak1	mediator complex subunit Med10	0.541	0.739537
SPCC74.06	SPCC1494.02C	mak3	taf13	histidine kinase Mak3	transcription factor TFIID complex subunit Taf13 (predicted)	0.565	0.73939
SPAC1834.08	SPBC1289.15	mak1	SPBC1289.15	histidine kinase Mak1	cell surface glycoprotein (predicted)	0.482	0.739235
SPAC1834.08	SPBC16H5.11C	mak1	skb1	histidine kinase Mak1	type II protein arginine N-methyltransferase Skb1	0.461	0.739152
SPAC1834.08	SPBC530.02	mak1	SPBC530.02	histidine kinase Mak1	membrane transporter (predicted)	0.42	0.738982
SPAC1834.08	SPAC18G6.09C	mak1	SPAC18G6.09C	histidine kinase Mak1	sequence orphan	0.519	0.738855
SPCC74.06	SPAC26F1.09	mak3	gyp51	histidine kinase Mak3	GTPase activating protein Gyp51 (predicted)	0.419	0.738752
SPAC1834.08	SPBPB2B2.01	mak1	SPBPB2B2.01	histidine kinase Mak1	amino acid permease (predicted)	0.369	0.738602
SPAC1834.08	SPCC584.13	mak1	SPCC584.13	histidine kinase Mak1	amino acid permease (predicted)	0.439	0.738336
SPAC1834.08	SPBC31F10.02	mak1	SPBC31F10.02	histidine kinase Mak1	acyl-CoA thioesterase (predicted)	0.468	0.738334
SPAC1834.08	SPAC1952.12C	mak1	csn71	histidine kinase Mak1	COP9/signalosome complex subunit 7a (predicted)	0.462	0.738294
SPAC1834.08	SPCC191.10	mak1	SPCC191.10	histidine kinase Mak1	sequence orphan	0.373	0.738121
SPAC1834.08	SPAC821.03C	mak1	SPAC821.03C	histidine kinase Mak1	sequence orphan	0.498	0.737945
SPAC1834.08	SPCC1442.01	mak1	ste6	histidine kinase Mak1	guanyl-nucleotide exchange factor Ste6	0.435	0.737943
SPCC74.06	SPCC1223.13	mak3	cbf12	histidine kinase Mak3	CBF1/Su(H)/LAG-1 family transcription factor Cbf12	0.567	0.737662
SPCC74.06	SPAC23G3.05C	mak3	SPAC23G3.05C	histidine kinase Mak3	regulator of G-protein signaling (RGS) domain (predicted)	0.511	0.737484
SPCC74.06	SPBC336.09C	mak3	rrn7	histidine kinase Mak3	RNA polymerase I upstream activation factor complex subunit Rrn7	0.65	0.737395
SPAC1834.08	SPAC1F5.09C	mak1	shk2	histidine kinase Mak1	PAK-related kinase Shk2	0.486	0.737285
SPCC74.06	SPCC18.17C	mak3	SPCC18.17C	histidine kinase Mak3	26S proteasome non-ATPase regulatory subunit (predicted)	0.523	0.737282
SPCC74.06	SPAC16.01	mak3	rho2	histidine kinase Mak3	Rho family GTPase Rho2	0.429	0.737174
SPCC74.06	SPCC297.04C	mak3	set7	histidine kinase Mak3	histone lysine methyltransferase Set7 (predicted)	0.564	0.737086
SPCC74.06	SPBC359.05	mak3	abc3	histidine kinase Mak3	ABC transporter Abc3, unknown specificity	0.434	0.736826
SPAC1834.08	SPBC14F5.02	mak1	SPBC14F5.02	histidine kinase Mak1	sequence orphan	0.478	0.736807
SPCC74.06	SPAC1851.03	mak3	ckb1	histidine kinase Mak3	CK2 family regulatory subunit Ckb1	0.605	0.736633
SPAC1834.08	SPAC19A8.01C	mak1	sec73	histidine kinase Mak1	guanyl-nucleotide exchange factor Sec73 (predicted)	0.433	0.73656
SPCC74.06	SPAC1F8.05	mak3	isp3	histidine kinase Mak3	sequence orphan	0.439	0.736277
SPAC1834.08	SPAC212.02	mak1	SPAC212.02	histidine kinase Mak1	sequence orphan	0.457	0.736276
SPAC1834.08	SPCC132.03	mak1	SPCC132.03	histidine kinase Mak1	sequence orphan	0.433	0.736145
SPAC1834.08	SPBC1604.03C	mak1	SPBC1604.03C	histidine kinase Mak1	conserved fungal protein	0.417	0.735734
SPAC1834.08	SPAC3C7.03C	mak1	rhp55	histidine kinase Mak1	RecA family ATPase Rhp55	0.554	0.735679
SPAC1834.08	SPCC576.04	mak1	SPCC576.04	histidine kinase Mak1	conserved eukaryotic protein	0.375	0.735635
SPAC1834.08	SPAC6F6.04C	mak1	SPAC6F6.04C	histidine kinase Mak1	membrane transporter (predicted)	0.398	0.735575
SPCC74.06	SPBC651.03C	mak3	gyp10	histidine kinase Mak3	GTPase activating protein Gyp10	0.451	0.735285
SPAC1834.08	SPAPB1A11.04C	mak1	SPAPB1A11.04C	histidine kinase Mak1	transcription factor (predicted)	0.611	0.735238
SPAC1834.08	SPAC11E3.06	mak1	map1	histidine kinase Mak1	MADS-box transcription factor Map1	0.58	0.735216
SPCC74.06	SPCC1620.12C	mak3	SPCC1620.12C	histidine kinase Mak3	GTPase activating protein (predicted)	0.41	0.735193
SPCC74.06	SPACUNK4.10	mak3	SPACUNK4.10	histidine kinase Mak3	glyoxylate reductase (predicted)	0.409	0.735136
SPAC1834.08	SPCC794.04C	mak1	SPCC794.04C	histidine kinase Mak1	membrane transporter (predicted)	0.394	0.735043
SPCC74.06	SPAC22F8.03C	mak3	SPAC22F8.03C	histidine kinase Mak3	sequence orphan	0.466	0.734964
SPCC74.06	SPCC1672.08C	mak3	tfa2	histidine kinase Mak3	transcription factor TFIIE beta subunit, TFIIEB, Tfa2	0.566	0.734931
SPAC1834.08	SPBC1683.03C	mak1	SPBC1683.03C	histidine kinase Mak1	membrane transporter (predicted)	0.377	0.734798
SPAC1834.08	SPAC3H8.09C	mak1	nab3	histidine kinase Mak1	poly(A) binding protein Nab3 (predicted)	0.579	0.73462
SPCC74.06	SPAC18G6.12C	mak3	SPAC18G6.12C	histidine kinase Mak3	hypothetical protein	0.491	0.734225
SPAC1834.08	SPBC14F5.01	mak1	SPBC14F5.01	histidine kinase Mak1	sequence orphan	0.433	0.734204
SPCC74.06	SPBC1604.10	mak3	srb7	histidine kinase Mak3	mediator complex subunit Srb7	0.627	0.734085
SPAC1834.08	SPCC757.11C	mak1	SPCC757.11C	histidine kinase Mak1	membrane transporter (predicted)	0.418	0.733798
SPAC1834.08	SPAC1A6.11	mak1	SPAC1A6.11	histidine kinase Mak1	dubious	0.458	0.733778
SPCC74.06	SPCC777.05	mak3	gtr2	histidine kinase Mak3	Gtr1/RagA G protein Gtr2 (predicted)	0.393	0.733738
SPCC74.06	SPAC18G6.09C	mak3	SPAC18G6.09C	histidine kinase Mak3	sequence orphan	0.546	0.73369
SPAC1834.08	SPBC30B4.01C	mak1	wsc1	histidine kinase Mak1	transmembrane receptor Wsc1 (predicted)	0.492	0.733653
SPAC1834.08	SPAC1142.09	mak1	SPAC1142.09	histidine kinase Mak1	dubious	0.427	0.733543
SPCC74.06	SPAC1805.05	mak3	cki3	histidine kinase Mak3	serine/threonine protein kinase Cki3	0.389	0.733411
SPAC1834.08	SPAC22F8.06	mak1	pam1	histidine kinase Mak1	20S proteasome component beta 6	0.403	0.733328
SPAC1834.08	SPAC1250.02	mak1	mug95	histidine kinase Mak1	sequence orphan	0.411	0.733308
SPCC74.06	SPCC290.02	mak3	rpc34	histidine kinase Mak3	DNA-directed RNA polymerase III complex subunit Rpc34 (predicted)	0.625	0.733225
SPAC1834.08	SPAC17A2.10C	mak1	SPAC17A2.10C	histidine kinase Mak1	sequence orphan	0.482	0.733204
SPAC1834.08	SPBC1348.05	mak1	SPBC1348.05	histidine kinase Mak1	membrane transporter (predicted)	0.423	0.733062
SPAC1834.08	SPBC31F10.08	mak1	mde2	histidine kinase Mak1	Mde2 protein	0.488	0.733004
SPAC1834.08	SPAC11D3.08C	mak1	SPAC11D3.08C	histidine kinase Mak1	amino acid permease, unknown 1 (predicted)	0.467	0.732958
SPCC74.06	SPAC3H1.03	mak3	mug151	histidine kinase Mak3	mouse transcriptional regulator, HCNGP-like (predicted)	0.591	0.732784
SPAC1834.08	SPAC24H6.08	mak1	SPAC24H6.08	histidine kinase Mak1	sequence orphan	0.474	0.73275
SPCC74.06	SPAC1002.20	mak3	SPAC1002.20	histidine kinase Mak3	sequence orphan	0.476	0.732619
SPAC1834.08	SPAC1687.23C	mak1	SPAC1687.23C	histidine kinase Mak1	sequence orphan	0.477	0.732611
SPAC1834.08	SPCC569.01C	mak1	SPCC569.01C	histidine kinase Mak1	cell surface glycoprotein (predicted), DUF1773 family protein 5	0.45	0.732599
SPCC74.06	SPBC2F12.09C	mak3	atf21	histidine kinase Mak3	transcription factor, Atf-CREB family Atf21	0.587	0.732595
SPAC1834.08	SPCPJ732.01	mak1	vps5	histidine kinase Mak1	retromer complex subunit Vps5	0.418	0.732506
SPAC1834.08	SPAC3A11.12C	mak1	rpt5	histidine kinase Mak1	19S proteasome regulatory subunit Rpt5 (predicted)	0.428	0.732483
SPCC74.06	SPAC1006.03C	mak3	SPAC1006.03C	histidine kinase Mak3	human CCDC131 homolog	0.456	0.73228
SPAC1834.08	SPAC922.05C	mak1	SPAC922.05C	histidine kinase Mak1	membrane transporter (predicted)	0.42	0.732206
SPAC1834.08	SPBC29A10.02	mak1	spo5	histidine kinase Mak1	meiotic RNA-binding protein 1	0.502	0.732162
SPCC74.06	SPAC4F8.13C	mak3	rng2	histidine kinase Mak3	IQGAP	0.402	0.732044
SPAC1834.08	SPAC977.05C	mak1	SPAC977.05C	histidine kinase Mak1	conserved fungal family	0.466	0.731993
SPAC1834.08	SPAPB1A11.01	mak1	mfc1	histidine kinase Mak1	membrane transporter (predicted)	0.423	0.731449
SPCC74.06	SPAC19D5.06C	mak3	din1	histidine kinase Mak3	Dhp1p-interacting protein Din1	0.583	0.73131
SPAC1834.08	SPAC1A6.04C	mak1	plb1	histidine kinase Mak1	phospholipase B homolog Plb1	0.499	0.731285
SPCC74.06	SPBC31F10.13C	mak3	hip1	histidine kinase Mak3	hira protein, histone chaperone Hip1	0.606	0.731271
SPAC1834.08	SPAC1A6.07	mak1	SPAC1A6.07	histidine kinase Mak1	sequence orphan	0.468	0.731251
SPAC1834.08	SPAC750.02C	mak1	SPAC750.02C	histidine kinase Mak1	membrane transporter (predicted)	0.455	0.731104
SPAC1834.08	SPBC29A3.17	mak1	gef3	histidine kinase Mak1	RhoGEF Gef3	0.462	0.731026
SPAC1834.08	SPAC10F6.08C	mak1	nht1	histidine kinase Mak1	Ino80 complex HMG box protein Nht1	0.57	0.730956
SPAC1834.08	SPCC417.10	mak1	SPCC417.10	histidine kinase Mak1	dipeptide transmembrane transporter (predicted)	0.427	0.730894
SPAC1834.08	SPAC2H10.01	mak1	SPAC2H10.01	histidine kinase Mak1	transcription factor, zf-fungal binuclear cluster type (predicted)	0.624	0.73088
SPAC1834.08	SPAC323.07C	mak1	SPAC323.07C	histidine kinase Mak1	MatE family transporter (predicted)	0.385	0.730728
SPAC1834.08	SPBC887.08	mak1	SPBC887.08	histidine kinase Mak1	sequence orphan	0.376	0.730584
SPAC1834.08	SPAC4F10.15C	mak1	wsp1	histidine kinase Mak1	WASp homolog	0.534	0.730534
SPAC1834.08	SPAC1952.16	mak1	rga9	histidine kinase Mak1	RhoGAP, GTPase activator towards Rho/Rac/Cdc42-like small GTPases (predicted)	0.436	0.730412
SPAC1834.08	SPBC1289.03C	mak1	spi1	histidine kinase Mak1	Ran GTPase Spi1	0.412	0.730347
SPAC1834.08	SPAC13G6.08	mak1	SPAC13G6.08	histidine kinase Mak1	Cdc20/Fizzy subfamily WD repeat protein	0.532	0.730261
SPAC1834.08	SPAPB24D3.09C	mak1	pdr1	histidine kinase Mak1	ABC transporter Pdr1	0.4	0.73026
SPCC74.06	SPBC725.02	mak3	mpr1	histidine kinase Mak3	histidine-containing response regulator phosphotransferase Mpr1	0.493	0.730232
SPAC1834.08	SPAC1834.09	mak1	mug51	histidine kinase Mak1	variant protein kinase 19 family protein	0.424	0.730039
SPCC74.06	SPBC4B4.11	mak3	SPBC4B4.11	histidine kinase Mak3	conserved fungal protein	0.397	0.729932
SPAC1834.08	SPAC1F8.05	mak1	isp3	histidine kinase Mak1	sequence orphan	0.49	0.729884
SPAC1834.08	SPCC1902.01	mak1	gaf1	histidine kinase Mak1	transcription factor Gaf1	0.635	0.729843
SPAC1834.08	SPBC19F5.01C	mak1	puc1	histidine kinase Mak1	cyclin Puc1	0.527	0.729662
SPAC1834.08	SPAC10F6.16	mak1	mug134	histidine kinase Mak1	mRNA stability protein Igo1 (predicted)	0.404	0.729628
SPAC1834.08	SPAC25B8.08	mak1	SPAC25B8.08	histidine kinase Mak1	conserved fungal protein	0.403	0.729409
SPCC74.06	SPAP14E8.02	mak3	SPAP14E8.02	histidine kinase Mak3	FHA domain protein Tos4 (predicted)	0.595	0.728883
SPAC1834.08	SPAC1B3.04C	mak1	SPAC1B3.04C	histidine kinase Mak1	mitochondrial GTPase involved in translation Guf1 (predicted)	0.479	0.728882
SPAC1834.08	SPBC19F8.06C	mak1	meu22	histidine kinase Mak1	amino acid permease, predicted Meu22	0.433	0.728653
SPAC1834.08	SPCC1259.15C	mak1	ubc11	histidine kinase Mak1	ubiquitin conjugating enzyme E2-C, Ubc11	0.482	0.728645
SPAC1834.08	SPAC1486.10	mak1	thi1	histidine kinase Mak1	transcription factor Thi1	0.625	0.728641
SPCC74.06	SPCC1393.09C	mak3	SPCC1393.09C	histidine kinase Mak3	RWD domain protein, implicated in translation	0.44	0.728471
SPAC1834.08	SPAP7G5.06	mak1	per1	histidine kinase Mak1	plasma membrane amino acid permease Per1	0.423	0.728437
SPAC1834.08	SPAC13C5.06C	mak1	mug121	histidine kinase Mak1	sequence orphan	0.474	0.72836
SPAC1834.08	SPAC23H4.17C	mak1	srb10	histidine kinase Mak1	cyclin-dependent protein Srb mediator subunit kinase Srb10	0.647	0.728339
SPAC1834.08	SPAC23H4.13C	mak1	SPAC23H4.13C	histidine kinase Mak1	sequence orphan	0.431	0.72824
SPAC1834.08	SPAC4G9.05	mak1	mpf1	histidine kinase Mak1	meiotic PUF family protein 1 (predicted)	0.492	0.728222
SPCC74.06	SPAPJ696.01C	mak3	vps17	histidine kinase Mak3	retromer complex subunit Vps17	0.4	0.72818
SPAC1834.08	SPCC757.13	mak1	SPCC757.13	histidine kinase Mak1	dipeptide transmemembrane transporter (predicted)	0.364	0.728046
SPAC1834.08	SPAC9E9.12C	mak1	ybt1	histidine kinase Mak1	ABC transporter Ybt1	0.416	0.727976
SPCC74.06	SPBC15D4.14	mak3	taf73	histidine kinase Mak3	transcription factor TFIID complex subunit Taf5-like	0.674	0.727956
SPAC1834.08	SPBC2D10.19C	mak1	SPBC2D10.19C	histidine kinase Mak1	pre-60S shuttlingfactor (predicted)	0.371	0.727882
SPCC74.06	SPCC338.16	mak3	pof3	histidine kinase Mak3	F-box protein Pof3	0.606	0.727771
SPAC1834.08	SPCC330.07C	mak1	SPCC330.07C	histidine kinase Mak1	membrane transporter (predicted)	0.379	0.727761
SPCC74.06	SPBC1773.09C	mak3	mug184	histidine kinase Mak3	meiotically upregulated gene Mug184	0.534	0.727647
SPCC74.06	SPBC26H8.13C	mak3	SPBC26H8.13C	histidine kinase Mak3	Siva family protein (predicted)	0.445	0.72752
SPAC1834.08	SPBC1D7.02C	mak1	scr1	histidine kinase Mak1	transcription factor Scr1	0.611	0.727448
SPCC74.06	SPAC694.03	mak3	SPAC694.03	histidine kinase Mak3	conserved fungal protein	0.422	0.727324
SPAC1834.08	SPAC57A10.04	mak1	mug10	histidine kinase Mak1	Rho guanine nucleotide exchange factor (predicted)	0.412	0.72721
SPAC1834.08	SPBC651.10	mak1	nse5	histidine kinase Mak1	Smc5-6 complex non-SMC subunit Nse5	0.569	0.727114
SPCC74.06	SPBC725.11C	mak3	php2	histidine kinase Mak3	CCAAT-binding factor complex subunit Php2	0.631	0.727102
SPAC1834.08	SPAC1002.10C	mak1	sgt1	histidine kinase Mak1	SGT1 family transcriptional regulator Sgt1	0.618	0.726926
SPAC1834.08	SPAC14C4.07	mak1	SPAC14C4.07	histidine kinase Mak1	membrane transporter (predicted)	0.425	0.726904
SPCC74.06	SPAC16E8.12C	mak3	SPAC16E8.12C	histidine kinase Mak3	sequence orphan	0.353	0.726899
SPAC1834.08	SPAPB1E7.08C	mak1	SPAPB1E7.08C	histidine kinase Mak1	membrane transporter (predicted)	0.351	0.726784
SPAC1834.08	SPBC1652.02	mak1	SPBC1652.02	histidine kinase Mak1	APC amino acid transporter (predicted)	0.388	0.726741
SPCC74.06	SPBC29A3.08	mak3	pof4	histidine kinase Mak3	elongin-A, F-box protein Pof4 (predicted)	0.632	0.726696
SPAC1834.08	SPBC725.11C	mak1	php2	histidine kinase Mak1	CCAAT-binding factor complex subunit Php2	0.637	0.726567
SPCC74.06	SPCC191.08	mak3	SPCC191.08	histidine kinase Mak3	DUF1715 family protein	0.415	0.726461
SPCC74.06	SPBC14C8.11C	mak3	SPBC14C8.11C	histidine kinase Mak3	sequence orphan	0.434	0.726372
SPCC74.06	SPCC594.06C	mak3	SPCC594.06C	histidine kinase Mak3	vacuolar SNARE Vam7 (predicted)	0.424	0.726171
SPCC74.06	SPCPJ732.03	mak3	meu15	histidine kinase Mak3	sequence orphan	0.482	0.726072
SPAC1834.08	SPAPB1A11.02	mak1	SPAPB1A11.02	histidine kinase Mak1	esterase/lipase (predicted)	0.448	0.726007
SPCC74.06	SPAC2F3.12C	mak3	SPAC2F3.12C	histidine kinase Mak3	thioredoxin fold protein (predicted)	0.503	0.725932
SPAC1834.08	SPAC11E3.11C	mak1	SPAC11E3.11C	histidine kinase Mak1	guanyl-nucleotide exchange factor (predicted)	0.506	0.725895
SPAC1834.08	SPBC13E7.08C	mak1	SPBC13E7.08C	histidine kinase Mak1	RNA polymerase II associated Paf1 complex (predicted)	0.595	0.725867
SPAC1834.08	SPAC17A2.13C	mak1	rad25	histidine kinase Mak1	14-3-3 protein Rad25	0.414	0.725699
SPAC1834.08	SPAC24H6.11C	mak1	SPAC24H6.11C	histidine kinase Mak1	sulfate transporter (predicted)	0.422	0.725632
SPAC1834.08	SPCC622.03C	mak1	SPCC622.03C	histidine kinase Mak1	dubious	0.363	0.725473
SPCC74.06	SPCC757.09C	mak3	rnc1	histidine kinase Mak3	RNA-binding protein that suppresses calcineurin deletion Rnc1	0.471	0.725433
SPCC74.06	SPAC1687.01	mak3	rpc19	histidine kinase Mak3	DNA-directed RNA polymerase I and III subunit Rpc19	0.632	0.725325
SPCC74.06	SPAC17A2.10C	mak3	SPAC17A2.10C	histidine kinase Mak3	sequence orphan	0.509	0.725324
SPAC1834.08	SPBC19C2.05	mak1	ran1	histidine kinase Mak1	serine/threonine protein kinase Ran1	0.563	0.725231
SPAC1834.08	SPCC74.04	mak1	SPCC74.04	histidine kinase Mak1	amino acid permease (predicted)	0.412	0.725176
SPCC74.06	SPCC417.03	mak3	SPCC417.03	histidine kinase Mak3	dubious	0.483	0.725115
SPAC1834.08	SPAC4F8.15	mak1	itr1	histidine kinase Mak1	myo-inositol transporter Itr1	0.308	0.725081
SPAC1834.08	SPAC30D11.13	mak1	hus5	histidine kinase Mak1	SUMO conjugating enzyme Hus5	0.469	0.725028
SPCC74.06	SPAC57A10.04	mak3	mug10	histidine kinase Mak3	Rho guanine nucleotide exchange factor (predicted)	0.436	0.724954
SPCC74.06	SPAC977.17	mak3	SPAC977.17	histidine kinase Mak3	MIP water channel (predicted)	0.416	0.724914
SPAC1834.08	SPCC794.06	mak1	SPCC794.06	histidine kinase Mak1	TDT malic acid transporter (predicted)	0.385	0.724871
SPCC74.06	SPAC17H9.09C	mak3	ras1	histidine kinase Mak3	GTPase Ras1	0.484	0.72452
SPAC1834.08	SPAC23C11.10	mak1	SPAC23C11.10	histidine kinase Mak1	conserved eukaryotic protein	0.432	0.72445
SPAC1834.08	SPAC1565.07C	mak1	SPAC1565.07C	histidine kinase Mak1	TATA-binding protein (predicted)	0.622	0.724129
SPAC1834.08	SPAC11E3.10	mak1	SPAC11E3.10	histidine kinase Mak1	VanZ-like family protein	0.401	0.724072
SPCC74.06	SPCC74.09	mak3	mug24	histidine kinase Mak3	RNA-binding protein, rrm type	0.474	0.724015
SPAC1834.08	SPCC794.03	mak1	SPCC794.03	histidine kinase Mak1	amino acid permease (predicted)	0.369	0.723978
SPAC1834.08	SPBC1773.15	mak1	SPBC1773.15	histidine kinase Mak1	dipeptide transmembrane transporter (predicted)	0.362	0.723857
SPAC1834.08	SPAPB8E5.03	mak1	mae1	histidine kinase Mak1	malic acid transport protein Mae1	0.389	0.723793
SPAC1834.08	SPBC776.16	mak1	SPBC776.16	histidine kinase Mak1	sequence orphan	0.389	0.723766
SPAC1834.08	SPBC13E7.10C	mak1	brf1	histidine kinase Mak1	transcription factor TFIIIB complex subunit Brf1	0.612	0.723722
SPAC1834.08	SPAC821.07C	mak1	moc3	histidine kinase Mak1	transcription factor Moc3	0.628	0.723706
SPCC74.06	SPBC20F10.02C	mak3	SPBC20F10.02C	histidine kinase Mak3	DUF1741 family protein	0.467	0.723634
SPAC1834.08	SPAC644.08	mak1	SPAC644.08	histidine kinase Mak1	methionine salvage haloacid dehalogenase-like hydrolase (predicted)	0.316	0.723373
SPAC1834.08	SPAC11D3.06	mak1	SPAC11D3.06	histidine kinase Mak1	MatE family transporter (predicted)	0.452	0.723326
SPAC1834.08	SPCC613.01	mak1	SPCC613.01	histidine kinase Mak1	membrane transporter (predicted)	0.364	0.723154
SPCC74.06	SPBC13E7.10C	mak3	brf1	histidine kinase Mak3	transcription factor TFIIIB complex subunit Brf1	0.633	0.72286
SPCC74.06	SPAC1565.06C	mak3	spg1	histidine kinase Mak3	GTPase Spg1	0.442	0.722852
SPAC1834.08	SPAC4H3.02C	mak1	swc3	histidine kinase Mak1	Swr1 complex subunit Swc3	0.425	0.722728
SPCC74.06	SPBC23G7.09	mak3	matmc_2	histidine kinase Mak3	mating-type m-specific polypeptide mc 2	0.572	0.722718
SPCC74.06	SPBP16F5.04	mak3	ubc7	histidine kinase Mak3	ubiquitin conjugating enzyme Ubc7/UbcP3	0.576	0.722693
SPCC74.06	SPCC1442.11C	mak3	SPCC1442.11C	histidine kinase Mak3	sequence orphan	0.424	0.722627
SPCC74.06	SPAC227.08C	mak3	yth1	histidine kinase Mak3	zinc finger protein Yth1	0.488	0.722552
SPAC1834.08	SPBC83.17	mak1	SPBC83.17	histidine kinase Mak1	transcriptional coactivator, multiprotein bridging factor Mbf1 (predicted)	0.573	0.72251
SPAC1834.08	SPAC5D6.07C	mak1	pxa1	histidine kinase Mak1	PXA domain protein Pxa1	0.483	0.722384
SPAC1834.08	SPAC4F10.19C	mak1	SPAC4F10.19C	histidine kinase Mak1	zf-HIT protein Hit1 (predicted)	0.431	0.722279
SPAC1834.08	SPAC343.03	mak1	apc11	histidine kinase Mak1	anaphase-promoting complex subunit Apc11	0.487	0.722218
SPAC1834.08	SPAC27F1.10	mak1	SPAC27F1.10	histidine kinase Mak1	sequence orphan	0.437	0.722181
SPCC74.06	SPBC530.05	mak3	SPBC530.05	histidine kinase Mak3	transcription factor (predicted)	0.646	0.721887
SPCC74.06	SPBC21C3.19	mak3	SPBC21C3.19	histidine kinase Mak3	SBDS family protein Rtc3 (predicted)	0.374	0.721846
SPCC74.06	SPAP27G11.11C	mak3	SPAP27G11.11C	histidine kinase Mak3	dubious	0.485	0.721667
SPAC1834.08	SPAC1B3.15C	mak1	SPAC1B3.15C	histidine kinase Mak1	vigtamin H transporter (predicted)	0.402	0.721552
SPCC74.06	SPAC9E9.07C	mak3	ypt2	histidine kinase Mak3	GTPase Ypt2	0.425	0.721398
SPAC1834.08	SPBC691.05C	mak1	SPBC691.05C	histidine kinase Mak1	membrane transporter (predicted)	0.402	0.721392
SPAC1834.08	SPBC1271.10C	mak1	SPBC1271.10C	histidine kinase Mak1	membrane transporter (predicted)	0.342	0.721298
SPAC1834.08	SPBC887.16	mak1	SPBC887.16	histidine kinase Mak1	dubious	0.416	0.721241
SPCC74.06	SPAC23H3.03C	mak3	npr2	histidine kinase Mak3	Npr2/3 complex subunit Npr2 (predicted)	0.507	0.721031
SPAC1834.08	SPAC1F7.01C	mak1	spt6	histidine kinase Mak1	transcription elongation factor Spt6 (predicted)	0.489	0.720966
SPAC1834.08	SPAC3G9.01	mak1	nsk1	histidine kinase Mak1	Clp1-interacting protein Nsk1	0.474	0.720852
SPAC1834.08	SPAC1039.09	mak1	isp5	histidine kinase Mak1	amino acid permease Isp5	0.415	0.720669
SPAC1834.08	SPAC17A2.11	mak1	SPAC17A2.11	histidine kinase Mak1	sequence orphan	0.49	0.720515
SPAC1834.08	SPBC651.12C	mak1	SPBC651.12C	histidine kinase Mak1	sequence orphan	0.503	0.720326
SPAC1834.08	SPAC19G12.03	mak1	cda1	histidine kinase Mak1	chitin deacetylase Cda1	0.449	0.720296
SPAC1834.08	SPCC576.15C	mak1	ksg1	histidine kinase Mak1	serine/threonine protein kinase Ksg1	0.509	0.72022
SPAC1834.08	SPBC119.15	mak1	SPBC119.15	histidine kinase Mak1	AAA family ATPase at the interface between RNA polymerase II and chaperone (predicted)	0.397	0.719945
SPAC1834.08	SPAC19G12.16C	mak1	adg2	histidine kinase Mak1	conserved fungal protein Adg2	0.476	0.719885
SPAC1834.08	SPAC12G12.11C	mak1	SPAC12G12.11C	histidine kinase Mak1	DUF544 family protein	0.471	0.719806
SPAC1834.08	SPAC2F7.11	mak1	nrd1	histidine kinase Mak1	RNA-binding protein Nrd1	0.601	0.71976
SPCC74.06	SPCC594.05C	mak3	spf1	histidine kinase Mak3	Set1C PHD Finger protein Spf1	0.573	0.71946
SPAC1834.08	SPBC32F12.06	mak1	pch1	histidine kinase Mak1	P-TEFB associated cyclin, cyclin T Pch1	0.536	0.719292
SPAC1834.08	SPCC663.14C	mak1	SPCC663.14C	histidine kinase Mak1	TRP-like ion channel (predicted)	0.387	0.719157
SPAC1834.08	SPAC1039.01	mak1	SPAC1039.01	histidine kinase Mak1	amino acid permease (predicted)	0.437	0.71915
SPAC1834.08	SPAC1F7.04	mak1	rho1	histidine kinase Mak1	Rho family GTPase Rho1	0.416	0.719129
SPAC1834.08	SPCPB1C11.02	mak1	SPCPB1C11.02	histidine kinase Mak1	amino acid permease (predicted)	0.377	0.71893
SPCC74.06	SPCC1494.09C	mak3	SPCC1494.09C	histidine kinase Mak3	sequence orphan	0.45	0.718914
SPCC74.06	SPBC119.15	mak3	SPBC119.15	histidine kinase Mak3	AAA family ATPase at the interface between RNA polymerase II and chaperone (predicted)	0.405	0.718834
SPCC74.06	SPBC19C7.01	mak3	SPBC19C7.01	histidine kinase Mak3	Mago binding protein homolog (predicted)	0.405	0.718766
SPAC1834.08	SPAC1039.07C	mak1	SPAC1039.07C	histidine kinase Mak1	aminotransferase class-III, unknown specificity	0.446	0.718337
SPAC1834.08	SPAC343.06C	mak1	SPAC343.06C	histidine kinase Mak1	phospholipid scramblase (predicted)	0.439	0.718031
SPAC1834.08	SPAC29B12.11C	mak1	SPAC29B12.11C	histidine kinase Mak1	human WW domain binding protein-2 ortholog	0.45	0.717923
SPCC74.06	SPAC2E12.03C	mak3	SPAC2E12.03C	histidine kinase Mak3	PQ loop protein	0.433	0.717675
SPCC74.06	SPAC21E11.03C	mak3	pcr1	histidine kinase Mak3	transcription factor Pcr1	0.556	0.717617
SPAC1834.08	SPAPB18E9.04C	mak1	SPAPB18E9.04C	histidine kinase Mak1	sequence orphan	0.522	0.717607
SPCC74.06	SPCC965.10	mak3	SPCC965.10	histidine kinase Mak3	transcription factor (predicted)	0.631	0.717478
SPCC74.06	SPBC17G9.02C	mak3	SPBC17G9.02C	histidine kinase Mak3	RNA polymerase II accessory factor, Cdc73 family (predicted)	0.552	0.71746
SPAC1834.08	SPAC15A10.01	mak1	atm1	histidine kinase Mak1	ABC family iron transporter Atm1	0.37	0.717171
SPAC1834.08	SPBC1348.14C	mak1	ght7	histidine kinase Mak1	hexose transporter Ght7 (predicted)	0.393	0.717144
SPCC74.06	SPAC821.07C	mak3	moc3	histidine kinase Mak3	transcription factor Moc3	0.618	0.717106
SPAC1834.08	SPBC1778.03C	mak1	SPBC1778.03C	histidine kinase Mak1	NADH pyrophosphatase (predicted)	0.466	0.716956
SPAC1834.08	SPBC17F3.02	mak1	nak1	histidine kinase Mak1	PAK-related kinase Nak1	0.559	0.71688
SPAC1834.08	SPCC330.13	mak1	rpc37	histidine kinase Mak1	DNA-directed RNA polymerase III complex subunit Rpc37 (predicted)	0.608	0.716834
SPAC1834.08	SPCC16A11.03C	mak1	SPCC16A11.03C	histidine kinase Mak1	DUF2009 protein	0.411	0.716639
SPAC1834.08	SPBC14C8.11C	mak1	SPBC14C8.11C	histidine kinase Mak1	sequence orphan	0.432	0.716617
SPAC1834.08	SPBC8E4.02C	mak1	SPBC8E4.02C	histidine kinase Mak1	sequence orphan	0.433	0.716608
SPAC1834.08	SPBC12C2.01C	mak1	SPBC12C2.01C	histidine kinase Mak1	sequence orphan	0.446	0.716507
SPCC74.06	SPCC18B5.01C	mak3	bfr1	histidine kinase Mak3	brefeldin A efflux transporter Bfr1	0.387	0.716365
SPCC74.06	SPBC1289.07C	mak3	rpc40	histidine kinase Mak3	DNA-directed RNA polymerase I and III subunit Rpc40	0.528	0.716113
SPAC1834.08	SPBC649.04	mak1	uvi15	histidine kinase Mak1	UV-induced protein Uvi15	0.375	0.716062
SPCC74.06	SPCC613.12C	mak3	raf1	histidine kinase Mak3	Rik1-associated factor Raf1	0.611	0.716047
SPAC1834.08	SPBC215.13	mak1	SPBC215.13	histidine kinase Mak1	sequence orphan	0.469	0.715982
SPCC74.06	SPAC15A10.12C	mak3	SPAC15A10.12C	histidine kinase Mak3	TRAPP complex subunit 2-like (predicted)	0.406	0.71593
SPAC1834.08	SPAC4F8.13C	mak1	rng2	histidine kinase Mak1	IQGAP	0.429	0.715922
SPAC1834.08	SPAPB15E9.01C	mak1	SPAPB15E9.01C	histidine kinase Mak1	sequence orphan	0.492	0.715884
SPAC1834.08	SPBC557.02C	mak1	SPBC557.02C	histidine kinase Mak1	conserved fungal protein	0.326	0.715788
SPCC74.06	SPCC4G3.09C	mak3	gyp3	histidine kinase Mak3	GTPase activating protein Gyp3 (predicted)	0.512	0.715648
SPAC1834.08	SPAC630.14C	mak1	tup12	histidine kinase Mak1	transcriptional corepressor Tup12	0.592	0.715552
SPCC74.06	SPAC13G7.10	mak3	mug152	histidine kinase Mak3	Myb family telomere binding protein (predicted)	0.558	0.715459
SPCC74.06	SPCC645.08C	mak3	snd1	histidine kinase Mak3	RNA-binding protein Snd1	0.563	0.715426
SPAC1834.08	SPCC965.11C	mak1	SPCC965.11C	histidine kinase Mak1	amino acid transporter (predicted)	0.369	0.715378
SPAC1834.08	SPAC1399.01C	mak1	SPAC1399.01C	histidine kinase Mak1	membrane transporter (predicted)	0.384	0.715304
SPCC74.06	SPCPB16A4.02C	mak3	SPCPB16A4.02C	histidine kinase Mak3	conserved fungal protein	0.452	0.715283
SPAC1834.08	SPBC25B2.03	mak1	SPBC25B2.03	histidine kinase Mak1	zf-C3HC4 type zinc finger	0.522	0.715241
SPCC74.06	SPAC1039.10	mak3	mmf2	histidine kinase Mak3	homologous Pmf1 factor 1, implicated in isoleucine biosynthesis (predicted)	0.445	0.715148
SPAC1834.08	SPCC613.02	mak1	SPCC613.02	histidine kinase Mak1	membrane transporter (predicted)	0.38	0.715038
SPCC74.06	SPBC17D11.01	mak3	nep1	histidine kinase Mak3	NEDD8 protease Nep1	0.559	0.714957
SPCC74.06	SPAC2F7.16C	mak3	pld1	histidine kinase Mak3	phospholipase D, Pld1	0.478	0.71482
SPAC1834.08	SPAC1687.10	mak1	mcp1	histidine kinase Mak1	sequence orphan	0.478	0.714744
SPAC1834.08	SPCC1235.13	mak1	ght6	histidine kinase Mak1	hexose transporter Ght6	0.44	0.714653
SPAC1834.08	SPAC12B10.03	mak1	bun62	histidine kinase Mak1	WD repeat protein, human WDR20 family, Bun62	0.477	0.714645
SPAC1834.08	SPCC1020.07	mak1	SPCC1020.07	histidine kinase Mak1	haloacid dehalogenase-like hydrolase	0.346	0.714564
SPAC1834.08	SPAC227.15	mak1	SPAC227.15	histidine kinase Mak1	protein phosphatase regulatory subunit Reg1 (predicted)	0.615	0.714312
SPCC74.06	SPCC16A11.14	mak3	sfh1	histidine kinase Mak3	RSC complex subunit Sfh1	0.639	0.714287
SPAC1834.08	SPBC16E9.08	mak1	mcp4	histidine kinase Mak1	prospore membrane protein Mcp4/Mug101	0.469	0.71418
SPAC1834.08	SPAC27D7.12C	mak1	but1	histidine kinase Mak1	neddylation pathway protein But1	0.42	0.714075
SPAC1834.08	SPCC1529.01	mak1	SPCC1529.01	histidine kinase Mak1	membrane transporter (predicted)	0.358	0.714014
SPAC1834.08	SPBC1773.09C	mak1	mug184	histidine kinase Mak1	meiotically upregulated gene Mug184	0.545	0.714005
SPCC74.06	SPBP16F5.03C	mak3	tra1	histidine kinase Mak3	SAGA complex phosphatidylinositol pseudokinase Tra1	0.614	0.713964
SPAC1834.08	SPCC18.17C	mak1	SPCC18.17C	histidine kinase Mak1	26S proteasome non-ATPase regulatory subunit (predicted)	0.438	0.713946
SPCC74.06	SPAC29A4.17C	mak3	SPAC29A4.17C	histidine kinase Mak3	mitocondrial FUN14 family protein	0.42	0.713873
SPCC74.06	SPAP8A3.14C	mak3	SPAP8A3.14C	histidine kinase Mak3	mitochondrial inner membrane protein (predicted)	0.579	0.713841
SPCC74.06	SPCC895.08C	mak3	SPCC895.08C	histidine kinase Mak3	conserved fungal protein	0.543	0.713789
SPAC1834.08	SPAC3A11.08	mak1	pcu4	histidine kinase Mak1	cullin 4	0.644	0.713666
SPAC1834.08	SPBC405.02C	mak1	SPBC405.02C	histidine kinase Mak1	sequence orphan	0.469	0.713589
SPAC1834.08	SPBC902.06	mak1	mto2	histidine kinase Mak1	MT organizer Mto2	0.516	0.713417
SPCC74.06	SPAC17C9.10	mak3	stm1	histidine kinase Mak3	G-protein coupled receptor Stm1	0.455	0.713326
SPAC1834.08	SPAC22F8.04	mak1	SPAC22F8.04	histidine kinase Mak1	triose phosphate transporter (predicted)	0.323	0.713311
SPAC1834.08	SPAC1639.01C	mak1	SPAC1639.01C	histidine kinase Mak1	GNS1/SUR4 family protein (predicted)	0.459	0.71324
SPCC74.06	SPCC736.09C	mak3	SPCC736.09C	histidine kinase Mak3	TRAX	0.483	0.713144
SPAC1834.08	SPAC977.06	mak1	SPAC977.06	histidine kinase Mak1	S. pombe specific DUF999 family protein 3	0.508	0.71313
SPCC74.06	SPAC27E2.09	mak3	mak2	histidine kinase Mak3	histidine kinase Mak2	0.618	0.712998
SPAC1834.08	SPAC14C4.01C	mak1	SPAC14C4.01C	histidine kinase Mak1	DUF1770 family protein	0.406	0.712728
SPCC74.06	SPCC13B11.02C	mak3	SPCC13B11.02C	histidine kinase Mak3	sequence orphan	0.506	0.712705
SPAC1834.08	SPBC56F2.03	mak1	SPBC56F2.03	histidine kinase Mak1	actin-like protein Arp10 (predicted)	0.415	0.712335
SPAC1834.08	SPBC16G5.09	mak1	SPBC16G5.09	histidine kinase Mak1	serine carboxypeptidase (predicted)	0.483	0.712242
SPAC1834.08	SPAC1F3.08C	mak1	SPAC1F3.08C	histidine kinase Mak1	dubious	0.445	0.711791
SPCC74.06	SPCC1259.13	mak3	chk1	histidine kinase Mak3	Chk1 protein kinase	0.599	0.711671
SPAC1834.08	SPAC5D6.08C	mak1	mes1	histidine kinase Mak1	meiosis II protein Mes1	0.448	0.711611
SPCC74.06	SPBC216.04C	mak3	SPBC216.04C	histidine kinase Mak3	methionine sulfoxide (predicted)	0.418	0.711338
SPCC74.06	SPAC144.09C	mak3	sfc2	histidine kinase Mak3	RNA polymerase III transcription factor TFIIIA	0.565	0.711094
SPCC74.06	SPAC110.03	mak3	cdc42	histidine kinase Mak3	Rho family GTPase Cdc42	0.439	0.711072
SPCC74.06	SPCC645.07	mak3	rgf1	histidine kinase Mak3	RhoGEF for Rho1, Rgf1	0.446	0.710984
SPCC74.06	SPBC409.16C	mak3	SPBC409.16C	histidine kinase Mak3	recombination protein Saw1 (predicted)	0.464	0.710921
SPAC1834.08	SPBPB2B2.11	mak1	SPBPB2B2.11	histidine kinase Mak1	nucleotide-sugar 4,6-dehydratase (predicted)	0.459	0.710805
SPCC74.06	SPCC31H12.03C	mak3	SPCC31H12.03C	histidine kinase Mak3	RNA binding protein (predicted)	0.559	0.710413
SPAC1834.08	SPCC576.19C	mak1	SPCC576.19C	histidine kinase Mak1	dubious	0.399	0.710206
SPCC74.06	SPBC337.13C	mak3	gtr1	histidine kinase Mak3	Gtr1/RagA G protein Gtr1 (predicted)	0.362	0.709959
SPAC1834.08	SPAPJ760.03C	mak1	adg1	histidine kinase Mak1	sequence orphan	0.398	0.709911
SPAC1834.08	SPBC18E5.14C	mak1	SPBC18E5.14C	histidine kinase Mak1	sequence orphan	0.395	0.709627
SPAC1834.08	SPAC2F7.16C	mak1	pld1	histidine kinase Mak1	phospholipase D, Pld1	0.465	0.709617
SPAC1834.08	SPBC19G7.16	mak1	iws1	histidine kinase Mak1	transcription elongation factor complex subunit Iws1 (predicted)	0.607	0.709369
SPCC74.06	SPAC2F7.11	mak3	nrd1	histidine kinase Mak3	RNA-binding protein Nrd1	0.607	0.709201
SPAC1834.08	SPAC23H4.16C	mak1	SPAC23H4.16C	histidine kinase Mak1	sequence orphan	0.391	0.709065
SPAC1834.08	SPAC3C7.04	mak1	SPAC3C7.04	histidine kinase Mak1	transcription factor (predicted)	0.638	0.708619
SPCC74.06	SPBC19C7.10	mak3	bqt4	histidine kinase Mak3	bouquet formation protein Bqt4	0.56	0.708595
SPCC74.06	SPBC409.11	mak3	meu18	histidine kinase Mak3	sequence orphan	0.516	0.708498
SPAC1834.08	SPAC26F1.01	mak1	sec74	histidine kinase Mak1	guanyl-nucleotide exchange factor Sec74 (predicted)	0.463	0.708402
SPCC74.06	SPAC1952.15C	mak3	rec24	histidine kinase Mak3	meiotic recombination protein Rec24	0.515	0.708212
SPCC74.06	SPBC119.02	mak3	ubc4	histidine kinase Mak3	ubiquitin conjugating enzyme Ubc4	0.539	0.70819
SPAC1834.08	SPAC13G7.13C	mak1	msa1	histidine kinase Mak1	RNA-binding protein Msa1	0.597	0.707896
SPAC1834.08	SPAC1296.05C	mak1	SPAC1296.05C	histidine kinase Mak1	cyclin L family cyclin (predicted)	0.443	0.707609
SPCC74.06	SPAC23C11.11	mak3	cka1	histidine kinase Mak3	serine/threonine protein kinase Cka1	0.47	0.707605
SPCC74.06	SPAPJ691.02	mak3	SPAPJ691.02	histidine kinase Mak3	yippee-like protein	0.476	0.707508
SPAC1834.08	SPCC338.02	mak1	mug112	histidine kinase Mak1	dubious	0.39	0.707333
SPAC1834.08	SPBC1718.03	mak1	ker1	histidine kinase Mak1	DNA-directed RNA polymerase I complex subunit Ker1	0.554	0.707317
SPCC74.06	SPBC1711.15C	mak3	SPBC1711.15C	histidine kinase Mak3	sequence orphan	0.436	0.70731
SPCC74.06	SPCC1827.07C	mak3	SPCC1827.07C	histidine kinase Mak3	SPX/EXS domain protein (predicted)	0.505	0.707214
SPAC1834.08	SPBC25B2.06C	mak1	btb2	histidine kinase Mak1	BTB/POZ domain protein Btb2	0.338	0.707111
SPAC1834.08	SPAP11E10.02C	mak1	mam3	histidine kinase Mak1	cell agglutination protein Mam3	0.475	0.707028
SPCC74.06	SPAC17C9.11C	mak3	SPAC17C9.11C	histidine kinase Mak3	zf-C2H2 type zinc finger protein/UBA domain protein	0.344	0.707004
SPAC1834.08	SPAC1F5.05C	mak1	SPAC1F5.05C	histidine kinase Mak1	sequence orphan	0.476	0.70689
SPCC74.06	SPBC839.17C	mak3	fkh1	histidine kinase Mak3	FKBP-type peptidyl-prolyl cis-trans isomerase Fkh1	0.445	0.706808
SPCC74.06	SPAC4F10.17	mak3	SPAC4F10.17	histidine kinase Mak3	conserved fungal protein	0.34	0.706783
SPCC74.06	SPAC212.03	mak3	SPAC212.03	histidine kinase Mak3	hypothetical protein	0.465	0.706778
SPAC1834.08	SPAC1039.03	mak1	SPAC1039.03	histidine kinase Mak1	esterase/lipase (predicted)	0.47	0.706629
SPCC74.06	SPAC323.03C	mak3	SPAC323.03C	histidine kinase Mak3	sequence orphan	0.524	0.706608
SPCC74.06	SPBC13G1.15C	mak3	SPBC13G1.15C	histidine kinase Mak3	sequence orphan	0.489	0.706461
SPCC74.06	SPAPB8E5.08	mak3	SPAPB8E5.08	histidine kinase Mak3	dubious	0.476	0.706458
SPAC1834.08	SPAC664.13	mak1	SPAC664.13	histidine kinase Mak1	sequence orphan	0.388	0.706336
SPAC1834.08	SPAC13C5.01C	mak1	SPAC13C5.01C	histidine kinase Mak1	20S proteasome component alpha 3 (predicted)	0.444	0.706303
SPCC74.06	SPAC186.06	mak3	SPAC186.06	histidine kinase Mak3	ER unfolded protein response protein (predicted)	0.451	0.706202
SPCC74.06	SPAC14C4.08	mak3	mug5	histidine kinase Mak3	meiotically upregulated gene Mug5	0.471	0.706196
SPAC1834.08	SPAC110.03	mak1	cdc42	histidine kinase Mak1	Rho family GTPase Cdc42	0.444	0.706
SPCC74.06	SPAC3G9.01	mak3	nsk1	histidine kinase Mak3	Clp1-interacting protein Nsk1	0.437	0.705994
SPAC1834.08	SPBC13G1.15C	mak1	SPBC13G1.15C	histidine kinase Mak1	sequence orphan	0.424	0.705923
SPAC1834.08	SPAPJ691.02	mak1	SPAPJ691.02	histidine kinase Mak1	yippee-like protein	0.477	0.705826
SPCC74.06	SPBC1198.03C	mak3	SPBC1198.03C	histidine kinase Mak3	Golgin subfamily A member	0.413	0.705767
SPAC1834.08	SPBC776.06C	mak1	SPBC776.06C	histidine kinase Mak1	Arf3/6 docking factor (predicted)	0.584	0.705757
SPAC1834.08	SPAC186.02C	mak1	SPAC186.02C	histidine kinase Mak1	hydroxyacid dehydrogenase (predicted)	0.427	0.705734
SPCC74.06	SPAC2F3.07C	mak3	SPAC2F3.07C	histidine kinase Mak3	sequence orphan	0.444	0.705581
SPCC74.06	SPBC3E7.07C	mak3	SPBC3E7.07C	histidine kinase Mak3	DUF757 family protein	0.403	0.705453
SPCC74.06	SPBC216.07C	mak3	tor2	histidine kinase Mak3	phosphatidylinositol kinase Tor2	0.492	0.705415
SPCC74.06	SPAC23H4.05C	mak3	SPAC23H4.05C	histidine kinase Mak3	sequence orphan	0.488	0.705128
SPCC74.06	SPAC12B10.03	mak3	bun62	histidine kinase Mak3	WD repeat protein, human WDR20 family, Bun62	0.516	0.705054
SPAC1834.08	SPAC22H10.02	mak1	SPAC22H10.02	histidine kinase Mak1	conserved fungal protein	0.417	0.705036
SPCC74.06	SPAC17A2.15	mak3	SPAC17A2.15	histidine kinase Mak3	dubious	0.434	0.704935
SPAC1834.08	SPBC582.07C	mak1	rpn7	histidine kinase Mak1	19S proteasome regulatory subunit Rpn7	0.485	0.704898
SPCC74.06	SPAC23H4.01C	mak3	SPAC23H4.01C	histidine kinase Mak3	sterol binding ankyrin repeat protein (predicted)	0.477	0.704862
SPAC1834.08	SPBC26H8.11C	mak1	SPBC26H8.11C	histidine kinase Mak1	conserved fungal protein	0.389	0.704737
SPCC74.06	SPAC17G6.10	mak3	ssr1	histidine kinase Mak3	SWI/SNF and RSC complex subunit Ssr1	0.664	0.704227
SPCC74.06	SPBC776.02C	mak3	dis2	histidine kinase Mak3	serine/threonine protein phosphatase PP1	0.547	0.704202
SPAC1834.08	SPCC777.03C	mak1	SPCC777.03C	histidine kinase Mak1	nifs homolog, possible cysteine desulfurase	0.402	0.704195
SPAC1834.08	SPAC4A8.13C	mak1	pts1	histidine kinase Mak1	20S proteasome component beta 5	0.403	0.704031
SPCC74.06	SPBC16G5.12C	mak3	top3	histidine kinase Mak3	DNA topoisomerase III	0.44	0.704005
SPCC74.06	SPAC13A11.01C	mak3	rga8	histidine kinase Mak3	Rho-type GTPase activating protein Rga8	0.43	0.703926
SPAC1834.08	SPAC31A2.02	mak1	trm112	histidine kinase Mak1	protein and tRNA methyltransferase regulatory subunit Trm112 (predicted)	0.444	0.703829
SPAC1834.08	SPAC16E8.09	mak1	scd1	histidine kinase Mak1	RhoGEF Scd1	0.455	0.703715
SPCC74.06	SPAC1565.02C	mak3	SPAC1565.02C	histidine kinase Mak3	Rho-type GTPase activating protein (predicted)	0.488	0.703656
SPCC74.06	SPCC5E4.10C	mak3	SPCC5E4.10C	histidine kinase Mak3	human leukocyte receptor 1 ortholog	0.368	0.70347
SPAC1834.08	SPAC26F1.05	mak1	mug106	histidine kinase Mak1	sequence orphan	0.421	0.703318
SPAC1834.08	SPAC1420.03	mak1	rpn501	histidine kinase Mak1	19S proteasome regulatory subunit Rpn501	0.527	0.703021
SPAC1834.08	SPBC1778.07	mak1	SPBC1778.07	histidine kinase Mak1	methyltransferase N2227 family	0.405	0.703014
SPAC1834.08	SPBC8D2.19	mak1	mde3	histidine kinase Mak1	serine/threonine protein kinase, meiotic Mde3	0.556	0.702937
SPAC1834.08	SPAC6F12.14	mak1	cut23	histidine kinase Mak1	anaphase-promoting complex subunit Apc8	0.508	0.702854
SPCC74.06	SPAC19E9.03	mak3	pas1	histidine kinase Mak3	cyclin Pas1	0.629	0.702606
SPAC1834.08	SPBC21B10.05C	mak1	pop3	histidine kinase Mak1	WD repeat protein Pop3	0.41	0.702518
SPCC74.06	SPBC3B9.07C	mak3	rpa43	histidine kinase Mak3	DNA-directed RNA polymerase I complex subunit Rpa43	0.601	0.702424
SPAC1834.08	SPAC688.07C	mak1	SPAC688.07C	histidine kinase Mak1	sequence orphan	0.465	0.702348
SPCC74.06	SPCC417.06C	mak3	mug27	histidine kinase Mak3	meiosis specific protein kinase Mug27/Slk1	0.558	0.702324
SPAC1834.08	SPAP27G11.08C	mak1	meu32	histidine kinase Mak1	sequence orphan Meu32	0.437	0.702324
SPCC74.06	SPBC15D4.03	mak3	slm9	histidine kinase Mak3	hira protein Slm9	0.647	0.702318
SPAC1834.08	SPCC584.03C	mak1	SPCC584.03C	histidine kinase Mak1	Ran GTP-binding protein (predicted)	0.398	0.702281
SPAC1834.08	SPBC18E5.08	mak1	SPBC18E5.08	histidine kinase Mak1	N-acetyltransferase (predicted)	0.466	0.702011
SPAC1834.08	SPBC25D12.03C	mak1	mcm7	histidine kinase Mak1	MCM complex subunit Mcm7	0.608	0.701903
SPAC1834.08	SPBC1703.06	mak1	pof10	histidine kinase Mak1	F-box protein Pof10	0.553	0.701602
SPAC1834.08	SPBC530.04	mak1	mod5	histidine kinase Mak1	Tea1 anchoring protein Mod5	0.477	0.701541
SPAC1834.08	SPAC1805.14	mak1	SPAC1805.14	histidine kinase Mak1	sequence orphan	0.444	0.701333
SPAC1834.08	SPAC22A12.02C	mak1	mug103	histidine kinase Mak1	sequence orphan	0.428	0.701271
SPAC1834.08	SPAC30.03C	mak1	tsn1	histidine kinase Mak1	translin	0.453	0.701251
SPCC74.06	SPCC645.11C	mak3	mug117	histidine kinase Mak3	meiotically upregulated gene Mug117	0.493	0.701101
SPAC1834.08	SPCC1259.06	mak1	SPCC1259.06	histidine kinase Mak1	transcription factor TFIID complex subunit 8 (predicted)	0.579	0.701019
SPAC1834.08	SPBC776.05	mak1	SPBC776.05	histidine kinase Mak1	membrane transporter (predicted)	0.351	0.701019
SPAC1834.08	SPAC1705.02	mak1	SPAC1705.02	histidine kinase Mak1	human 4F5S homolog	0.371	0.700875
SPAC1834.08	SPCC1494.01	mak1	SPCC1494.01	histidine kinase Mak1	iron/ascorbate oxidoreductase family	0.447	0.700749
SPCC74.06	SPAC27F1.10	mak3	SPAC27F1.10	histidine kinase Mak3	sequence orphan	0.471	0.700741
SPCC74.06	SPBC13E7.06	mak3	msd1	histidine kinase Mak3	mitotic-spindle disanchored Msd1	0.403	0.700608
SPAC1834.08	SPAC1F7.11C	mak1	SPAC1F7.11C	histidine kinase Mak1	transcription factor, zf-fungal binuclear cluster type (predicted)	0.659	0.700601
SPAC1834.08	SPBC27B12.05	mak1	SPBC27B12.05	histidine kinase Mak1	WD repeat protein	0.515	0.70013
SPAC1834.08	SPCC1259.13	mak1	chk1	histidine kinase Mak1	Chk1 protein kinase	0.554	0.700122
SPCC74.06	SPBC649.04	mak3	uvi15	histidine kinase Mak3	UV-induced protein Uvi15	0.395	0.700089
