# Supplementary material for: Predicting the Fission Yeast Protein Interaction Network
Source: G3 (Bethesda). 2012 Apr 1;2(4):453–67. doi: 10.1534/g3.111.001560 (PMC3337474; doi:10.1534/g3.111.001560)
Supplement: Supporting Information [file supp_2.4.453_FileS8.xls]

## Sheet: Sheet1
File S8 : Overlap between STRING dataset and our predictions
				Prediction=>0.5 in both RF and SVM		Prediction=>0.5 in SVM		Prediction=>0.5 in RF		Prediction=>0.5 in RF and >0.87 in SVM
	String pairs	unique pairs in predictions	percentage pairs predicted (0.5 SVM and RF)	string pairs predicted	string pairs not predicted	string pairs predicted	string pairs not predicted	string pairs predicted	string pairs not predicted	string pairs predicted	string pairs not predicted
total	335530	166452	42.855	71333	95119	96757	69695	82585	83867	7641	158811
>200		121556	46.9175	57031	64525	74386	47170	65275	56281	6363	115193
>400		52880	59.2039	31307	21573	37060	15820	34739	18141	3708	49172
>600		27279	65.6696	17914	9365	20571	6708	19541	7738	2417	24862
>800		15704	67.4542	10593	5111	12179	3525	11558	4146	1666	14038
String scores ratios of average score between predicted and non-predicted interactions (>0.5 in SVM and RF)
		Referring to figure A below
2.383	database	5 and 6
1.754	textmining
1.586	experimental	1 and 2
1.357	combined score	7 and 8
0.893	fusion
1.666	co-expression	3 and 4
Figure A: Comparison of distribution of different STRING scores for predicted (blue) and non-predicted (red) interactions.
Figure B: Comparison of prediction score for interactions with STRING score respectively above 800, between 600 and 800, between 400 and 600, between 200 and 400.
